# Supplementary material for: SASfit: a tool for small-angle scattering data analysis using a library of analytical expressions
Source: J Appl Crystallogr. 2015 Sep 20;48(Pt 5):1587–98. doi: 10.1107/S1600576715016544 (PMC4603274; doi:10.1107/S1600576715016544)
Supplement: Supplementary file 1 [file j-48-01587-sup1.zip]

Archive with 2 entries (2 files):
- GoldS2843.pdh
- GoldS2843.sas
