# Supplementary material for: SASfit: a tool for small-angle scattering data analysis using a library of analytical expressions
Source: J Appl Crystallogr. 2015 Sep 20;48(Pt 5):1587–98. doi: 10.1107/S1600576715016544 (PMC4603274; doi:10.1107/S1600576715016544)
Supplement: Supplementary file 1 [file j-48-01587-sup1.zip › GoldS2843.pdh]

{SAXSquantDirectMeasurement}
SAXS BOX                                                                        
      393         0         0         0         0         0         0         0 
  0.000000E+00   3.068000E+02   0.000000E+00   6.739600E+02   1.542000E-01 
  2.490000E+01   1.062232E+00   0.000000E+00   0.000000E+00   0.000000E+00 
  7.077477E-02   2.009814E+00   1.123160E-01 
  7.741539E-02   1.939750E+00   1.005969E-01 
  8.405600E-02   1.753390E+00   8.237111E-02 
  9.069661E-02   1.748899E+00   8.199344E-02 
  9.733721E-02   1.735866E+00   7.840604E-02 
  1.039778E-01   1.760477E+00   7.466639E-02 
  1.106184E-01   1.743127E+00   7.397828E-02 
  1.172590E-01   1.624261E+00   6.994677E-02 
  1.238996E-01   1.534440E+00   6.546967E-02 
  1.305401E-01   1.476686E+00   6.331581E-02 
  1.371807E-01   1.440456E+00   6.152624E-02 
  1.438213E-01   1.523175E+00   5.844630E-02 
  1.504618E-01   1.464210E+00   5.817356E-02 
  1.571023E-01   1.422751E+00   5.837702E-02 
  1.637429E-01   1.369252E+00   5.248061E-02 
  1.703834E-01   1.401019E+00   5.128816E-02 
  1.770239E-01   1.340895E+00   4.993073E-02 
  1.836644E-01   1.353267E+00   5.279939E-02 
  1.903049E-01   1.356050E+00   5.341753E-02 
  1.969453E-01   1.321081E+00   5.725362E-02 
  2.035858E-01   1.314205E+00   4.751831E-02 
  2.102263E-01   1.287597E+00   4.803975E-02 
  2.168667E-01   1.292626E+00   4.803308E-02 
  2.235071E-01   1.293914E+00   4.716312E-02 
  2.301475E-01   1.208824E+00   4.938954E-02 
  2.367879E-01   1.206232E+00   4.952341E-02 
  2.434283E-01   1.196361E+00   4.371397E-02 
  2.500687E-01   1.102506E+00   4.286124E-02 
  2.567090E-01   1.037228E+00   4.968952E-02 
  2.633494E-01   1.138075E+00   4.972465E-02 
  2.699897E-01   1.108674E+00   4.870333E-02 
  2.766300E-01   1.138263E+00   4.647597E-02 
  2.832703E-01   1.094357E+00   4.629702E-02 
  2.899106E-01   1.059793E+00   5.089544E-02 
  2.965508E-01   9.349071E-01   4.310196E-02 
  3.031911E-01   9.937114E-01   4.956167E-02 
  3.098313E-01   1.014940E+00   4.236187E-02 
  3.164715E-01   1.002712E+00   4.584139E-02 
  3.231117E-01   9.595758E-01   4.762320E-02 
  3.297518E-01   9.570206E-01   4.600258E-02 
  3.363920E-01   9.354793E-01   4.302635E-02 
  3.430321E-01   8.501265E-01   4.096380E-02 
  3.496722E-01   8.880415E-01   4.360168E-02 
  3.563123E-01   8.837487E-01   4.555738E-02 
  3.629523E-01   9.256822E-01   4.999158E-02 
  3.695924E-01   8.560925E-01   4.249859E-02 
  3.762324E-01   8.235234E-01   4.239178E-02 
  3.828724E-01   8.235181E-01   4.500475E-02 
  3.895124E-01   7.686114E-01   4.779020E-02 
  3.961523E-01   7.151195E-01   3.694502E-02 
  4.027922E-01   7.318389E-01   4.027475E-02 
  4.094321E-01   7.135433E-01   4.414749E-02 
  4.160720E-01   7.994453E-01   4.525851E-02 
  4.227119E-01   6.814010E-01   3.984317E-02 
  4.293517E-01   6.187345E-01   4.048197E-02 
  4.359915E-01   6.267304E-01   3.561677E-02 
  4.426313E-01   6.208105E-01   4.303434E-02 
  4.492710E-01   6.003545E-01   3.961517E-02 
  4.559107E-01   5.775632E-01   3.944106E-02 
  4.625504E-01   5.311808E-01   3.937644E-02 
  4.691901E-01   5.674804E-01   3.820509E-02 
  4.758297E-01   5.937405E-01   3.992857E-02 
  4.824694E-01   5.322730E-01   4.219606E-02 
  4.891089E-01   5.312938E-01   4.248057E-02 
  4.957485E-01   5.167454E-01   4.281167E-02 
  5.023880E-01   4.348430E-01   3.826814E-02 
  5.090275E-01   4.346795E-01   3.450033E-02 
  5.156670E-01   4.814003E-01   3.380321E-02 
  5.223064E-01   4.401630E-01   2.855049E-02 
  5.289458E-01   4.104542E-01   3.653230E-02 
  5.355852E-01   4.308948E-01   3.344070E-02 
  5.422245E-01   3.977922E-01   4.085767E-02 
  5.488638E-01   3.893747E-01   4.018705E-02 
  5.555031E-01   3.919882E-01   4.206075E-02 
  5.621423E-01   3.577344E-01   3.720681E-02 
  5.687815E-01   3.384364E-01   3.870812E-02 
  5.754207E-01   3.436920E-01   3.751452E-02 
  5.820598E-01   3.249169E-01   3.648555E-02 
  5.886989E-01   3.383140E-01   4.499712E-02 
  5.953380E-01   2.836646E-01   3.341538E-02 
  6.019770E-01   2.675816E-01   3.347157E-02 
  6.086160E-01   2.892145E-01   4.396497E-02 
  6.152550E-01   2.985970E-01   3.761137E-02 
  6.218939E-01   2.696215E-01   4.167656E-02 
  6.285328E-01   2.717609E-01   4.142358E-02 
  6.351716E-01   1.984143E-01   3.519330E-02 
  6.418104E-01   1.895009E-01   3.628030E-02 
  6.484492E-01   2.192087E-01   4.064701E-02 
  6.550879E-01   1.993415E-01   3.587392E-02 
  6.617266E-01   1.803694E-01   3.767629E-02 
  6.683653E-01   1.844848E-01   3.736504E-02 
  6.750039E-01   1.612015E-01   3.705132E-02 
  6.816425E-01   1.723936E-01   3.836898E-02 
  6.882810E-01   1.573094E-01   3.639403E-02 
  6.949195E-01   1.606077E-01   3.686156E-02 
  7.015580E-01   1.182455E-01   3.506486E-02 
  7.081964E-01   1.271186E-01   3.169666E-02 
  7.148347E-01   9.908984E-02   3.256488E-02 
  7.214730E-01   8.950913E-02   3.118591E-02 
  7.281113E-01   1.065865E-01   2.994789E-02 
  7.347496E-01   8.295609E-02   3.090504E-02 
  7.413878E-01   1.068761E-01   4.077805E-02 
  7.480259E-01   6.432457E-02   3.021214E-02 
  7.546640E-01   7.734687E-02   3.075475E-02 
  7.613021E-01   6.839554E-02   2.658330E-02 
  7.679401E-01   4.786793E-02   2.416969E-02 
  7.745780E-01   4.576825E-02   2.294387E-02 
  7.812160E-01   6.441799E-02   2.921410E-02 
  7.878538E-01   5.957470E-02   2.820007E-02 
  7.944917E-01   2.003337E-02   1.622424E-02 
  8.011294E-01   3.543678E-02   1.809134E-02 
  8.077672E-01   1.444885E-02   1.179359E-02 
  8.144049E-01   3.151737E-02   1.949367E-02 
  8.210425E-01   2.703304E-02   1.844083E-02 
  8.276801E-01   5.157695E-02   2.799115E-02 
  8.343176E-01   3.038892E-02   2.161215E-02 
  8.409551E-01   2.890688E-02   1.566232E-02 
  8.475925E-01   2.450013E-02   1.759076E-02 
  8.542299E-01   3.511845E-02   2.466573E-02 
  8.608673E-01   7.705827E-03   8.970349E-03 
  8.675045E-01   8.494474E-03   1.098167E-02 
  8.741418E-01   2.498642E-02   2.107643E-02 
  8.807790E-01   1.366295E-02   1.213054E-02 
  8.874161E-01   2.654987E-02   2.368415E-02 
  8.940532E-01   3.128053E-02   2.759247E-02 
  9.006902E-01   4.282449E-02   2.603360E-02 
  9.073271E-01   1.309331E-02   1.398897E-02 
  9.139641E-01   2.214138E-03   5.100232E-03 
  9.206009E-01   1.246788E-02   1.425724E-02 
  9.272377E-01   4.366930E-03   6.449982E-03 
  9.338745E-01   5.313487E-03   7.270535E-03 
  9.405112E-01   7.605033E-03   9.193016E-03 
  9.471478E-01   1.766073E-03   4.707414E-03 
  9.537844E-01   1.770383E-05   5.090605E-03 
  9.604209E-01   1.219959E-02   1.767780E-02 
  9.670574E-01   8.128147E-03   1.251380E-02 
  9.736938E-01   8.957976E-04   4.745433E-03 
  9.803301E-01   2.234901E-03   5.545303E-03 
  9.869664E-01   1.389859E-02   1.311372E-02 
  9.936026E-01   4.981723E-03   8.226146E-03 
  1.000239E+00   7.778300E-04   5.643291E-03 
  1.006875E+00   1.333928E-02   1.568645E-02 
  1.013511E+00   2.808043E-03   5.800198E-03 
  1.020147E+00   8.003095E-03   1.118678E-02 
  1.026783E+00   1.795334E-03   4.920153E-03 
  1.033419E+00   4.484135E-03   7.683214E-03 
  1.040055E+00   4.116796E-03   7.164754E-03 
  1.046690E+00   7.114732E-03   7.772763E-03 
  1.053326E+00   9.275856E-03   8.316518E-03 
  1.059962E+00   2.893520E-03   5.566295E-03 
  1.066597E+00   6.315139E-03   8.917337E-03 
  1.073233E+00   6.966430E-03   1.045064E-02 
  1.079868E+00   1.414077E-02   1.151971E-02 
  1.086503E+00   2.139673E-03   3.121136E-03 
  1.093139E+00   1.896410E-03   3.137503E-03 
  1.099774E+00   2.513593E-03   4.960694E-03 
  1.106409E+00   2.521827E-03   5.990799E-03 
  1.113044E+00   1.396188E-03   4.526172E-03 
  1.119679E+00   3.088724E-05   4.777684E-03 
  1.126314E+00   6.781501E-03   1.037758E-02 
  1.132949E+00   6.740321E-03   1.060248E-02 
  1.139584E+00   3.068911E-03   6.057288E-03 
  1.146219E+00   4.055705E-03   6.519843E-03 
  1.152853E+00   4.855267E-03   7.243775E-03 
  1.159488E+00   1.635273E-02   1.861312E-02 
  1.166123E+00   1.027617E-02   1.246490E-02 
  1.172757E+00   1.370367E-02   1.837896E-02 
  1.179392E+00   1.972791E-02   1.851604E-02 
  1.186026E+00   3.757960E-03   7.907116E-03 
  1.192660E+00   7.111215E-03   1.301670E-02 
  1.199294E+00   3.745354E-03   8.265291E-03 
  1.205929E+00   1.078645E-03   4.607467E-03 
  1.212563E+00   1.260337E-02   1.781394E-02 
  1.219197E+00   8.119455E-03   1.303648E-02 
  1.225831E+00   1.227402E-02   1.654069E-02 
  1.232464E+00   2.390498E-02   3.028386E-02 
  1.239098E+00   1.527178E-03   4.393094E-03 
  1.245732E+00   5.190204E-03   9.516903E-03 
  1.252365E+00   3.883286E-03   8.512491E-03 
  1.258999E+00   6.344736E-05   4.483018E-03 
  1.265633E+00   1.715202E-02   2.035393E-02 
  1.272266E+00   8.749299E-05   4.567103E-03 
  1.278899E+00   5.632238E-03   9.879449E-03 
  1.285532E+00   6.433697E-04   5.046203E-03 
  1.292166E+00   1.236979E-03   4.909306E-03 
  1.298799E+00   1.113810E-03   5.491217E-03 
  1.305432E+00   1.571258E-02   1.657462E-02 
  1.312065E+00   8.936048E-03   1.327181E-02 
  1.318698E+00   1.097913E-03   4.930682E-03 
  1.325330E+00   2.799470E-02   3.299951E-02 
  1.331963E+00   5.925115E-04   4.824140E-03 
  1.338596E+00   9.250229E-07   5.082830E-03 
  1.345228E+00   5.603623E-03   1.002887E-02 
  1.351861E+00   9.667844E-03   1.476823E-02 
  1.358493E+00   1.190303E-02   1.572109E-02 
  1.365125E+00   1.385666E-03   5.025863E-03 
  1.371758E+00   9.634944E-03   1.648862E-02 
  1.378390E+00   1.780539E-04   4.535965E-03 
  1.385022E+00   2.807935E-03   6.686713E-03 
  1.391654E+00   2.840897E-03   7.152484E-03 
  1.398286E+00   9.777509E-03   1.578040E-02 
  1.404917E+00   2.081282E-04   5.338336E-03 
  1.411549E+00   6.973140E-03   1.665309E-02 
  1.418181E+00   1.481213E-03   5.025842E-03 
  1.438075E+00   8.931560E-03   1.601277E-02 
  1.444707E+00   4.267348E-03   1.068573E-02 
  1.451338E+00   6.639311E-04   5.401428E-03 
  1.457969E+00   9.388250E-03   1.704403E-02 
  1.464600E+00   1.444670E-02   2.099377E-02 
  1.471231E+00   1.384424E-02   1.634255E-02 
  1.477862E+00   2.561168E-03   7.175380E-03 
  1.484492E+00   2.698521E-04   4.892619E-03 
  1.491123E+00   1.506540E-03   4.759244E-03 
  1.511015E+00   1.112683E-02   2.575720E-02 
  1.517645E+00   5.716274E-03   1.558474E-02 
  1.524275E+00   1.864349E-04   4.640824E-03 
  1.537535E+00   6.208966E-03   1.346508E-02 
  1.544165E+00   7.681372E-03   1.750127E-02 
  1.550795E+00   6.497323E-05   4.431357E-03 
  1.557425E+00   1.099605E-02   2.340050E-02 
  1.570684E+00   1.057963E-04   4.316786E-03 
  1.583943E+00   2.520854E-04   4.835096E-03 
  1.603831E+00   5.963032E-07   4.633445E-03 
  1.636975E+00   1.052675E-03   3.880298E-03 
  1.650232E+00   1.648295E-03   5.989131E-03 
  1.656860E+00   1.435200E-03   5.298426E-03 
  1.683373E+00   8.079558E-04   4.764984E-03 
  1.690001E+00   7.876149E-05   4.045651E-03 
  1.696628E+00   1.295839E-05   3.354826E-03 
  1.703256E+00   7.284236E-04   4.609000E-03 
  1.716511E+00   7.901470E-04   4.495390E-03 
  1.723138E+00   1.858593E-04   5.283525E-03 
  1.729766E+00   9.565148E-05   4.909474E-03 
  1.743020E+00   1.562259E-05   4.350249E-03 
  1.749647E+00   2.797331E-03   7.018121E-03 
  1.802658E+00   8.045547E-04   4.177968E-03 
  1.809284E+00   5.863785E-05   4.957309E-03 
  1.815910E+00   1.127538E-02   2.358962E-02 
  1.822536E+00   2.696419E-03   1.182000E-02 
  1.835787E+00   6.052697E-03   1.592693E-02 
  1.849038E+00   2.118178E-04   4.477362E-03 
  1.855663E+00   2.017029E-03   7.070830E-03 
  1.862288E+00   6.475078E-03   2.017165E-02 
  1.868913E+00   4.639897E-09   3.889402E-03 
  1.888788E+00   1.485917E-04   4.519833E-03 
  1.895412E+00   2.239569E-06   4.530523E-03 
  1.902037E+00   2.721214E-04   5.840516E-03 
  1.915285E+00   1.377688E-03   5.712967E-03 
  1.928533E+00   5.669227E-04   4.504682E-03 
  1.935157E+00   1.866802E-03   6.339649E-03 
  1.961651E+00   1.257728E-05   4.659090E-03 
  1.968275E+00   3.656500E-03   1.348775E-02 
  1.988144E+00   1.211944E-05   4.965434E-03 
  1.994767E+00   3.742004E-04   5.575341E-03 
  2.008012E+00   1.229652E-04   4.511710E-03 
  2.027879E+00   1.573395E-03   6.791919E-03 
  2.034501E+00   8.819714E-05   4.657149E-03 
  2.060988E+00   2.500511E-03   9.966247E-03 
  2.067610E+00   5.219771E-03   1.432011E-02 
  2.087473E+00   9.537656E-04   5.533689E-03 
  2.120577E+00   1.255759E-02   3.206089E-02 
  2.127197E+00   1.011877E-03   6.171625E-03 
  2.133818E+00   9.551514E-05   4.371761E-03 
  2.153678E+00   2.950653E-03   1.443462E-02 
  2.166917E+00   1.295044E-04   4.368872E-03 
  2.200013E+00   3.701648E-04   4.957589E-03 
  2.279430E+00   1.860051E-04   4.890507E-03 
  2.286047E+00   4.803997E-05   4.696564E-03 
  2.299281E+00   1.032053E-03   5.516768E-03 
  2.319131E+00   8.525409E-04   6.560454E-03 
  2.325748E+00   3.946780E-04   4.385067E-03 
  2.405134E+00   6.794351E-09   5.070089E-03 
  2.424977E+00   1.359608E-03   6.920485E-03 
  2.431591E+00   5.799460E-06   3.780640E-03 
  2.444819E+00   9.701019E-05   4.753509E-03 
  2.458046E+00   2.093546E-06   4.363761E-03 
  2.484499E+00   7.399009E-06   4.700898E-03 
  2.497724E+00   3.882065E-04   4.930496E-03 
  2.517562E+00   4.271286E-09   4.913501E-03 
  2.524174E+00   5.788118E-03   1.531929E-02 
  2.530786E+00   3.131706E-03   7.618682E-03 
  2.537397E+00   1.105300E-02   2.202590E-02 
  2.544009E+00   7.328813E-05   4.819648E-03 
  2.550621E+00   1.994499E-04   4.473580E-03 
  2.563843E+00   1.048929E-03   5.496641E-03 
  2.570454E+00   1.691211E-03   6.761042E-03 
  2.583676E+00   8.768707E-03   2.211698E-02 
  2.590286E+00   2.613187E-03   1.096686E-02 
  2.596897E+00   4.059341E-05   4.668940E-03 
  2.603507E+00   2.642299E-03   1.037889E-02 
  2.610117E+00   3.228847E-03   9.717820E-03 
  2.656383E+00   1.555502E-04   4.902418E-03 
  2.669601E+00   3.106363E-07   5.525755E-03 
  2.682818E+00   5.624843E-05   4.430844E-03 
  2.696034E+00   9.257680E-04   5.787444E-03 
  2.702642E+00   6.841972E-08   4.917833E-03 
  2.709250E+00   3.626324E-04   4.882791E-03 
  2.748893E+00   7.596041E-05   5.042640E-03 
  2.762106E+00   1.465543E-05   4.725363E-03 
  2.775318E+00   1.252314E-09   4.191568E-03 
  2.788530E+00   1.151222E-06   5.337790E-03 
  2.801741E+00   1.408783E-03   6.204641E-03 
  2.814952E+00   7.340775E-03   1.506516E-02 
  2.821557E+00   2.022205E-03   9.232425E-03 
  2.834766E+00   9.790528E-04   6.598760E-03 
  2.887597E+00   1.400005E-02   3.106458E-02 
  2.907406E+00   2.320919E-03   1.680231E-02 
  2.914008E+00   6.804724E-06   5.192806E-03 
  2.999826E+00   3.102301E-08   4.455978E-03 
  3.006426E+00   1.964478E-04   3.901120E-03 
  3.019626E+00   2.082690E-03   8.820531E-03 
  3.026226E+00   2.290213E-03   9.265975E-03 
  3.052622E+00   2.473867E-05   4.220280E-03 
  3.065819E+00   1.878676E-05   5.205503E-03 
  3.072418E+00   9.257126E-03   2.639127E-02 
  3.079016E+00   1.508056E-04   5.165634E-03 
  3.098809E+00   2.382938E-04   4.646575E-03 
  3.138391E+00   5.008511E-04   4.791747E-03 
  3.151583E+00   1.511085E-04   5.237813E-03 
  3.164775E+00   4.726527E-04   4.518221E-03 
  3.171371E+00   3.920912E-03   1.012150E-02 
  3.204346E+00   2.214315E-04   4.919118E-03 
  3.237316E+00   3.587831E-05   4.984843E-03 
  3.243910E+00   2.162292E-03   8.230743E-03 
  3.276874E+00   6.047703E-04   4.940688E-03 
  3.309834E+00   1.628516E-03   7.042332E-03 
  3.349379E+00   2.093361E-05   4.015264E-03 
  3.355969E+00   4.849161E-07   4.074976E-03 
  3.369149E+00   7.532173E-05   5.118228E-03 
  3.467972E+00   9.721315E-06   4.706356E-03 
  3.474558E+00   3.210507E-03   1.137831E-02 
  3.481145E+00   6.821916E-05   5.388521E-03 
  3.494317E+00   2.656676E-03   1.045436E-02 
  3.507488E+00   1.285292E-03   6.583191E-03 
  3.586498E+00   3.530681E-05   3.937426E-03 
  3.599663E+00   3.137745E-05   4.674041E-03 
  3.639154E+00   9.225408E-04   4.549196E-03 
  3.698377E+00   4.237502E-05   4.912618E-03 
  3.704956E+00   8.834344E-05   4.356625E-03 
  3.711535E+00   4.697214E-05   5.020514E-03 
  3.718113E+00   8.255831E-04   3.616740E-03 
  3.764158E+00   4.912421E-04   4.101364E-03 
  3.849641E+00   2.942667E-04   4.392686E-03 
  3.869363E+00   1.214696E-03   5.192025E-03 
  3.875936E+00   4.286666E-03   1.017804E-02 
  3.889082E+00   2.357621E-07   5.704114E-03 
  3.902227E+00   5.149803E-05   5.028809E-03 
  3.921943E+00   5.234092E-04   4.935854E-03 
  3.928515E+00   1.715523E-03   6.021085E-03 
  3.981079E+00   3.827901E-05   4.691392E-03 
  4.020492E+00   3.685779E-05   5.090084E-03 
  4.027060E+00   3.357709E-03   9.251521E-03 
  4.053329E+00   4.642478E-03   1.315717E-02 
  4.059896E+00   5.472905E-07   4.930760E-03 
  4.066463E+00   2.247771E-04   5.315439E-03 
  4.092727E+00   2.908472E-03   9.980532E-03 
  4.125551E+00   1.137875E-04   4.954842E-03 
  4.132116E+00   2.404550E-04   3.841842E-03 
  4.138680E+00   5.213033E-03   1.471248E-02 
  4.145243E+00   6.428567E-09   3.959034E-03 
  4.164933E+00   5.490673E-03   1.652437E-02 
  4.171496E+00   1.945605E-04   3.648832E-03 
  4.197744E+00   2.182195E-03   8.461593E-03 
  4.223989E+00   2.916992E-04   4.705093E-03 
  4.230549E+00   1.959391E-03   7.185765E-03 
  4.250229E+00   2.115169E-03   9.517103E-03 
  4.263348E+00   4.582230E-05   5.497161E-03 
  4.302698E+00   1.905728E-03   8.594378E-03 
  4.315813E+00   4.060181E-05   4.613209E-03 
  4.374817E+00   4.441969E-05   5.538452E-03 
  4.401035E+00   1.863452E-06   3.603669E-03 
  4.407588E+00   2.622458E-03   7.807794E-03 
  4.414142E+00   3.935157E-04   4.916970E-03 
  4.420695E+00   9.096125E-04   5.245768E-03 
  4.440353E+00   7.918983E-04   4.890132E-03 
  4.486212E+00   1.450364E-06   4.634069E-03 
  4.499313E+00   1.196781E-03   4.860260E-03 
  4.505863E+00   5.339901E-04   4.391749E-03 
  4.532059E+00   5.292451E-06   4.412084E-03 
  4.577893E+00   1.742450E-03   5.292145E-03 
  4.695690E+00   2.904468E-03   8.583311E-03 
  4.761095E+00   1.112583E-03   5.748928E-03 
  4.780711E+00   6.191111E-05   4.618358E-03 
  4.787249E+00   3.050706E-04   4.712576E-03 
  4.793787E+00   2.548771E-04   4.622414E-03 
  4.819936E+00   1.917739E-03   6.458605E-03 
  4.865685E+00   4.384897E-03   1.287197E-02 
  4.872219E+00   4.309621E-03   1.233189E-02 
  4.885287E+00   2.383482E-04   4.855160E-03 
  4.904887E+00   4.035597E-04   4.939949E-03 
  4.944080E+00   1.176435E-08   5.066813E-03 
  4.963672E+00   7.834982E-04   4.559850E-03 
  4.983262E+00   2.009091E-06   4.913590E-03 
<?xml version="1.0" encoding="utf-8"?>
<fileinfo version="3.80.110606">
  <column key="X">
    <value key="unit">n_m^-1</value>
    <value key="quantity">SCATTERING_VECTOR</value>
  </column>
  <column key="Y">
    <value key="unit">u_m^-2</value>
    <value key="quantity">COUNTS_PER_AREA</value>
  </column>
  <parameter key="GeneratorVoltage">
    <value key="name">GeneratorVoltage</value>
    <value key="value">40</value>
    <value key="stddev">-1</value>
    <value key="unit">k_V</value>
    <value key="quantity">VOLTAGE</value>
  </parameter>
  <parameter key="GeneratorCurrent">
    <value key="name">GeneratorCurrent</value>
    <value key="value">40</value>
    <value key="stddev">-1</value>
    <value key="unit">m_A</value>
    <value key="quantity">ELECTRIC_CURRENT</value>
  </parameter>
  <parameter key="Wavelength" type="rc" index="4">
    <value key="name">Wavelength</value>
    <value key="value">0.1542</value>
    <value key="stddev">-1</value>
    <value key="unit">n_m</value>
    <value key="quantity">LENGTH</value>
  </parameter>
  <parameter key="SampleDetector" type="rc" index="1">
    <value key="name">SampleDetector</value>
    <value key="value">306.8</value>
    <value key="stddev">-1</value>
    <value key="unit">m_m</value>
    <value key="quantity">DISTANCE</value>
  </parameter>
  <parameter key="DetectorRadius">
    <value key="name">DetectorRadius</value>
    <value key="value">-1</value>
    <value key="stddev">-1</value>
    <value key="unit">m_m</value>
    <value key="quantity">DISTANCE</value>
  </parameter>
  <parameter key="DetectionWidth">
    <value key="name">DetectionWidth</value>
    <value key="value">0</value>
    <value key="stddev">-1</value>
    <value key="unit">m_m</value>
    <value key="quantity">DISTANCE</value>
  </parameter>
  <parameter key="Exposure">
    <value key="name">Exposure</value>
    <value key="value">10</value>
    <value key="stddev">-1</value>
    <value key="unit">s</value>
    <value key="quantity">TIME</value>
  </parameter>
  <parameter key="Averages">
    <value key="name">Averages</value>
    <value key="value">360</value>
    <value key="stddev">-1</value>
    <value key="unit">none</value>
    <value key="quantity">NONE</value>
  </parameter>
  <parameter key="Temperature" type="rc" index="5">
    <value key="name">Temperature</value>
    <value key="value">24.9</value>
    <value key="stddev">-1</value>
    <value key="unit">degC</value>
    <value key="quantity">TEMPERATURE</value>
  </parameter>
  <parameter key="RampStartTemperature">
    <value key="name">RampStartTemperature</value>
    <value key="value">NaN</value>
    <value key="stddev">-1</value>
    <value key="unit">degC</value>
    <value key="quantity">TEMPERATURE</value>
  </parameter>
  <parameter key="RampEndTemperature">
    <value key="name">RampEndTemperature</value>
    <value key="value">NaN</value>
    <value key="stddev">-1</value>
    <value key="unit">degC</value>
    <value key="quantity">TEMPERATURE</value>
  </parameter>
  <parameter key="RampTemperatureRate">
    <value key="name">RampTemperatureRate</value>
    <value key="value">NaN</value>
    <value key="stddev">-1</value>
    <value key="unit">degC*min^-1</value>
    <value key="quantity">TEMPERATURE_RATE</value>
  </parameter>
  <parameter key="DateTime">
    <value key="name">DateTime</value>
    <value key="value">197043450.515625</value>
    <value key="stddev">-1</value>
    <value key="unit">s</value>
    <value key="quantity">TIME</value>
  </parameter>
  <parameter key="CounterSlitLength" type="rc" index="6">
    <value key="name">CounterSlitLength</value>
    <value key="value">1.062232110948909</value>
    <value key="stddev">-1</value>
    <value key="unit">n_m^-1</value>
    <value key="quantity">SCATTERING_VECTOR</value>
  </parameter>
  <parameter key="InternalScalingFactor" type="rc" index="3">
    <value key="name">InternalScalingFactor</value>
    <value key="value">673.96003953914237</value>
    <value key="stddev">-1</value>
    <value key="unit">none</value>
    <value key="quantity">NONE</value>
  </parameter>
  <parameter key="WaterZeroIntensity">
    <value key="name">WaterZeroIntensity</value>
    <value key="value">0.01641</value>
    <value key="stddev">-1</value>
    <value key="unit">c_m^-1</value>
    <value key="quantity">SCATTERING_INTENSITY</value>
  </parameter>
  <parameter key="Concentration" type="rc" index="0">
    <value key="name">Concentration</value>
    <value key="value">0</value>
    <value key="stddev">-1</value>
    <value key="unit">g*l^-1</value>
    <value key="quantity">CONCENTRATION_MASS</value>
  </parameter>
  <parameter key="GammaRatio" type="rc" index="2">
    <value key="name">GammaRatio</value>
    <value key="value">0</value>
    <value key="stddev">-1</value>
    <value key="unit">none</value>
    <value key="quantity">NONE</value>
  </parameter>
  <parameter key="Absorption">
    <value key="name">Absorption</value>
    <value key="value">1</value>
    <value key="stddev">-1</value>
    <value key="unit">u_m^-2</value>
    <value key="quantity">COUNTS_PER_AREA</value>
  </parameter>
  <parameter key="I0">
    <value key="name">I0</value>
    <value key="value">0.00037249332795860987</value>
    <value key="stddev">1.7751638237497973E-06</value>
    <value key="unit">u_m^-2</value>
    <value key="quantity">COUNTS_PER_AREA</value>
  </parameter>
  <setup>
    <group isdevice="false" category="exp" sub="sample" key="exp:sample:Default" id="exp:sample:Default">
      <value key="ParameterCount" counts="ParameterKey|ParameterName|ParameterValue" type="Int32">0</value>
      <value key="ParameterKey" index="-1" type="String">Parameter#{0}</value>
      <value key="ParameterName" index="-1" type="String">Parameter#{0}</value>
      <value key="ParameterValue" index="-1" tol="-1" unit="none" quantity="NONE" type="Double">NaN</value>
      <value key="SampleType" type="Int32" db="DP">1</value>
      <value key="Temperature" type="Double" unit="degC" quantity="TEMPERATURE" min="-273.15" tol="0.1" db="DP">24.9</value>
    </group>
    <group isdevice="false" category="exp" sub="file" key="exp:file:Default" id="exp:file:Default">
      <value key="Filename" type="String" max="50" db="DP">S2929 Gold</value>
      <value key="Directory" type="String" max="100" db="DP">C:\Daten\Andreas\2015-03-31 Nanomag</value>
      <value key="FullPath" type="String" max="150">C:\Daten\Andreas\2015-03-31 Nanomag\S2928 Gold.pdh</value>
      <value key="Description" type="String" max="250" db="DP">{SAXSquantDirectMeasurement}</value>
      <value key="WaitTime" type="Double" unit="s" quantity="TIME" min="0" db="DP">1800</value>
      <value key="HasStdDev" type="Boolean" db="DP">true</value>
      <value key="DateTime" type="DateTime" db="P">2015-03-31T14:17:30.515625Z</value>
      <value key="User" type="String" max="50" db="DP">{DefaultUser}</value>
    </group>
    <group isdevice="false" category="exp" sub="vari" key="exp:vari:Default" id="exp:vari:Default">
      <value key="VariationCount" counts="Parameter|Count|Start|Increment|Positions|Prefix|Digits|NamingOption" type="Int32">0</value>
      <value key="Parameter" index="-1" type="String" max="50" db="D"></value>
      <value key="Count" index="-1" type="Int32" db="D">0</value>
      <value key="Start" index="-1" type="Double" db="D">NaN</value>
      <value key="Increment" index="-1" type="Double" db="D">NaN</value>
      <value key="Prefix" index="-1" type="String" max="5" db="D"></value>
      <value key="Positions" index="-1" type="String" max="1024" db="D"></value>
      <value key="Digits" index="-1" type="Int32" db="D">0</value>
      <value key="NamingOption" index="-1" type="Int32" db="D">0</value>
    </group>
    <group key="custom_generator" isdevice="true" category="generator" sub="" id="generator::custom_generator#0" isactive="true">
      <value key="Name" type="String" max="50" db="P">PW1830</value>
      <value key="Voltage" type="Double" unit="k_V" quantity="VOLTAGE" db="P">40</value>
      <value key="Current" type="Double" unit="m_A" quantity="ELECTRIC_CURRENT" db="P">40</value>
      <value key="VoltageSet" type="Double" unit="k_V" quantity="VOLTAGE" min="0" max="40">40</value>
      <value key="CurrentSet" type="Double" unit="m_A" quantity="ELECTRIC_CURRENT" min="0" max="50">40</value>
      <value key="PerformPowerUp" type="Boolean">false</value>
      <value key="PerformStandby" type="Boolean">false</value>
      <value key="Wavelength" type="Double" unit="n_m" quantity="LENGTH" min="0" db="P">0.1542</value>
      <value key="ShutterUsedForBatch" type="Int32">3</value>
      <value key="ShutterCount" counts="Camera|ShutterIsOpen|ShutterTime|IsTimerRunning" type="Int32">4</value>
      <value key="Camera" index="0" link="child" list="camera" type="String">None</value>
      <value key="ShutterIsOpen" index="0" type="Boolean">false</value>
      <value key="ShutterTime" index="0" type="Double" unit="s" quantity="TIME" min="0.1">INF</value>
      <value key="AfterAcquisition" type="Int32" db="DP">0</value>
      <value key="IsTimerRunning" index="0" type="Boolean">false</value>
      <value key="InfoTimerTick" type="Double" unit="s" quantity="TIME" min="1" max="60">1</value>
      <value key="IsOnline" type="Boolean">false</value>
      <value key="IsReady" type="Boolean">true</value>
      <value key="IsMeasurement" type="Boolean">false</value>
      <value key="Model" type="String" max="50">Custom</value>
      <value key="Company" type="String" />
      <value key="Engine">AntonPaar.SAXSquant.Exp.CustomGeneratorEngine,saxsquant.experiment</value>
      <value key="PerformPowerDown" type="Boolean">false</value>
      <value key="Connection" type="String">None</value>
      <value key="HostName" type="String"></value>
      <value key="Camera" index="1" link="child" list="camera" type="String">None</value>
      <value key="ShutterIsOpen" index="1" type="Boolean">false</value>
      <value key="ShutterTime" index="1" type="Double" unit="s" quantity="TIME" min="0.1">INF</value>
      <value key="IsTimerRunning" index="1" type="Boolean">false</value>
      <value key="Camera" index="2" link="child" list="camera" type="String">None</value>
      <value key="ShutterIsOpen" index="2" type="Boolean">false</value>
      <value key="ShutterTime" index="2" type="Double" unit="s" quantity="TIME" min="0.1">INF</value>
      <value key="IsTimerRunning" index="2" type="Boolean">false</value>
      <value key="Camera" index="3" link="child" list="camera" type="String">camera::AP_SAXSess#0</value>
      <value key="ShutterIsOpen" index="3" type="Boolean">false</value>
      <value key="ShutterTime" index="3" type="Double" unit="s" quantity="TIME" min="0.1">INF</value>
      <value key="IsTimerRunning" index="3" type="Boolean">false</value>
    </group>
    <group key="AP_SAXSess" isdevice="true" category="camera" sub="" id="camera::AP_SAXSess#0">
      <value key="Name" type="String" max="50" db="P">SAXSess</value>
      <value key="Collimation" type="Int32" db="P">1</value>
      <value key="BraggScrew" type="Double" unit="u_m" quantity="LENGTH" db="P">4.5</value>
      <value key="CameraTiltLeft" type="Double" unit="u_m" quantity="LENGTH" db="P">5</value>
      <value key="CameraTiltRight" type="Double" unit="u_m" quantity="LENGTH" db="P">5</value>
      <value key="BeamStopHeight" type="Double" unit="u_m" quantity="LENGTH" db="P">5</value>
      <value key="BeamStopTiltCoarse" type="Double" unit="u_m" quantity="LENGTH" db="P">5</value>
      <value key="BeamStopTiltFine" type="Double" unit="u_m" quantity="LENGTH" db="P">5</value>
      <value key="AlignmentDate" type="DateTime" db="P">2000-01-01T00:00:00Z</value>
      <value key="AlignmentUser" type="String" max="50" db="P">{DefaultUser}</value>
      <value key="SampleDetectorNominal" type="Double" unit="m_m" quantity="DISTANCE" db="P">261.2</value>
      <value key="ShutterIndex" type="Int32">3</value>
      <value key="Generator" link="parent" type="String">generator::custom_generator#0</value>
      <value key="DetectorPositionCount" counts="|Detector" type="Int32" db="DP">1</value>
      <value key="Detector" index="0" link="child" list="detector" type="String">detector:ccd:Dectris_Mythen1K#0</value>
      <value key="Holder" link="child" list="holder" type="String">holder::AP_TCS120#0</value>
      <value key="Model" type="String" max="50">SAXSess</value>
      <value key="Company" type="String">Anton Paar</value>
      <value key="Connection" type="String">None</value>
      <value key="HostName" type="String"></value>
    </group>
    <group key="PI_SCX4300" isdevice="true" category="detector" sub="ccd" id="detector:ccd:PI_SCX4300#0">
      <value key="Name" type="String" max="50" db="P">CCD</value>
      <value key="UseDetector" type="Boolean" db="DP">true</value>
      <value key="PositionIndex" type="Int32" db="DP">-1</value>
      <value key="WaxsPosition" type="Int32" db="P">0</value>
      <value key="Inclination" type="Double" unit="deg" quantity="NONE" min="0" max="180" db="P">90</value>
      <value key="ImageWidth" type="Int32" unit="" db="P">2084</value>
      <value key="ImageHeight" type="Int32" unit="" db="P">2084</value>
      <value key="PixelSizeX" type="Double" unit="u_m" quantity="LENGTH" db="P">24</value>
      <value key="PixelSizeY" type="Double" unit="u_m" quantity="LENGTH" db="P">24</value>
      <value key="ResolutionX" type="String" unit="c_m^-1" quantity="INVERSE_LENGTH">[1250/3]</value>
      <value key="ResolutionY" type="String" unit="c_m^-1" quantity="INVERSE_LENGTH">[1250/3]</value>
      <value key="SampleDetector" type="Double" unit="m_m" quantity="DISTANCE" min="0" db="P">309</value>
      <value key="DetectorRadius" type="Double" unit="m_m" quantity="DISTANCE" min="0" db="P">-1</value>
      <value key="Dimension" type="Int32" db="DP">1</value>
      <value key="DetectionWidth" type="Double" unit="m_m" quantity="DISTANCE" min="0" max="50" db="DP">20</value>
      <value key="Exposure" type="Double" unit="s" quantity="TIME" min="0" tol="0.1" db="DP">10</value>
      <value key="Averages" type="Int32" min="0" db="DP">120</value>
      <value key="Has2D" type="Boolean" db="P">true</value>
      <value key="HasIntensifierGain" type="Boolean" db="P">false</value>
      <value key="UseIntensifierGain" type="Boolean" db="P">false</value>
      <value key="IntensifierGain" type="Double" db="P">0</value>
      <value key="HasTemperature" type="Boolean" db="P">true</value>
      <value key="Temperature" type="Double" unit="degC" quantity="TEMPERATURE" db="P">15</value>
      <value key="TemperatureIsLocked" type="Boolean" db="P">true</value>
      <value key="Camera" link="parent" type="String">None</value>
      <value key="PerformAcquisition" type="Boolean">true</value>
      <value key="PerformDataProcessing" type="Boolean">false</value>
      <value key="PerformAveraging" type="Boolean">true</value>
      <value key="HasStdDev" type="Boolean" db="DP">true</value>
      <value key="UseDespike" type="Boolean" db="DP">true</value>
      <value key="UseDespikeOnline" type="Boolean" db="P">true</value>
      <value key="Filename" type="String" max="50">S0296_PK 048 AgCit_2</value>
      <value key="Directory" type="String" max="100">C:\Daten\Patrick\PK 048</value>
      <value key="Overwrite" type="Boolean">false</value>
      <value key="OverwriteEvaluation" type="Boolean">false</value>
      <value key="ZeroAngle" type="Double" unit="none" quantity="NONE" db="P">89.09115416377945</value>
      <value key="ZeroAngleUse" type="Int32" db="P">0</value>
      <value key="ZeroAngleMin" type="Int32" db="P">0</value>
      <value key="ZeroAngleMax" type="Int32" db="P">100</value>
      <value key="ZeroAngleIsSetManually" type="Boolean">false</value>
      <value key="XStart" type="Int32">1</value>
      <value key="XEnd" type="Int32">2084</value>
      <value key="XGroup" type="Int32">1</value>
      <value key="YStart" type="Int32">625</value>
      <value key="YEnd" type="Int32">1459</value>
      <value key="YGroup" type="Int32">835</value>
      <value key="Frame" type="Int32">120</value>
      <value key="Frames" type="Int32">120</value>
      <value key="Mode" type="Int32">0</value>
      <value key="InputFilename" type="String" max="50"></value>
      <value key="IsReady" type="Boolean">true</value>
      <value key="IsMeasurement" type="Boolean">false</value>
      <value key="IsOnline" type="Boolean">false</value>
      <value key="Model" type="String" max="50">CCD - SCX4300</value>
      <value key="Company" type="String">PI Acton</value>
      <value key="Engine">AntonPaar.SAXSquant.Exp.RoperDetectorEngine,saxsquant.experiment</value>
      <value key="Connection" list="|PCI" type="String">PCI</value>
      <list key="SampleDetectorIncrements">
        <value positionindex="0" waxsindex="0" meaning="SAXS">47.8</value>
        <value positionindex="1" waxsindex="0" meaning="WAXS1">47.8</value>
        <value positionindex="1" waxsindex="1" meaning="WAXS2">47.8</value>
      </list>
      <value key="HostName" type="String"></value>
      <list key="PossibleHardwareBinnings" />
      <value X="1" Y="1" key="HardwareBinning" />
    </group>
    <group key="AP_TCS120" isdevice="true" category="holder" sub="" id="holder::AP_TCS120#0">
      <value key="Name" type="String" max="50" db="P">TCS 120</value>
      <value key="SampleDetectorIncrement" type="Double" unit="m_m" quantity="DISTANCE" db="P">0</value>
      <value key="SecuCount" counts="|Secu" type="Int32">1</value>
      <value key="CellType" list="cell" type="Int32" db="DP">1</value>
      <value key="CellTag" type="String" max="20" db="DP"></value>
      <value key="Camera" link="parent" type="String">camera::AP_SAXSess#0</value>
      <value key="Model" type="String" max="50">TCS 120</value>
      <value key="Secu" index="0" link="child" list="AP_TCU50|AP_TCU51" type="String">secu:temp:AP_TCU50#0</value>
      <value key="Sampler" link="child" type="String">sampler:auto:Spark_ASXc#0</value>
      <value key="Connection" type="String">None</value>
    </group>
    <group key="AP_TCU50" isdevice="true" category="secu" sub="temp" id="secu:temp:AP_TCU50#0">
      <value key="Name" type="String" max="50" db="P">TCU 50</value>
      <value key="UseTemperature" type="Boolean" db="DP">false</value>
      <value key="TemperatureMaximum" type="Double" unit="degC" quantity="TEMPERATURE" db="P">120</value>
      <value key="TemperatureMinimum" type="Double" unit="degC" quantity="TEMPERATURE" db="P">-30</value>
      <value key="TemperatureSet" type="Double" unit="degC" quantity="TEMPERATURE" min="-273.15" tol="0.1" db="DP">21</value>
      <value key="Temperature" type="Double" unit="degC" quantity="TEMPERATURE" min="-273.15" tol="0.1" db="P">12.8</value>
      <value key="WaitForTemp" type="Boolean" db="DP">false</value>
      <value key="InfoTimerTick" type="Double" unit="s" quantity="TIME" min="1" max="60">1</value>
      <value key="UseRamp" type="Boolean" db="DP">false</value>
      <value key="RampStart" type="Double" unit="degC" quantity="TEMPERATURE" min="-273.15" tol="0.1" db="DP">NaN</value>
      <value key="RampEnd" type="Double" unit="degC" quantity="TEMPERATURE" min="-273.15" tol="0.1" db="DP">NaN</value>
      <value key="RampTime" type="Double" unit="min" quantity="TIME" min="1" tol="0.1" db="DP">NaN</value>
      <value key="RampRate" type="Double" unit="degC*min^-1" quantity="TEMPERATURE_RATE" tol="0.1" db="DP">NaN</value>
      <value key="RampTick" type="Double" unit="s" quantity="TIME">10</value>
      <value key="UseCalibration" type="Boolean" db="P">true</value>
      <value key="CellType" list="cell" type="Int32">1</value>
      <value key="CalibrationConstant0" type="Double" db="P">1.8</value>
      <value key="CalibrationConstant1" type="Double" db="P">-0.067</value>
      <value key="SaveCalibration" type="Boolean">false</value>
      <value key="Holder" link="parent" type="String">holder::AP_TCS120#0</value>
      <value key="IsMeasurement" type="Boolean">false</value>
      <value key="IsOnline" type="Boolean">false</value>
      <value key="IsReady" type="Boolean">true</value>
      <list key="CalibrationConstants0">
        <value index="0">0</value>
        <value index="1">1.8</value>
        <value index="2">0</value>
        <value index="3">0</value>
        <value index="4">0</value>
        <value index="5">0</value>
        <value index="6">0</value>
        <value index="7">0</value>
        <value index="8">0</value>
      </list>
      <list key="CalibrationConstants1">
        <value index="0">0</value>
        <value index="1">-0.067</value>
        <value index="2">0</value>
        <value index="3">0</value>
        <value index="4">0</value>
        <value index="5">0</value>
        <value index="6">0</value>
        <value index="7">0</value>
        <value index="8">0</value>
      </list>
      <value key="Model" type="String" max="50">TCU 50</value>
      <value key="Company" type="String">Anton Paar</value>
      <value key="Engine">AntonPaar.SAXSquant.Exp.ApTCU50Engine,saxsquant.experiment</value>
      <value key="Connection" list="Simulator|COM|TCP" type="String">COM</value>
      <value key="PortCOM" type="Int32">1</value>
      <value key="PortTCP" type="Int32">1025</value>
      <value key="TcpType" type="String">Short</value>
      <value key="HostName" type="String"></value>
    </group>
    <group key="Dectris_Mythen1K" isdevice="true" category="detector" sub="ccd" id="detector:ccd:Dectris_Mythen1K#0">
      <value key="Name" type="String" max="50" db="P">1D diode array</value>
      <value key="UseDetector" type="Boolean" db="DP">true</value>
      <value key="PositionIndex" type="Int32" db="DP">0</value>
      <value key="WaxsPosition" type="Int32" db="P">0</value>
      <value key="Inclination" type="Double" unit="deg" quantity="NONE" min="0" max="180" db="P">90</value>
      <value key="ImageWidth" type="Int32" unit="" db="P">1</value>
      <value key="ImageHeight" type="Int32" unit="" db="P">1280</value>
      <value key="PixelSizeX" type="Double" unit="u_m" quantity="LENGTH" db="P">8000</value>
      <value key="PixelSizeY" type="Double" unit="u_m" quantity="LENGTH" db="P">50</value>
      <value key="ResolutionX" type="String" unit="c_m^-1" quantity="INVERSE_LENGTH">[10/8]</value>
      <value key="ResolutionY" type="String" unit="c_m^-1" quantity="INVERSE_LENGTH">[10/8]</value>
      <value key="SampleDetector" type="Double" unit="m_m" quantity="DISTANCE" min="0" db="P">306.8</value>
      <value key="DetectorRadius" type="Double" unit="m_m" quantity="DISTANCE" min="0" db="P">-1</value>
      <value key="Dimension" type="Int32" db="DP">1</value>
      <value key="DetectionWidth" type="Double" unit="m_m" quantity="DISTANCE" min="0" max="50" db="DP">0</value>
      <value key="Exposure" type="Double" unit="s" quantity="TIME" min="0" tol="0.1" db="DP">10</value>
      <value key="Averages" type="Int32" min="0" db="DP">360</value>
      <value key="Has2D" type="Boolean" db="P">false</value>
      <value key="HasIntensifierGain" type="Boolean" db="P">false</value>
      <value key="UseIntensifierGain" type="Boolean" db="P">false</value>
      <value key="IntensifierGain" type="Double" db="P" min="0" max="100">100</value>
      <value key="HasTemperature" type="Boolean" db="P">false</value>
      <value key="Temperature" type="Double" unit="degC" quantity="TEMPERATURE" db="P">NaN</value>
      <value key="TemperatureIsLocked" type="Boolean" db="P">true</value>
      <value key="Camera" link="parent" type="String">camera::AP_SAXSess#0</value>
      <value key="PerformAcquisition" type="Boolean">true</value>
      <value key="PerformDataProcessing" type="Boolean">true</value>
      <value key="PerformAveraging" type="Boolean">true</value>
      <value key="HasStdDev" type="Boolean" db="DP">true</value>
      <value key="UseDespike" type="Boolean" db="DP">true</value>
      <value key="UseDespikeOnline" type="Boolean" db="P">false</value>
      <value key="Filename" type="String" max="50">S2928 Gold</value>
      <value key="Directory" type="String" max="100">C:\Daten\Andreas\2015-03-31 Nanomag</value>
      <value key="Overwrite" type="Boolean">false</value>
      <value key="OverwriteEvaluation" type="Boolean">false</value>
      <value key="ZeroAngle" type="Double" unit="none" quantity="NONE" db="P">152.34216933538056</value>
      <value key="ZeroAngleUse" type="Int32" db="P">0</value>
      <value key="ZeroAngleMin" type="Int32" db="P">151</value>
      <value key="ZeroAngleMax" type="Int32" db="P">154</value>
      <value key="ZeroAngleIsSetManually" type="Boolean">false</value>
      <value key="XStart" type="Int32">1</value>
      <value key="XEnd" type="Int32">1280</value>
      <value key="XGroup" type="Int32">1</value>
      <value key="YStart" type="Int32">1</value>
      <value key="YEnd" type="Int32">1</value>
      <value key="YGroup" type="Int32">1</value>
      <value key="Frame" type="Int32">360</value>
      <value key="Frames" type="Int32">60</value>
      <value key="Mode" type="Int32">0</value>
      <value key="InputFilename" type="String" max="50"></value>
      <value key="IsReady" type="Boolean">false</value>
      <value key="IsMeasurement" type="Boolean">false</value>
      <value key="IsOnline" type="Boolean">true</value>
      <value key="Model" type="String" max="50">1D diode array</value>
      <value key="Company" type="String">Dectris</value>
      <value key="Engine">AntonPaar.SAXSquant.Exp.MythenDetectorEngine,saxsquant.experiment</value>
      <value key="Connection" list="Simulator|TCP" type="String">TCP</value>
      <value key="IP" type="String">192.168.100.20</value>
      <value key="PortTCP" type="Int32">1030</value>
      <value key="TcpType" type="String">Long</value>
      <list key="SampleDetectorIncrements">
        <value positionindex="0" waxsindex="0" meaning="SAXS">45.6</value>
        <value positionindex="1" waxsindex="0" meaning="WAXS1">-15.06</value>
        <value positionindex="1" waxsindex="1" meaning="WAXS2">-31.84</value>
      </list>
      <value key="HostName" type="String"></value>
      <value key="ZeroAngleQu" type="Double">NaN</value>
      <list key="PossibleHardwareBinnings">
        <value X="1" Y="1" />
      </list>
      <value X="1" Y="1" key="HardwareBinning" />
    </group>
    <group key="Spark_ASXc" isdevice="true" category="sampler" sub="auto" id="sampler:auto:Spark_ASXc#0">
      <value key="Name" type="String" max="50" db="P">ASX-c</value>
      <value key="UseSampler" type="Boolean" db="DP">true</value>
      <value key="TrayOrder" type="Int32">0</value>
      <value key="TrayTypeLeft" type="Int32" db="P">5</value>
      <value key="TrayTypeRight" type="Int32" db="P">5</value>
      <value key="SampleOrderLeft" type="Int32">0</value>
      <value key="SampleOrderRight" type="Int32">0</value>
      <value key="SyringeVolume" type="Double" unit="u_l" quantity="VOLUME" min="0" max="500" db="P">500</value>
      <value key="TubingVolume" type="Double" unit="u_l" quantity="VOLUME" min="0" max="999" db="P">45</value>
      <value key="AirGap" type="Double" unit="u_l" quantity="VOLUME" min="0" max="5000" db="DP">100</value>
      <value key="SampleVolume" type="Double" unit="u_l" quantity="VOLUME" min="0" max="5000" db="DP">100</value>
      <value key="TransportVolume" type="Double" unit="u_l" quantity="VOLUME" min="0" max="1000" db="DP">560</value>
      <value key="SyringeSpeed" list="SyringeSpeeds" type="Int32" min="0" max="10" db="DP">10</value>
      <value key="UseResuspend" type="Boolean" db="DP">false</value>
      <value key="ResuspendVolume" type="Double" unit="u_l" quantity="VOLUME" min="0" max="5000" db="DP">0</value>
      <value key="Position" type="String" max="5" db="DP">None</value>
      <value key="StandardCleans" type="Int32" min="0" max="5" db="DP">1</value>
      <value key="SpecialCleans" type="Int32" min="0" max="5" db="DP">0</value>
      <value key="StandardDry" type="Double" unit="s" quantity="TIME" min="0" max="300" db="DP">60</value>
      <value key="SpecialDry" type="Double" unit="s" quantity="TIME" min="0" max="300" db="DP">120</value>
      <value key="SpecialCleanPositions" type="String" max="15" db="DP">None</value>
      <value key="Holder" link="parent" type="String">holder::AP_TCS120#0</value>
      <value key="PerformMove" type="Boolean">false</value>
      <value key="PerformFill" type="Boolean" db="DP">false</value>
      <value key="PerformCleaning" type="Boolean">false</value>
      <value key="PerformCleanNeedle" type="Boolean" db="DP">false</value>
      <value key="PerformInitialize" type="Boolean">true</value>
      <value key="HasCooling" type="Boolean" db="P">true</value>
      <value key="UseCooling" type="Boolean" db="P">false</value>
      <value key="Temperature" type="Double" unit="degC" quantity="TEMPERATURE" db="P">26</value>
      <value key="IsReady" type="Boolean">true</value>
      <value key="IsMeasurement" type="Boolean">false</value>
      <value key="IsOnline" type="Boolean">false</value>
      <list key="ResuspendVolumes" islimited="true">
        <value index="0" meaning="ul for 96Low">150</value>
        <value index="1" meaning="ul for 96High">150</value>
        <value index="2" meaning="ul for 384Low">0</value>
        <value index="3" meaning="ul for 48Vials">400</value>
        <value index="4" meaning="ul for 12Vials">500</value>
        <value index="5" meaning="ul for None">0</value>
      </list>
      <value key="Model" type="String">ASX-c</value>
      <value key="Company" type="String">Spark</value>
      <value key="Engine">AntonPaar.SAXSquant.Exp.SparkAliasEngine,saxsquant.experiment</value>
      <value key="TemperatureSet" type="Double" unit="degC" quantity="TEMPERATURE" min="4" max="22">4</value>
      <value key="WaitForTemp" type="Boolean">false</value>
      <value key="InfoTimerTick" type="Double" unit="s" quantity="TIME" min="1" max="600">60</value>
      <value key="Connection" list="Simulator|COM|TCP" type="String">COM</value>
      <value key="PortCOM" type="Int32">1</value>
      <value key="PortTCP" type="Int32">1027</value>
      <value key="TcpType" type="String">Short</value>
      <value key="HostName" type="String"></value>
    </group>
  </setup>
</fileinfo>
