# Supplementary material for: SASfit: a tool for small-angle scattering data analysis using a library of analytical expressions
Source: J Appl Crystallogr. 2015 Sep 20;48(Pt 5):1587–98. doi: 10.1107/S1600576715016544 (PMC4603274; doi:10.1107/S1600576715016544)
Supplement: Supplementary file 1 [file j-48-01587-sup1.zip › GoldS2843.sas]

set sasfit(maxIterations) "10"
set sasfit(Nth,file,dr_by_errorbar) ""
set sasfit(Nth,file,l2) ""
set sasfit(Nth,actual) "0"
set sasfit(file,r2) "5.0"
set sasfit(filelabel) ""
set sasfit(print,ResIQGraph_ps) "ResIQ.ps"
set sasfit(file,dr_mindist) "0.02"
set sasfit(update_menu_during_fit) "1"
set sasfit(print,paperheight) "296"
set sasfit(print,height) "105"
set sasfit(Nth,file,Q) ""
set sasfit(Nth,file,widcnt) "0"
set sasfit(batch,jobfid) ""
set sasfit(Nth,n) "0"
set sasfit(simorfit) "fit"
set sasfit(print,tmpps) "sasfit.ps"
set sasfit(file,dr_multerror) "0.1000"
set sasfit(print,command) {lpr -Pc2pos_2}
set sasfit(Nth,res) ""
set sasfit(file,l1) "18000"
set sasfit(file,Dlambda) "0.1"
set sasfit(I) {2.009814 1.93975 1.75339 1.748899 1.735866 1.760477 1.743127 1.624261 1.53444 1.476686 1.440456 1.523175 1.46421 1.422751 1.369252 1.401019 1.340895 1.353267 1.35605 1.321081 1.314205 1.287597 1.292626 1.293914 1.208824 1.206232 1.196361 1.102506 1.037228 1.138075 1.108674 1.138263 1.094357 1.059793 0.9349071 0.9937114 1.01494 1.002712 0.9595758 0.9570206 0.9354793 0.8501265 0.8880415 0.8837487 0.9256822 0.8560925 0.8235234 0.8235181 0.7686114 0.7151195 0.7318389 0.7135433 0.7994453 0.681401 0.6187345 0.6267304 0.6208105 0.6003545 0.5775632 0.5311808 0.5674804 0.5937405 0.532273 0.5312938 0.5167454 0.434843 0.4346795 0.4814003 0.440163 0.4104542 0.4308948 0.3977922 0.3893747 0.3919882 0.3577344 0.3384364 0.343692 0.3249169 0.338314 0.2836646 0.2675816 0.2892145 0.298597 0.2696215 0.2717609 0.1984143 0.1895009 0.2192087 0.1993415 0.1803694 0.1844848 0.1612015 0.1723936 0.1573094 0.1606077 0.1182455 0.1271186 0.09908984 0.08950913 0.1065865 0.08295609 0.1068761 0.06432457 0.07734687 0.06839554 0.04786793 0.04576825 0.06441799 0.0595747 0.02003337 0.03543678 0.01444885 0.03151737 0.02703304 0.05157695 0.03038892 0.02890688 0.02450013 0.03511845 0.007705827 0.008494474 0.02498642 0.01366295 0.02654987 0.03128053 0.04282449 0.01309331 0.002214138 0.01246788 0.00436693 0.005313487 0.007605033 0.001766073 1.770383e-005 0.01219959 0.008128147 0.0008957976 0.002234901 0.01389859 0.004981723 0.00077783 0.01333928 0.002808043 0.008003095 0.001795334 0.004484135 0.004116796 0.007114732 0.009275856 0.00289352 0.006315139 0.00696643 0.01414077 0.002139673 0.00189641 0.002513593 0.002521827 0.001396188 3.088724e-005 0.006781501 0.006740321 0.003068911 0.004055705 0.004855267 0.01635273 0.01027617 0.01370367 0.01972791 0.00375796 0.007111215 0.003745354 0.001078645 0.01260337 0.008119455 0.01227402 0.02390498 0.001527178 0.005190204 0.003883286 6.344736e-005 0.01715202 8.749299e-005 0.005632238 0.0006433697 0.001236979 0.00111381 0.01571258 0.008936048 0.001097913 0.0279947 0.0005925115 9.250229e-007 0.005603623 0.009667844 0.01190303 0.001385666 0.009634944 0.0001780539 0.002807935 0.002840897 0.009777509 0.0002081282 0.00697314 0.001481213 0.00893156 0.004267348 0.0006639311 0.00938825 0.0144467 0.01384424 0.002561168 0.0002698521 0.00150654 0.01112683 0.005716274 0.0001864349 0.006208966 0.007681372 6.497323e-005 0.01099605 0.0001057963 0.0002520854 5.963032e-007 0.001052675 0.001648295 0.0014352 0.0008079558 7.876149e-005 1.295839e-005 0.0007284236 0.000790147 0.0001858593 9.565148e-005 1.562259e-005 0.002797331 0.0008045547 5.863785e-005 0.01127538 0.002696419 0.006052697 0.0002118178 0.002017029 0.006475078 4.639897e-009 0.0001485917 2.239569e-006 0.0002721214 0.001377688 0.0005669227 0.001866802 1.257728e-005 0.0036565 1.211944e-005 0.0003742004 0.0001229652 0.001573395 8.819714e-005 0.002500511 0.005219771 0.0009537656 0.01255759 0.001011877 9.551514e-005 0.002950653 0.0001295044 0.0003701648 0.0001860051 4.803997e-005 0.001032053 0.0008525409 0.000394678 6.794351e-009 0.001359608 5.79946e-006 9.701019e-005 2.093546e-006 7.399009e-006 0.0003882065 4.271286e-009 0.005788118 0.003131706 0.011053 7.328813e-005 0.0001994499 0.001048929 0.001691211 0.008768707 0.002613187 4.059341e-005 0.002642299 0.003228847 0.0001555502 3.106363e-007 5.624843e-005 0.000925768 6.841972e-008 0.0003626324 7.596041e-005 1.465543e-005 1.252314e-009 1.151222e-006 0.001408783 0.007340775 0.002022205 0.0009790528 0.01400005 0.002320919 6.804724e-006 3.102301e-008 0.0001964478 0.00208269 0.002290213 2.473867e-005 1.878676e-005 0.009257126 0.0001508056 0.0002382938 0.0005008511 0.0001511085 0.0004726527 0.003920912 0.0002214315 3.587831e-005 0.002162292 0.0006047703 0.001628516 2.093361e-005 4.849161e-007 7.532173e-005 9.721315e-006 0.003210507 6.821916e-005 0.002656676 0.001285292 3.530681e-005 3.137745e-005 0.0009225408 4.237502e-005 8.834344e-005 4.697214e-005 0.0008255831 0.0004912421 0.0002942667 0.001214696 0.004286666 2.357621e-007 5.149803e-005 0.0005234092 0.001715523 3.827901e-005 3.685779e-005 0.003357709 0.004642478 5.472905e-007 0.0002247771 0.002908472 0.0001137875 0.000240455 0.005213033 6.428567e-009 0.005490673 0.0001945605 0.002182195 0.0002916992 0.001959391 0.002115169 4.58223e-005 0.001905728 4.060181e-005 4.441969e-005 1.863452e-006 0.002622458 0.0003935157 0.0009096125 0.0007918983 1.450364e-006 0.001196781 0.0005339901 5.292451e-006 0.00174245 0.002904468 0.001112583 6.191111e-005 0.0003050706 0.0002548771 0.001917739 0.004384897 0.004309621 0.0002383482 0.0004035597 1.176435e-008 0.0007834982 2.009091e-006}
set sasfit(Nth,file,Dd) ""
set sasfit(file,dr_by_errorbar) "1"
set sasfit(file,l2) "18000"
set sasfit(hide) "no"
set sasfit(print,blt) " "
set sasfit(Nth,file,name) ""
set sasfit(file,widcnt) "1"
set sasfit(print,padx1) "10"
set sasfit(print,padx2) "10"
set sasfit(print,GlobalIQGraph_ps) "GlobalIQ.eps"
set sasfit(Nth,file,res,file) ""
set sasfit(file,d) "7.5"
set sasfit(upper,Q) ""
set sasfit(print,paperwidth) "210"
set sasfit(print,width) "148"
set sasfit(batch,jobfile) ""
set sasfit(Nth,file,dr_max_Dq_q) ""
set sasfit(file,widname) {{.addfile.lay2 1}}
set sasfit(Q) {0.07077477 0.07741539 0.084056 0.09069661 0.09733721 0.1039778 0.1106184 0.117259 0.1238996 0.1305401 0.1371807 0.1438213 0.1504618 0.1571023 0.1637429 0.1703834 0.1770239 0.1836644 0.1903049 0.1969453 0.2035858 0.2102263 0.2168667 0.2235071 0.2301475 0.2367879 0.2434283 0.2500687 0.256709 0.2633494 0.2699897 0.27663 0.2832703 0.2899106 0.2965508 0.3031911 0.3098313 0.3164715 0.3231117 0.3297518 0.336392 0.3430321 0.3496722 0.3563123 0.3629523 0.3695924 0.3762324 0.3828724 0.3895124 0.3961523 0.4027922 0.4094321 0.416072 0.4227119 0.4293517 0.4359915 0.4426313 0.449271 0.4559107 0.4625504 0.4691901 0.4758297 0.4824694 0.4891089 0.4957485 0.502388 0.5090275 0.515667 0.5223064 0.5289458 0.5355852 0.5422245 0.5488638 0.5555031 0.5621423 0.5687815 0.5754207 0.5820598 0.5886989 0.595338 0.601977 0.608616 0.615255 0.6218939 0.6285328 0.6351716 0.6418104 0.6484492 0.6550879 0.6617266 0.6683653 0.6750039 0.6816425 0.688281 0.6949195 0.701558 0.7081964 0.7148347 0.721473 0.7281113 0.7347496 0.7413878 0.7480259 0.754664 0.7613021 0.7679401 0.774578 0.781216 0.7878538 0.7944917 0.8011294 0.8077672 0.8144049 0.8210425 0.8276801 0.8343176 0.8409551 0.8475925 0.8542299 0.8608673 0.8675045 0.8741418 0.880779 0.8874161 0.8940532 0.9006902 0.9073271 0.9139641 0.9206009 0.9272377 0.9338745 0.9405112 0.9471478 0.9537844 0.9604209 0.9670574 0.9736938 0.9803301 0.9869664 0.9936026 1.000239 1.006875 1.013511 1.020147 1.026783 1.033419 1.040055 1.04669 1.053326 1.059962 1.066597 1.073233 1.079868 1.086503 1.093139 1.099774 1.106409 1.113044 1.119679 1.126314 1.132949 1.139584 1.146219 1.152853 1.159488 1.166123 1.172757 1.179392 1.186026 1.19266 1.199294 1.205929 1.212563 1.219197 1.225831 1.232464 1.239098 1.245732 1.252365 1.258999 1.265633 1.272266 1.278899 1.285532 1.292166 1.298799 1.305432 1.312065 1.318698 1.32533 1.331963 1.338596 1.345228 1.351861 1.358493 1.365125 1.371758 1.37839 1.385022 1.391654 1.398286 1.404917 1.411549 1.418181 1.438075 1.444707 1.451338 1.457969 1.4646 1.471231 1.477862 1.484492 1.491123 1.511015 1.517645 1.524275 1.537535 1.544165 1.550795 1.557425 1.570684 1.583943 1.603831 1.636975 1.650232 1.65686 1.683373 1.690001 1.696628 1.703256 1.716511 1.723138 1.729766 1.74302 1.749647 1.802658 1.809284 1.81591 1.822536 1.835787 1.849038 1.855663 1.862288 1.868913 1.888788 1.895412 1.902037 1.915285 1.928533 1.935157 1.961651 1.968275 1.988144 1.994767 2.008012 2.027879 2.034501 2.060988 2.06761 2.087473 2.120577 2.127197 2.133818 2.153678 2.166917 2.200013 2.27943 2.286047 2.299281 2.319131 2.325748 2.405134 2.424977 2.431591 2.444819 2.458046 2.484499 2.497724 2.517562 2.524174 2.530786 2.537397 2.544009 2.550621 2.563843 2.570454 2.583676 2.590286 2.596897 2.603507 2.610117 2.656383 2.669601 2.682818 2.696034 2.702642 2.70925 2.748893 2.762106 2.775318 2.78853 2.801741 2.814952 2.821557 2.834766 2.887597 2.907406 2.914008 2.999826 3.006426 3.019626 3.026226 3.052622 3.065819 3.072418 3.079016 3.098809 3.138391 3.151583 3.164775 3.171371 3.204346 3.237316 3.24391 3.276874 3.309834 3.349379 3.355969 3.369149 3.467972 3.474558 3.481145 3.494317 3.507488 3.586498 3.599663 3.639154 3.698377 3.704956 3.711535 3.718113 3.764158 3.849641 3.869363 3.875936 3.889082 3.902227 3.921943 3.928515 3.981079 4.020492 4.02706 4.053329 4.059896 4.066463 4.092727 4.125551 4.132116 4.13868 4.145243 4.164933 4.171496 4.197744 4.223989 4.230549 4.250229 4.263348 4.302698 4.315813 4.374817 4.401035 4.407588 4.414142 4.420695 4.440353 4.486212 4.499313 4.505863 4.532059 4.577893 4.69569 4.761095 4.780711 4.787249 4.793787 4.819936 4.865685 4.872219 4.885287 4.904887 4.94408 4.963672 4.983262}
set sasfit(res) {0.00877919 0.00887966 0.00898786 0.00910351 0.00922632 0.00935603 0.00949234 0.00963498 0.00978366 0.00993812 0.0100981 0.0102633 0.0104336 0.0106086 0.0107881 0.0109719 0.0111598 0.0113517 0.0115472 0.0117462 0.0119486 0.0121542 0.0123627 0.0125741 0.0127883 0.013005 0.0132242 0.0134457 0.0136695 0.0138954 0.0141232 0.0143531 0.0145847 0.0148181 0.0150531 0.0152897 0.0155279 0.0157675 0.0160084 0.0162507 0.0164943 0.016739 0.0169849 0.0172319 0.01748 0.0177291 0.0179791 0.0182301 0.0184819 0.0187347 0.0189882 0.0192425 0.0194976 0.0197534 0.02001 0.0202672 0.020525 0.0207835 0.0210425 0.0213022 0.0215624 0.0218231 0.0220844 0.0223462 0.0226084 0.0228711 0.0231343 0.0233979 0.0236619 0.0239264 0.0241912 0.0244564 0.024722 0.0249879 0.0252542 0.0255208 0.0257877 0.026055 0.0263225 0.0265904 0.0268585 0.0271269 0.0273956 0.0276645 0.0279337 0.0282032 0.0284729 0.0287428 0.0290129 0.0292833 0.0295538 0.0298246 0.0300956 0.0303668 0.0306382 0.0309097 0.0311815 0.0314534 0.0317255 0.0319977 0.0322702 0.0325427 0.0328155 0.0330883 0.0333614 0.0336346 0.0339079 0.0341813 0.0344549 0.0347286 0.0350025 0.0352764 0.0355505 0.0358247 0.0360991 0.0363735 0.036648 0.0369227 0.0371975 0.0374723 0.0377473 0.0380223 0.0382975 0.0385728 0.0388481 0.0391235 0.039399 0.0396747 0.0399503 0.0402261 0.040502 0.0407779 0.0410539 0.04133 0.0416062 0.0418824 0.0421587 0.0424351 0.0427115 0.042988 0.0432646 0.0435412 0.0438179 0.0440947 0.0443715 0.0446484 0.0449254 0.0452023 0.0454794 0.0457565 0.0460337 0.0463109 0.0465882 0.0468655 0.0471429 0.0474203 0.0476977 0.0479752 0.0482528 0.0485304 0.0488081 0.0490858 0.0493635 0.0496412 0.0499191 0.050197 0.0504748 0.0507528 0.0510307 0.0513088 0.0515868 0.0518649 0.052143 0.0524212 0.0526994 0.0529776 0.0532558 0.0535341 0.0538124 0.0540908 0.0543692 0.0546476 0.0549261 0.0552045 0.0554831 0.0557616 0.0560401 0.0563187 0.0565974 0.056876 0.0571546 0.0574334 0.0577121 0.0579908 0.0582696 0.0585483 0.0588272 0.059106 0.0593849 0.0596638 0.0599427 0.0602216 0.0605005 0.0607795 0.0616165 0.0618956 0.0621747 0.0624537 0.0627328 0.063012 0.0632911 0.0635702 0.0638494 0.0646871 0.0649663 0.0652455 0.0658041 0.0660834 0.0663627 0.0666421 0.0672008 0.0677595 0.0685978 0.0699951 0.0705541 0.0708336 0.0719518 0.0722314 0.072511 0.0727906 0.0733498 0.0736294 0.0739091 0.0744684 0.074748 0.0769856 0.0772653 0.0775451 0.0778248 0.0783843 0.0789439 0.0792236 0.0795034 0.0797832 0.0806227 0.0809024 0.0811823 0.0817419 0.0823016 0.0825814 0.0837008 0.0839807 0.0848204 0.0851003 0.08566 0.0864997 0.0867796 0.0878992 0.0881792 0.0890189 0.0904186 0.0906985 0.0909785 0.0918183 0.0923782 0.093778 0.0971375 0.0974174 0.0979773 0.0988172 0.0990972 0.102457 0.103297 0.103576 0.104136 0.104696 0.105816 0.106376 0.107216 0.107496 0.107776 0.108055 0.108335 0.108615 0.109175 0.109455 0.110015 0.110295 0.110575 0.110855 0.111134 0.113094 0.113653 0.114213 0.114773 0.115053 0.115333 0.117012 0.117571 0.118131 0.11869 0.11925 0.11981 0.12009 0.120649 0.122887 0.123726 0.124006 0.127642 0.127922 0.128481 0.128761 0.129879 0.130439 0.130718 0.130998 0.131837 0.133514 0.134073 0.134632 0.134912 0.136309 0.137707 0.137986 0.139383 0.140781 0.142457 0.142736 0.143295 0.147484 0.147763 0.148043 0.148601 0.14916 0.152509 0.153068 0.154742 0.157253 0.157532 0.157811 0.15809 0.160043 0.163667 0.164504 0.164783 0.16534 0.165898 0.166734 0.167012 0.169242 0.170913 0.171192 0.172306 0.172584 0.172863 0.173977 0.175369 0.175648 0.175926 0.176204 0.177039 0.177318 0.178431 0.179544 0.179823 0.180657 0.181214 0.182883 0.183439 0.185942 0.187054 0.187332 0.18761 0.187888 0.188722 0.190668 0.191223 0.191501 0.192613 0.194557 0.199554 0.202329 0.203161 0.203439 0.203716 0.204826 0.206767 0.207044 0.207598 0.20843 0.210093 0.210924 0.211755}
set sasfit(SD,root_menu) ".analytical.fitpar.sd.lay.wrl.whichsd.menu"
set sasfit(Nth,Qth) ""
set sasfit(Comment) ""
set sasfit(print,decorations) "no"
set sasfit(print,landscape) "yes"
set sasfit(file,dr_by_count) "1"
set sasfit(file,Dd) "7.5"
set sasfit(file,divisor) "1"
set sasfit(print,paperysize) {1189     841     594    420       297       210  279.4    431.8   355.6  215.9     254       330.2  274.32   355.6   215.9  279.4     431.8     558.8   863.6}
set sasfit(print,StructParData_ps) "StructPar.ps"
set sasfit(Nth,file,lastskip) ""
set sasfit(Nth,actual_optionMenu) "0"
set sasfit(lower,Q) ""
set sasfit(Nth,file,d) ""
set sasfit(Nth,filelabel) ""
set sasfit(actualdatatype) "Ascii"
set sasfit(file,hide) "no"
set sasfit(print,AnalytPar_ps) "AnalytPar.ps"
set sasfit(print,IQGraph_ps) "IQ.eps"
set sasfit(Nth,n,nonhidden) "0"
set sasfit(print,pady1) "10"
set sasfit(print,pady2) "10"
set sasfit(print,printto) "File"
set sasfit(res,calc) {0.00877919 0.00887966 0.00898786 0.00910351 0.00922632 0.00935603 0.00949234 0.00963498 0.00978366 0.00993812 0.0100981 0.0102633 0.0104336 0.0106086 0.0107881 0.0109719 0.0111598 0.0113517 0.0115472 0.0117462 0.0119486 0.0121542 0.0123627 0.0125741 0.0127883 0.013005 0.0132242 0.0134457 0.0136695 0.0138954 0.0141232 0.0143531 0.0145847 0.0148181 0.0150531 0.0152897 0.0155279 0.0157675 0.0160084 0.0162507 0.0164943 0.016739 0.0169849 0.0172319 0.01748 0.0177291 0.0179791 0.0182301 0.0184819 0.0187347 0.0189882 0.0192425 0.0194976 0.0197534 0.02001 0.0202672 0.020525 0.0207835 0.0210425 0.0213022 0.0215624 0.0218231 0.0220844 0.0223462 0.0226084 0.0228711 0.0231343 0.0233979 0.0236619 0.0239264 0.0241912 0.0244564 0.024722 0.0249879 0.0252542 0.0255208 0.0257877 0.026055 0.0263225 0.0265904 0.0268585 0.0271269 0.0273956 0.0276645 0.0279337 0.0282032 0.0284729 0.0287428 0.0290129 0.0292833 0.0295538 0.0298246 0.0300956 0.0303668 0.0306382 0.0309097 0.0311815 0.0314534 0.0317255 0.0319977 0.0322702 0.0325427 0.0328155 0.0330883 0.0333614 0.0336346 0.0339079 0.0341813 0.0344549 0.0347286 0.0350025 0.0352764 0.0355505 0.0358247 0.0360991 0.0363735 0.036648 0.0369227 0.0371975 0.0374723 0.0377473 0.0380223 0.0382975 0.0385728 0.0388481 0.0391235 0.039399 0.0396747 0.0399503 0.0402261 0.040502 0.0407779 0.0410539 0.04133 0.0416062 0.0418824 0.0421587 0.0424351 0.0427115 0.042988 0.0432646 0.0435412 0.0438179 0.0440947 0.0443715 0.0446484 0.0449254 0.0452023 0.0454794 0.0457565 0.0460337 0.0463109 0.0465882 0.0468655 0.0471429 0.0474203 0.0476977 0.0479752 0.0482528 0.0485304 0.0488081 0.0490858 0.0493635 0.0496412 0.0499191 0.050197 0.0504748 0.0507528 0.0510307 0.0513088 0.0515868 0.0518649 0.052143 0.0524212 0.0526994 0.0529776 0.0532558 0.0535341 0.0538124 0.0540908 0.0543692 0.0546476 0.0549261 0.0552045 0.0554831 0.0557616 0.0560401 0.0563187 0.0565974 0.056876 0.0571546 0.0574334 0.0577121 0.0579908 0.0582696 0.0585483 0.0588272 0.059106 0.0593849 0.0596638 0.0599427 0.0602216 0.0605005 0.0607795 0.0616165 0.0618956 0.0621747 0.0624537 0.0627328 0.063012 0.0632911 0.0635702 0.0638494 0.0646871 0.0649663 0.0652455 0.0658041 0.0660834 0.0663627 0.0666421 0.0672008 0.0677595 0.0685978 0.0699951 0.0705541 0.0708336 0.0719518 0.0722314 0.072511 0.0727906 0.0733498 0.0736294 0.0739091 0.0744684 0.074748 0.0769856 0.0772653 0.0775451 0.0778248 0.0783843 0.0789439 0.0792236 0.0795034 0.0797832 0.0806227 0.0809024 0.0811823 0.0817419 0.0823016 0.0825814 0.0837008 0.0839807 0.0848204 0.0851003 0.08566 0.0864997 0.0867796 0.0878992 0.0881792 0.0890189 0.0904186 0.0906985 0.0909785 0.0918183 0.0923782 0.093778 0.0971375 0.0974174 0.0979773 0.0988172 0.0990972 0.102457 0.103297 0.103576 0.104136 0.104696 0.105816 0.106376 0.107216 0.107496 0.107776 0.108055 0.108335 0.108615 0.109175 0.109455 0.110015 0.110295 0.110575 0.110855 0.111134 0.113094 0.113653 0.114213 0.114773 0.115053 0.115333 0.117012 0.117571 0.118131 0.11869 0.11925 0.11981 0.12009 0.120649 0.122887 0.123726 0.124006 0.127642 0.127922 0.128481 0.128761 0.129879 0.130439 0.130718 0.130998 0.131837 0.133514 0.134073 0.134632 0.134912 0.136309 0.137707 0.137986 0.139383 0.140781 0.142457 0.142736 0.143295 0.147484 0.147763 0.148043 0.148601 0.14916 0.152509 0.153068 0.154742 0.157253 0.157532 0.157811 0.15809 0.160043 0.163667 0.164504 0.164783 0.16534 0.165898 0.166734 0.167012 0.169242 0.170913 0.171192 0.172306 0.172584 0.172863 0.173977 0.175369 0.175648 0.175926 0.176204 0.177039 0.177318 0.178431 0.179544 0.179823 0.180657 0.181214 0.182883 0.183439 0.185942 0.187054 0.187332 0.18761 0.187888 0.188722 0.190668 0.191223 0.191501 0.192613 0.194557 0.199554 0.202329 0.203161 0.203439 0.203716 0.204826 0.206767 0.207044 0.207598 0.20843 0.210093 0.210924 0.211755}
set sasfit(batch,jobprogress,line) "0"
set sasfit(sim,Qmin) "1e-2"
set sasfit(file,n) "1"
set sasfit(print,maxpect) "yes"
set sasfit(Nth,file,dr_multerror) ""
set sasfit(Nth,file,lambda) ""
set sasfit(scale_types_x) {"x" "pow(x,2)" "pow(x,3)" "pow(x,4)" "log10(x)" "log(x)"  "sqrt(x)" "1/x" "1/sqrt(x)" "arcsinh(x)" }
set sasfit(file,firstskip) "0"
set sasfit(export,actualdatatype) "Ascii"
set sasfit(sim,Qmax) "1"
set sasfit(scale_types_y) {"y" "pow(y,2)" "pow(y,3)" "pow(y,4)" "y*x" "y*pow(x,2)"  "y*pow(x,3)" "y*pow(x,4)" "y*pow(x,6)" "log10(y)" "log(abs(y))"  "log(abs(y*x))" "log(abs(y*pow(x,2)))" "log(abs(y*pow(x,4)))"
                           "sqrt(abs(y))" "1/y" "1/sqrt(abs(y))" "arcsinh(y)" }
set sasfit(batch,jobcontents) ""
set sasfit(Nth,I) ""
set sasfit(fitrange) "yes"
set sasfit(print,GlobalAnalytPar_ps) "AnalytPar.ps"
set sasfit(Nth,file,dr_percent) ""
set sasfit(Nth,file,n) ""
set sasfit(mom_name) "mom"
set sasfit(Nth,file,firstskip) ""
set sasfit(file,dr_loglogdist) "1"
set sasfit(height) "460"
set sasfit(npoints) "393"
set sasfit(print,SDGraph_ps) "SDGraph.ps"
set sasfit(Nth,file,res) ""
set sasfit(print,colormode) "color"
set sasfit(file,lambda) "1.0"
set sasfit(file,res,calc) {{0.00877919 0.00887966 0.00898786 0.00910351 0.00922632 0.00935603 0.00949234 0.00963498 0.00978366 0.00993812 0.0100981 0.0102633 0.0104336 0.0106086 0.0107881 0.0109719 0.0111598 0.0113517 0.0115472 0.0117462 0.0119486 0.0121542 0.0123627 0.0125741 0.0127883 0.013005 0.0132242 0.0134457 0.0136695 0.0138954 0.0141232 0.0143531 0.0145847 0.0148181 0.0150531 0.0152897 0.0155279 0.0157675 0.0160084 0.0162507 0.0164943 0.016739 0.0169849 0.0172319 0.01748 0.0177291 0.0179791 0.0182301 0.0184819 0.0187347 0.0189882 0.0192425 0.0194976 0.0197534 0.02001 0.0202672 0.020525 0.0207835 0.0210425 0.0213022 0.0215624 0.0218231 0.0220844 0.0223462 0.0226084 0.0228711 0.0231343 0.0233979 0.0236619 0.0239264 0.0241912 0.0244564 0.024722 0.0249879 0.0252542 0.0255208 0.0257877 0.026055 0.0263225 0.0265904 0.0268585 0.0271269 0.0273956 0.0276645 0.0279337 0.0282032 0.0284729 0.0287428 0.0290129 0.0292833 0.0295538 0.0298246 0.0300956 0.0303668 0.0306382 0.0309097 0.0311815 0.0314534 0.0317255 0.0319977 0.0322702 0.0325427 0.0328155 0.0330883 0.0333614 0.0336346 0.0339079 0.0341813 0.0344549 0.0347286 0.0350025 0.0352764 0.0355505 0.0358247 0.0360991 0.0363735 0.036648 0.0369227 0.0371975 0.0374723 0.0377473 0.0380223 0.0382975 0.0385728 0.0388481 0.0391235 0.039399 0.0396747 0.0399503 0.0402261 0.040502 0.0407779 0.0410539 0.04133 0.0416062 0.0418824 0.0421587 0.0424351 0.0427115 0.042988 0.0432646 0.0435412 0.0438179 0.0440947 0.0443715 0.0446484 0.0449254 0.0452023 0.0454794 0.0457565 0.0460337 0.0463109 0.0465882 0.0468655 0.0471429 0.0474203 0.0476977 0.0479752 0.0482528 0.0485304 0.0488081 0.0490858 0.0493635 0.0496412 0.0499191 0.050197 0.0504748 0.0507528 0.0510307 0.0513088 0.0515868 0.0518649 0.052143 0.0524212 0.0526994 0.0529776 0.0532558 0.0535341 0.0538124 0.0540908 0.0543692 0.0546476 0.0549261 0.0552045 0.0554831 0.0557616 0.0560401 0.0563187 0.0565974 0.056876 0.0571546 0.0574334 0.0577121 0.0579908 0.0582696 0.0585483 0.0588272 0.059106 0.0593849 0.0596638 0.0599427 0.0602216 0.0605005 0.0607795 0.0616165 0.0618956 0.0621747 0.0624537 0.0627328 0.063012 0.0632911 0.0635702 0.0638494 0.0646871 0.0649663 0.0652455 0.0658041 0.0660834 0.0663627 0.0666421 0.0672008 0.0677595 0.0685978 0.0699951 0.0705541 0.0708336 0.0719518 0.0722314 0.072511 0.0727906 0.0733498 0.0736294 0.0739091 0.0744684 0.074748 0.0769856 0.0772653 0.0775451 0.0778248 0.0783843 0.0789439 0.0792236 0.0795034 0.0797832 0.0806227 0.0809024 0.0811823 0.0817419 0.0823016 0.0825814 0.0837008 0.0839807 0.0848204 0.0851003 0.08566 0.0864997 0.0867796 0.0878992 0.0881792 0.0890189 0.0904186 0.0906985 0.0909785 0.0918183 0.0923782 0.093778 0.0971375 0.0974174 0.0979773 0.0988172 0.0990972 0.102457 0.103297 0.103576 0.104136 0.104696 0.105816 0.106376 0.107216 0.107496 0.107776 0.108055 0.108335 0.108615 0.109175 0.109455 0.110015 0.110295 0.110575 0.110855 0.111134 0.113094 0.113653 0.114213 0.114773 0.115053 0.115333 0.117012 0.117571 0.118131 0.11869 0.11925 0.11981 0.12009 0.120649 0.122887 0.123726 0.124006 0.127642 0.127922 0.128481 0.128761 0.129879 0.130439 0.130718 0.130998 0.131837 0.133514 0.134073 0.134632 0.134912 0.136309 0.137707 0.137986 0.139383 0.140781 0.142457 0.142736 0.143295 0.147484 0.147763 0.148043 0.148601 0.14916 0.152509 0.153068 0.154742 0.157253 0.157532 0.157811 0.15809 0.160043 0.163667 0.164504 0.164783 0.16534 0.165898 0.166734 0.167012 0.169242 0.170913 0.171192 0.172306 0.172584 0.172863 0.173977 0.175369 0.175648 0.175926 0.176204 0.177039 0.177318 0.178431 0.179544 0.179823 0.180657 0.181214 0.182883 0.183439 0.185942 0.187054 0.187332 0.18761 0.187888 0.188722 0.190668 0.191223 0.191501 0.192613 0.194557 0.199554 0.202329 0.203161 0.203439 0.203716 0.204826 0.206767 0.207044 0.207598 0.20843 0.210093 0.210924 0.211755}}
set sasfit(print,tmp2ps) "sasfit2.ps"
set sasfit(Nth,Q) ""
set sasfit(Nth,file,dr_loglogdist) ""
set sasfit(print,ipadx1) "0"
set sasfit(print,ipadx2) "0"
set sasfit(file,dr_percent) "1.000"
set sasfit(par_name) "par"
set sasfit(file,dr_max_Dq_q) "0.1000"
set sasfit(sim,N) "100"
set sasfit(print,units) "m"
set sasfit(Nth,file,hide) ""
set sasfit(Message) "??"
set sasfit(DI) {0.112316 0.1005969 0.08237111 0.08199344 0.07840604 0.07466639 0.07397828 0.06994677 0.06546967 0.06331581 0.06152624 0.0584463 0.05817356 0.05837702 0.05248061 0.05128816 0.04993073 0.05279939 0.05341753 0.05725362 0.04751831 0.04803975 0.04803308 0.04716312 0.04938954 0.04952341 0.04371397 0.04286124 0.04968952 0.04972465 0.04870333 0.04647597 0.04629702 0.05089544 0.04310196 0.04956167 0.04236187 0.04584139 0.0476232 0.04600258 0.04302635 0.0409638 0.04360168 0.04555738 0.04999158 0.04249859 0.04239178 0.04500475 0.0477902 0.03694502 0.04027475 0.04414749 0.04525851 0.03984317 0.04048197 0.03561677 0.04303434 0.03961517 0.03944106 0.03937644 0.03820509 0.03992857 0.04219606 0.04248057 0.04281167 0.03826814 0.03450033 0.03380321 0.02855049 0.0365323 0.0334407 0.04085767 0.04018705 0.04206075 0.03720681 0.03870812 0.03751452 0.03648555 0.04499712 0.03341538 0.03347157 0.04396497 0.03761137 0.04167656 0.04142358 0.0351933 0.0362803 0.04064701 0.03587392 0.03767629 0.03736504 0.03705132 0.03836898 0.03639403 0.03686156 0.03506486 0.03169666 0.03256488 0.03118591 0.02994789 0.03090504 0.04077805 0.03021214 0.03075475 0.0265833 0.02416969 0.02294387 0.0292141 0.02820007 0.01622424 0.01809134 0.01179359 0.01949367 0.01844083 0.02799115 0.02161215 0.01566232 0.01759076 0.02466573 0.008970349 0.01098167 0.02107643 0.01213054 0.02368415 0.02759247 0.0260336 0.01398897 0.005100232 0.01425724 0.006449982 0.007270535 0.009193016 0.004707414 0.005090605 0.0176778 0.0125138 0.004745433 0.005545303 0.01311372 0.008226146 0.005643291 0.01568645 0.005800198 0.01118678 0.004920153 0.007683214 0.007164754 0.007772763 0.008316518 0.005566295 0.008917337 0.01045064 0.01151971 0.003121136 0.003137503 0.004960694 0.005990799 0.004526172 0.004777684 0.01037758 0.01060248 0.006057288 0.006519843 0.007243775 0.01861312 0.0124649 0.01837896 0.01851604 0.007907116 0.0130167 0.008265291 0.004607467 0.01781394 0.01303648 0.01654069 0.03028386 0.004393094 0.009516903 0.008512491 0.004483018 0.02035393 0.004567103 0.009879449 0.005046203 0.004909306 0.005491217 0.01657462 0.01327181 0.004930682 0.03299951 0.00482414 0.00508283 0.01002887 0.01476823 0.01572109 0.005025863 0.01648862 0.004535965 0.006686713 0.007152484 0.0157804 0.005338336 0.01665309 0.005025842 0.01601277 0.01068573 0.005401428 0.01704403 0.02099377 0.01634255 0.00717538 0.004892619 0.004759244 0.0257572 0.01558474 0.004640824 0.01346508 0.01750127 0.004431357 0.0234005 0.004316786 0.004835096 0.004633445 0.003880298 0.005989131 0.005298426 0.004764984 0.004045651 0.003354826 0.004609 0.00449539 0.005283525 0.004909474 0.004350249 0.007018121 0.004177968 0.004957309 0.02358962 0.01182 0.01592693 0.004477362 0.00707083 0.02017165 0.003889402 0.004519833 0.004530523 0.005840516 0.005712967 0.004504682 0.006339649 0.00465909 0.01348775 0.004965434 0.005575341 0.00451171 0.006791919 0.004657149 0.009966247 0.01432011 0.005533689 0.03206089 0.006171625 0.004371761 0.01443462 0.004368872 0.004957589 0.004890507 0.004696564 0.005516768 0.006560454 0.004385067 0.005070089 0.006920485 0.00378064 0.004753509 0.004363761 0.004700898 0.004930496 0.004913501 0.01531929 0.007618682 0.0220259 0.004819648 0.00447358 0.005496641 0.006761042 0.02211698 0.01096686 0.00466894 0.01037889 0.00971782 0.004902418 0.005525755 0.004430844 0.005787444 0.004917833 0.004882791 0.00504264 0.004725363 0.004191568 0.00533779 0.006204641 0.01506516 0.009232425 0.00659876 0.03106458 0.01680231 0.005192806 0.004455978 0.00390112 0.008820531 0.009265975 0.00422028 0.005205503 0.02639127 0.005165634 0.004646575 0.004791747 0.005237813 0.004518221 0.0101215 0.004919118 0.004984843 0.008230743 0.004940688 0.007042332 0.004015264 0.004074976 0.005118228 0.004706356 0.01137831 0.005388521 0.01045436 0.006583191 0.003937426 0.004674041 0.004549196 0.004912618 0.004356625 0.005020514 0.00361674 0.004101364 0.004392686 0.005192025 0.01017804 0.005704114 0.005028809 0.004935854 0.006021085 0.004691392 0.005090084 0.009251521 0.01315717 0.00493076 0.005315439 0.009980532 0.004954842 0.003841842 0.01471248 0.003959034 0.01652437 0.003648832 0.008461593 0.004705093 0.007185765 0.009517103 0.005497161 0.008594378 0.004613209 0.005538452 0.003603669 0.007807794 0.00491697 0.005245768 0.004890132 0.004634069 0.00486026 0.004391749 0.004412084 0.005292145 0.008583311 0.005748928 0.004618358 0.004712576 0.004622414 0.006458605 0.01287197 0.01233189 0.00485516 0.004939949 0.005066813 0.00455985 0.00491359}
set sasfit(print,padx) "5"
set sasfit(res,file) {0.0 0.0 0.0 0.0 0.0 0.0 0.0 0.0 0.0 0.0 0.0 0.0 0.0 0.0 0.0 0.0 0.0 0.0 0.0 0.0 0.0 0.0 0.0 0.0 0.0 0.0 0.0 0.0 0.0 0.0 0.0 0.0 0.0 0.0 0.0 0.0 0.0 0.0 0.0 0.0 0.0 0.0 0.0 0.0 0.0 0.0 0.0 0.0 0.0 0.0 0.0 0.0 0.0 0.0 0.0 0.0 0.0 0.0 0.0 0.0 0.0 0.0 0.0 0.0 0.0 0.0 0.0 0.0 0.0 0.0 0.0 0.0 0.0 0.0 0.0 0.0 0.0 0.0 0.0 0.0 0.0 0.0 0.0 0.0 0.0 0.0 0.0 0.0 0.0 0.0 0.0 0.0 0.0 0.0 0.0 0.0 0.0 0.0 0.0 0.0 0.0 0.0 0.0 0.0 0.0 0.0 0.0 0.0 0.0 0.0 0.0 0.0 0.0 0.0 0.0 0.0 0.0 0.0 0.0 0.0 0.0 0.0 0.0 0.0 0.0 0.0 0.0 0.0 0.0 0.0 0.0 0.0 0.0 0.0 0.0 0.0 0.0 0.0 0.0 0.0 0.0 0.0 0.0 0.0 0.0 0.0 0.0 0.0 0.0 0.0 0.0 0.0 0.0 0.0 0.0 0.0 0.0 0.0 0.0 0.0 0.0 0.0 0.0 0.0 0.0 0.0 0.0 0.0 0.0 0.0 0.0 0.0 0.0 0.0 0.0 0.0 0.0 0.0 0.0 0.0 0.0 0.0 0.0 0.0 0.0 0.0 0.0 0.0 0.0 0.0 0.0 0.0 0.0 0.0 0.0 0.0 0.0 0.0 0.0 0.0 0.0 0.0 0.0 0.0 0.0 0.0 0.0 0.0 0.0 0.0 0.0 0.0 0.0 0.0 0.0 0.0 0.0 0.0 0.0 0.0 0.0 0.0 0.0 0.0 0.0 0.0 0.0 0.0 0.0 0.0 0.0 0.0 0.0 0.0 0.0 0.0 0.0 0.0 0.0 0.0 0.0 0.0 0.0 0.0 0.0 0.0 0.0 0.0 0.0 0.0 0.0 0.0 0.0 0.0 0.0 0.0 0.0 0.0 0.0 0.0 0.0 0.0 0.0 0.0 0.0 0.0 0.0 0.0 0.0 0.0 0.0 0.0 0.0 0.0 0.0 0.0 0.0 0.0 0.0 0.0 0.0 0.0 0.0 0.0 0.0 0.0 0.0 0.0 0.0 0.0 0.0 0.0 0.0 0.0 0.0 0.0 0.0 0.0 0.0 0.0 0.0 0.0 0.0 0.0 0.0 0.0 0.0 0.0 0.0 0.0 0.0 0.0 0.0 0.0 0.0 0.0 0.0 0.0 0.0 0.0 0.0 0.0 0.0 0.0 0.0 0.0 0.0 0.0 0.0 0.0 0.0 0.0 0.0 0.0 0.0 0.0 0.0 0.0 0.0 0.0 0.0 0.0 0.0 0.0 0.0 0.0 0.0 0.0 0.0 0.0 0.0 0.0 0.0 0.0 0.0 0.0 0.0 0.0 0.0 0.0 0.0 0.0 0.0 0.0 0.0 0.0 0.0 0.0 0.0 0.0 0.0 0.0 0.0 0.0 0.0 0.0 0.0 0.0 0.0 0.0 0.0 0.0 0.0 0.0 0.0 0.0 0.0 0.0 0.0 0.0 0.0 0.0 0.0}
set sasfit(print,pady) "5"
set sasfit(export,filename) ""
set sasfit(Nth,file,Dlambda) ""
set sasfit(Nth,file,DI) ""
set sasfit(datatypes) { { Ascii  ".*"      }  { BerSANS ".*"     }  { All    "*"       } }
set sasfit(FF,root_menu) ".analytical.fitpar.ff.lay.wrl.whichff.menu"
set sasfit(SQ,root_menu) ".analytical.fitpar.sq.lay.wrl.whichsq.menu"
set sasfit(Nth,hide) ""
set sasfit(print,ipady1) "0"
set sasfit(print,file) "sasfit.ps"
set sasfit(print,ipady2) "0"
set sasfit(print,center) "yes"
set sasfit(graph) "IQGraph"
set sasfit(Nth,DI) ""
set sasfit(svn_rev) "0.94.6"
set sasfit(author) {written by Joachim Kohlbrecher (LNS,PSI)}
set sasfit(print,paperxsize) {841      594     420    297       210       148   215.9    279.4   215.9  139.7     190.5     215.9  215.9    254     279.4  431.8     558.8     863.6   1117.6}
set sasfit(Nth,file,r1) ""
set sasfit(file,I) {{2.009814 1.93975 1.75339 1.748899 1.735866 1.760477 1.743127 1.624261 1.53444 1.476686 1.440456 1.523175 1.46421 1.422751 1.369252 1.401019 1.340895 1.353267 1.35605 1.321081 1.314205 1.287597 1.292626 1.293914 1.208824 1.206232 1.196361 1.102506 1.037228 1.138075 1.108674 1.138263 1.094357 1.059793 0.9349071 0.9937114 1.01494 1.002712 0.9595758 0.9570206 0.9354793 0.8501265 0.8880415 0.8837487 0.9256822 0.8560925 0.8235234 0.8235181 0.7686114 0.7151195 0.7318389 0.7135433 0.7994453 0.681401 0.6187345 0.6267304 0.6208105 0.6003545 0.5775632 0.5311808 0.5674804 0.5937405 0.532273 0.5312938 0.5167454 0.434843 0.4346795 0.4814003 0.440163 0.4104542 0.4308948 0.3977922 0.3893747 0.3919882 0.3577344 0.3384364 0.343692 0.3249169 0.338314 0.2836646 0.2675816 0.2892145 0.298597 0.2696215 0.2717609 0.1984143 0.1895009 0.2192087 0.1993415 0.1803694 0.1844848 0.1612015 0.1723936 0.1573094 0.1606077 0.1182455 0.1271186 0.09908984 0.08950913 0.1065865 0.08295609 0.1068761 0.06432457 0.07734687 0.06839554 0.04786793 0.04576825 0.06441799 0.0595747 0.02003337 0.03543678 0.01444885 0.03151737 0.02703304 0.05157695 0.03038892 0.02890688 0.02450013 0.03511845 0.007705827 0.008494474 0.02498642 0.01366295 0.02654987 0.03128053 0.04282449 0.01309331 0.002214138 0.01246788 0.00436693 0.005313487 0.007605033 0.001766073 1.770383e-005 0.01219959 0.008128147 0.0008957976 0.002234901 0.01389859 0.004981723 0.00077783 0.01333928 0.002808043 0.008003095 0.001795334 0.004484135 0.004116796 0.007114732 0.009275856 0.00289352 0.006315139 0.00696643 0.01414077 0.002139673 0.00189641 0.002513593 0.002521827 0.001396188 3.088724e-005 0.006781501 0.006740321 0.003068911 0.004055705 0.004855267 0.01635273 0.01027617 0.01370367 0.01972791 0.00375796 0.007111215 0.003745354 0.001078645 0.01260337 0.008119455 0.01227402 0.02390498 0.001527178 0.005190204 0.003883286 6.344736e-005 0.01715202 8.749299e-005 0.005632238 0.0006433697 0.001236979 0.00111381 0.01571258 0.008936048 0.001097913 0.0279947 0.0005925115 9.250229e-007 0.005603623 0.009667844 0.01190303 0.001385666 0.009634944 0.0001780539 0.002807935 0.002840897 0.009777509 0.0002081282 0.00697314 0.001481213 0.00893156 0.004267348 0.0006639311 0.00938825 0.0144467 0.01384424 0.002561168 0.0002698521 0.00150654 0.01112683 0.005716274 0.0001864349 0.006208966 0.007681372 6.497323e-005 0.01099605 0.0001057963 0.0002520854 5.963032e-007 0.001052675 0.001648295 0.0014352 0.0008079558 7.876149e-005 1.295839e-005 0.0007284236 0.000790147 0.0001858593 9.565148e-005 1.562259e-005 0.002797331 0.0008045547 5.863785e-005 0.01127538 0.002696419 0.006052697 0.0002118178 0.002017029 0.006475078 4.639897e-009 0.0001485917 2.239569e-006 0.0002721214 0.001377688 0.0005669227 0.001866802 1.257728e-005 0.0036565 1.211944e-005 0.0003742004 0.0001229652 0.001573395 8.819714e-005 0.002500511 0.005219771 0.0009537656 0.01255759 0.001011877 9.551514e-005 0.002950653 0.0001295044 0.0003701648 0.0001860051 4.803997e-005 0.001032053 0.0008525409 0.000394678 6.794351e-009 0.001359608 5.79946e-006 9.701019e-005 2.093546e-006 7.399009e-006 0.0003882065 4.271286e-009 0.005788118 0.003131706 0.011053 7.328813e-005 0.0001994499 0.001048929 0.001691211 0.008768707 0.002613187 4.059341e-005 0.002642299 0.003228847 0.0001555502 3.106363e-007 5.624843e-005 0.000925768 6.841972e-008 0.0003626324 7.596041e-005 1.465543e-005 1.252314e-009 1.151222e-006 0.001408783 0.007340775 0.002022205 0.0009790528 0.01400005 0.002320919 6.804724e-006 3.102301e-008 0.0001964478 0.00208269 0.002290213 2.473867e-005 1.878676e-005 0.009257126 0.0001508056 0.0002382938 0.0005008511 0.0001511085 0.0004726527 0.003920912 0.0002214315 3.587831e-005 0.002162292 0.0006047703 0.001628516 2.093361e-005 4.849161e-007 7.532173e-005 9.721315e-006 0.003210507 6.821916e-005 0.002656676 0.001285292 3.530681e-005 3.137745e-005 0.0009225408 4.237502e-005 8.834344e-005 4.697214e-005 0.0008255831 0.0004912421 0.0002942667 0.001214696 0.004286666 2.357621e-007 5.149803e-005 0.0005234092 0.001715523 3.827901e-005 3.685779e-005 0.003357709 0.004642478 5.472905e-007 0.0002247771 0.002908472 0.0001137875 0.000240455 0.005213033 6.428567e-009 0.005490673 0.0001945605 0.002182195 0.0002916992 0.001959391 0.002115169 4.58223e-005 0.001905728 4.060181e-005 4.441969e-005 1.863452e-006 0.002622458 0.0003935157 0.0009096125 0.0007918983 1.450364e-006 0.001196781 0.0005339901 5.292451e-006 0.00174245 0.002904468 0.001112583 6.191111e-005 0.0003050706 0.0002548771 0.001917739 0.004384897 0.004309621 0.0002383482 0.0004035597 1.176435e-008 0.0007834982 2.009091e-006}}
set sasfit(file,name) "E:/2015-03-31/S2929n.pdh"
set sasfit(batch,jobprogress) ""
set sasfit(Nth,sub,res) ""
set sasfit(Nth,file,r2) ""
set sasfit(I_enable) "1"
set sasfit(Nth,file,dr_mindist) ""
set sasfit(Nth,file,widname) ""
set sasfit(res_enable) "0"
set sasfit(export,blt) ""
set sasfit(width) "780"
set sasfit(Nth,sub,Ith) ""
set sasfit(file,DI) {{0.112316 0.1005969 0.08237111 0.08199344 0.07840604 0.07466639 0.07397828 0.06994677 0.06546967 0.06331581 0.06152624 0.0584463 0.05817356 0.05837702 0.05248061 0.05128816 0.04993073 0.05279939 0.05341753 0.05725362 0.04751831 0.04803975 0.04803308 0.04716312 0.04938954 0.04952341 0.04371397 0.04286124 0.04968952 0.04972465 0.04870333 0.04647597 0.04629702 0.05089544 0.04310196 0.04956167 0.04236187 0.04584139 0.0476232 0.04600258 0.04302635 0.0409638 0.04360168 0.04555738 0.04999158 0.04249859 0.04239178 0.04500475 0.0477902 0.03694502 0.04027475 0.04414749 0.04525851 0.03984317 0.04048197 0.03561677 0.04303434 0.03961517 0.03944106 0.03937644 0.03820509 0.03992857 0.04219606 0.04248057 0.04281167 0.03826814 0.03450033 0.03380321 0.02855049 0.0365323 0.0334407 0.04085767 0.04018705 0.04206075 0.03720681 0.03870812 0.03751452 0.03648555 0.04499712 0.03341538 0.03347157 0.04396497 0.03761137 0.04167656 0.04142358 0.0351933 0.0362803 0.04064701 0.03587392 0.03767629 0.03736504 0.03705132 0.03836898 0.03639403 0.03686156 0.03506486 0.03169666 0.03256488 0.03118591 0.02994789 0.03090504 0.04077805 0.03021214 0.03075475 0.0265833 0.02416969 0.02294387 0.0292141 0.02820007 0.01622424 0.01809134 0.01179359 0.01949367 0.01844083 0.02799115 0.02161215 0.01566232 0.01759076 0.02466573 0.008970349 0.01098167 0.02107643 0.01213054 0.02368415 0.02759247 0.0260336 0.01398897 0.005100232 0.01425724 0.006449982 0.007270535 0.009193016 0.004707414 0.005090605 0.0176778 0.0125138 0.004745433 0.005545303 0.01311372 0.008226146 0.005643291 0.01568645 0.005800198 0.01118678 0.004920153 0.007683214 0.007164754 0.007772763 0.008316518 0.005566295 0.008917337 0.01045064 0.01151971 0.003121136 0.003137503 0.004960694 0.005990799 0.004526172 0.004777684 0.01037758 0.01060248 0.006057288 0.006519843 0.007243775 0.01861312 0.0124649 0.01837896 0.01851604 0.007907116 0.0130167 0.008265291 0.004607467 0.01781394 0.01303648 0.01654069 0.03028386 0.004393094 0.009516903 0.008512491 0.004483018 0.02035393 0.004567103 0.009879449 0.005046203 0.004909306 0.005491217 0.01657462 0.01327181 0.004930682 0.03299951 0.00482414 0.00508283 0.01002887 0.01476823 0.01572109 0.005025863 0.01648862 0.004535965 0.006686713 0.007152484 0.0157804 0.005338336 0.01665309 0.005025842 0.01601277 0.01068573 0.005401428 0.01704403 0.02099377 0.01634255 0.00717538 0.004892619 0.004759244 0.0257572 0.01558474 0.004640824 0.01346508 0.01750127 0.004431357 0.0234005 0.004316786 0.004835096 0.004633445 0.003880298 0.005989131 0.005298426 0.004764984 0.004045651 0.003354826 0.004609 0.00449539 0.005283525 0.004909474 0.004350249 0.007018121 0.004177968 0.004957309 0.02358962 0.01182 0.01592693 0.004477362 0.00707083 0.02017165 0.003889402 0.004519833 0.004530523 0.005840516 0.005712967 0.004504682 0.006339649 0.00465909 0.01348775 0.004965434 0.005575341 0.00451171 0.006791919 0.004657149 0.009966247 0.01432011 0.005533689 0.03206089 0.006171625 0.004371761 0.01443462 0.004368872 0.004957589 0.004890507 0.004696564 0.005516768 0.006560454 0.004385067 0.005070089 0.006920485 0.00378064 0.004753509 0.004363761 0.004700898 0.004930496 0.004913501 0.01531929 0.007618682 0.0220259 0.004819648 0.00447358 0.005496641 0.006761042 0.02211698 0.01096686 0.00466894 0.01037889 0.00971782 0.004902418 0.005525755 0.004430844 0.005787444 0.004917833 0.004882791 0.00504264 0.004725363 0.004191568 0.00533779 0.006204641 0.01506516 0.009232425 0.00659876 0.03106458 0.01680231 0.005192806 0.004455978 0.00390112 0.008820531 0.009265975 0.00422028 0.005205503 0.02639127 0.005165634 0.004646575 0.004791747 0.005237813 0.004518221 0.0101215 0.004919118 0.004984843 0.008230743 0.004940688 0.007042332 0.004015264 0.004074976 0.005118228 0.004706356 0.01137831 0.005388521 0.01045436 0.006583191 0.003937426 0.004674041 0.004549196 0.004912618 0.004356625 0.005020514 0.00361674 0.004101364 0.004392686 0.005192025 0.01017804 0.005704114 0.005028809 0.004935854 0.006021085 0.004691392 0.005090084 0.009251521 0.01315717 0.00493076 0.005315439 0.009980532 0.004954842 0.003841842 0.01471248 0.003959034 0.01652437 0.003648832 0.008461593 0.004705093 0.007185765 0.009517103 0.005497161 0.008594378 0.004613209 0.005538452 0.003603669 0.007807794 0.00491697 0.005245768 0.004890132 0.004634069 0.00486026 0.004391749 0.004412084 0.005292145 0.008583311 0.005748928 0.004618358 0.004712576 0.004622414 0.006458605 0.01287197 0.01233189 0.00485516 0.004939949 0.005066813 0.00455985 0.00491359}}
set sasfit(progname) "SASfit"
set sasfit(print,papername) {A0       A1      A2     A3        A4        A5   Letter   Tabloid Legal  Statement Executive Folio  Quarto   10x14   A      D         C         D       E}
set sasfit(Nth,file,dr_by_count) ""
set sasfit(Nth,file,divisor) ""
set sasfit(file,res,file) {{0.0 0.0 0.0 0.0 0.0 0.0 0.0 0.0 0.0 0.0 0.0 0.0 0.0 0.0 0.0 0.0 0.0 0.0 0.0 0.0 0.0 0.0 0.0 0.0 0.0 0.0 0.0 0.0 0.0 0.0 0.0 0.0 0.0 0.0 0.0 0.0 0.0 0.0 0.0 0.0 0.0 0.0 0.0 0.0 0.0 0.0 0.0 0.0 0.0 0.0 0.0 0.0 0.0 0.0 0.0 0.0 0.0 0.0 0.0 0.0 0.0 0.0 0.0 0.0 0.0 0.0 0.0 0.0 0.0 0.0 0.0 0.0 0.0 0.0 0.0 0.0 0.0 0.0 0.0 0.0 0.0 0.0 0.0 0.0 0.0 0.0 0.0 0.0 0.0 0.0 0.0 0.0 0.0 0.0 0.0 0.0 0.0 0.0 0.0 0.0 0.0 0.0 0.0 0.0 0.0 0.0 0.0 0.0 0.0 0.0 0.0 0.0 0.0 0.0 0.0 0.0 0.0 0.0 0.0 0.0 0.0 0.0 0.0 0.0 0.0 0.0 0.0 0.0 0.0 0.0 0.0 0.0 0.0 0.0 0.0 0.0 0.0 0.0 0.0 0.0 0.0 0.0 0.0 0.0 0.0 0.0 0.0 0.0 0.0 0.0 0.0 0.0 0.0 0.0 0.0 0.0 0.0 0.0 0.0 0.0 0.0 0.0 0.0 0.0 0.0 0.0 0.0 0.0 0.0 0.0 0.0 0.0 0.0 0.0 0.0 0.0 0.0 0.0 0.0 0.0 0.0 0.0 0.0 0.0 0.0 0.0 0.0 0.0 0.0 0.0 0.0 0.0 0.0 0.0 0.0 0.0 0.0 0.0 0.0 0.0 0.0 0.0 0.0 0.0 0.0 0.0 0.0 0.0 0.0 0.0 0.0 0.0 0.0 0.0 0.0 0.0 0.0 0.0 0.0 0.0 0.0 0.0 0.0 0.0 0.0 0.0 0.0 0.0 0.0 0.0 0.0 0.0 0.0 0.0 0.0 0.0 0.0 0.0 0.0 0.0 0.0 0.0 0.0 0.0 0.0 0.0 0.0 0.0 0.0 0.0 0.0 0.0 0.0 0.0 0.0 0.0 0.0 0.0 0.0 0.0 0.0 0.0 0.0 0.0 0.0 0.0 0.0 0.0 0.0 0.0 0.0 0.0 0.0 0.0 0.0 0.0 0.0 0.0 0.0 0.0 0.0 0.0 0.0 0.0 0.0 0.0 0.0 0.0 0.0 0.0 0.0 0.0 0.0 0.0 0.0 0.0 0.0 0.0 0.0 0.0 0.0 0.0 0.0 0.0 0.0 0.0 0.0 0.0 0.0 0.0 0.0 0.0 0.0 0.0 0.0 0.0 0.0 0.0 0.0 0.0 0.0 0.0 0.0 0.0 0.0 0.0 0.0 0.0 0.0 0.0 0.0 0.0 0.0 0.0 0.0 0.0 0.0 0.0 0.0 0.0 0.0 0.0 0.0 0.0 0.0 0.0 0.0 0.0 0.0 0.0 0.0 0.0 0.0 0.0 0.0 0.0 0.0 0.0 0.0 0.0 0.0 0.0 0.0 0.0 0.0 0.0 0.0 0.0 0.0 0.0 0.0 0.0 0.0 0.0 0.0 0.0 0.0 0.0 0.0 0.0 0.0 0.0 0.0 0.0 0.0 0.0 0.0 0.0 0.0 0.0 0.0 0.0 0.0}}
set sasfit(DI_enable) "1"
set sasfit(Nth,file,res,calc) ""
set sasfit(Nth,file,I) ""
set sasfit(isp_name) "isp"
set sasfit(authorname) ""
set sasfit(file,Q) {{0.07077477 0.07741539 0.084056 0.09069661 0.09733721 0.1039778 0.1106184 0.117259 0.1238996 0.1305401 0.1371807 0.1438213 0.1504618 0.1571023 0.1637429 0.1703834 0.1770239 0.1836644 0.1903049 0.1969453 0.2035858 0.2102263 0.2168667 0.2235071 0.2301475 0.2367879 0.2434283 0.2500687 0.256709 0.2633494 0.2699897 0.27663 0.2832703 0.2899106 0.2965508 0.3031911 0.3098313 0.3164715 0.3231117 0.3297518 0.336392 0.3430321 0.3496722 0.3563123 0.3629523 0.3695924 0.3762324 0.3828724 0.3895124 0.3961523 0.4027922 0.4094321 0.416072 0.4227119 0.4293517 0.4359915 0.4426313 0.449271 0.4559107 0.4625504 0.4691901 0.4758297 0.4824694 0.4891089 0.4957485 0.502388 0.5090275 0.515667 0.5223064 0.5289458 0.5355852 0.5422245 0.5488638 0.5555031 0.5621423 0.5687815 0.5754207 0.5820598 0.5886989 0.595338 0.601977 0.608616 0.615255 0.6218939 0.6285328 0.6351716 0.6418104 0.6484492 0.6550879 0.6617266 0.6683653 0.6750039 0.6816425 0.688281 0.6949195 0.701558 0.7081964 0.7148347 0.721473 0.7281113 0.7347496 0.7413878 0.7480259 0.754664 0.7613021 0.7679401 0.774578 0.781216 0.7878538 0.7944917 0.8011294 0.8077672 0.8144049 0.8210425 0.8276801 0.8343176 0.8409551 0.8475925 0.8542299 0.8608673 0.8675045 0.8741418 0.880779 0.8874161 0.8940532 0.9006902 0.9073271 0.9139641 0.9206009 0.9272377 0.9338745 0.9405112 0.9471478 0.9537844 0.9604209 0.9670574 0.9736938 0.9803301 0.9869664 0.9936026 1.000239 1.006875 1.013511 1.020147 1.026783 1.033419 1.040055 1.04669 1.053326 1.059962 1.066597 1.073233 1.079868 1.086503 1.093139 1.099774 1.106409 1.113044 1.119679 1.126314 1.132949 1.139584 1.146219 1.152853 1.159488 1.166123 1.172757 1.179392 1.186026 1.19266 1.199294 1.205929 1.212563 1.219197 1.225831 1.232464 1.239098 1.245732 1.252365 1.258999 1.265633 1.272266 1.278899 1.285532 1.292166 1.298799 1.305432 1.312065 1.318698 1.32533 1.331963 1.338596 1.345228 1.351861 1.358493 1.365125 1.371758 1.37839 1.385022 1.391654 1.398286 1.404917 1.411549 1.418181 1.438075 1.444707 1.451338 1.457969 1.4646 1.471231 1.477862 1.484492 1.491123 1.511015 1.517645 1.524275 1.537535 1.544165 1.550795 1.557425 1.570684 1.583943 1.603831 1.636975 1.650232 1.65686 1.683373 1.690001 1.696628 1.703256 1.716511 1.723138 1.729766 1.74302 1.749647 1.802658 1.809284 1.81591 1.822536 1.835787 1.849038 1.855663 1.862288 1.868913 1.888788 1.895412 1.902037 1.915285 1.928533 1.935157 1.961651 1.968275 1.988144 1.994767 2.008012 2.027879 2.034501 2.060988 2.06761 2.087473 2.120577 2.127197 2.133818 2.153678 2.166917 2.200013 2.27943 2.286047 2.299281 2.319131 2.325748 2.405134 2.424977 2.431591 2.444819 2.458046 2.484499 2.497724 2.517562 2.524174 2.530786 2.537397 2.544009 2.550621 2.563843 2.570454 2.583676 2.590286 2.596897 2.603507 2.610117 2.656383 2.669601 2.682818 2.696034 2.702642 2.70925 2.748893 2.762106 2.775318 2.78853 2.801741 2.814952 2.821557 2.834766 2.887597 2.907406 2.914008 2.999826 3.006426 3.019626 3.026226 3.052622 3.065819 3.072418 3.079016 3.098809 3.138391 3.151583 3.164775 3.171371 3.204346 3.237316 3.24391 3.276874 3.309834 3.349379 3.355969 3.369149 3.467972 3.474558 3.481145 3.494317 3.507488 3.586498 3.599663 3.639154 3.698377 3.704956 3.711535 3.718113 3.764158 3.849641 3.869363 3.875936 3.889082 3.902227 3.921943 3.928515 3.981079 4.020492 4.02706 4.053329 4.059896 4.066463 4.092727 4.125551 4.132116 4.13868 4.145243 4.164933 4.171496 4.197744 4.223989 4.230549 4.250229 4.263348 4.302698 4.315813 4.374817 4.401035 4.407588 4.414142 4.420695 4.440353 4.486212 4.499313 4.505863 4.532059 4.577893 4.69569 4.761095 4.780711 4.787249 4.793787 4.819936 4.865685 4.872219 4.885287 4.904887 4.94408 4.963672 4.983262}}
set sasfit(print,Moments_ps) "Moments.ps"
set sasfit(file,res) {{0.0 0.0 0.0 0.0 0.0 0.0 0.0 0.0 0.0 0.0 0.0 0.0 0.0 0.0 0.0 0.0 0.0 0.0 0.0 0.0 0.0 0.0 0.0 0.0 0.0 0.0 0.0 0.0 0.0 0.0 0.0 0.0 0.0 0.0 0.0 0.0 0.0 0.0 0.0 0.0 0.0 0.0 0.0 0.0 0.0 0.0 0.0 0.0 0.0 0.0 0.0 0.0 0.0 0.0 0.0 0.0 0.0 0.0 0.0 0.0 0.0 0.0 0.0 0.0 0.0 0.0 0.0 0.0 0.0 0.0 0.0 0.0 0.0 0.0 0.0 0.0 0.0 0.0 0.0 0.0 0.0 0.0 0.0 0.0 0.0 0.0 0.0 0.0 0.0 0.0 0.0 0.0 0.0 0.0 0.0 0.0 0.0 0.0 0.0 0.0 0.0 0.0 0.0 0.0 0.0 0.0 0.0 0.0 0.0 0.0 0.0 0.0 0.0 0.0 0.0 0.0 0.0 0.0 0.0 0.0 0.0 0.0 0.0 0.0 0.0 0.0 0.0 0.0 0.0 0.0 0.0 0.0 0.0 0.0 0.0 0.0 0.0 0.0 0.0 0.0 0.0 0.0 0.0 0.0 0.0 0.0 0.0 0.0 0.0 0.0 0.0 0.0 0.0 0.0 0.0 0.0 0.0 0.0 0.0 0.0 0.0 0.0 0.0 0.0 0.0 0.0 0.0 0.0 0.0 0.0 0.0 0.0 0.0 0.0 0.0 0.0 0.0 0.0 0.0 0.0 0.0 0.0 0.0 0.0 0.0 0.0 0.0 0.0 0.0 0.0 0.0 0.0 0.0 0.0 0.0 0.0 0.0 0.0 0.0 0.0 0.0 0.0 0.0 0.0 0.0 0.0 0.0 0.0 0.0 0.0 0.0 0.0 0.0 0.0 0.0 0.0 0.0 0.0 0.0 0.0 0.0 0.0 0.0 0.0 0.0 0.0 0.0 0.0 0.0 0.0 0.0 0.0 0.0 0.0 0.0 0.0 0.0 0.0 0.0 0.0 0.0 0.0 0.0 0.0 0.0 0.0 0.0 0.0 0.0 0.0 0.0 0.0 0.0 0.0 0.0 0.0 0.0 0.0 0.0 0.0 0.0 0.0 0.0 0.0 0.0 0.0 0.0 0.0 0.0 0.0 0.0 0.0 0.0 0.0 0.0 0.0 0.0 0.0 0.0 0.0 0.0 0.0 0.0 0.0 0.0 0.0 0.0 0.0 0.0 0.0 0.0 0.0 0.0 0.0 0.0 0.0 0.0 0.0 0.0 0.0 0.0 0.0 0.0 0.0 0.0 0.0 0.0 0.0 0.0 0.0 0.0 0.0 0.0 0.0 0.0 0.0 0.0 0.0 0.0 0.0 0.0 0.0 0.0 0.0 0.0 0.0 0.0 0.0 0.0 0.0 0.0 0.0 0.0 0.0 0.0 0.0 0.0 0.0 0.0 0.0 0.0 0.0 0.0 0.0 0.0 0.0 0.0 0.0 0.0 0.0 0.0 0.0 0.0 0.0 0.0 0.0 0.0 0.0 0.0 0.0 0.0 0.0 0.0 0.0 0.0 0.0 0.0 0.0 0.0 0.0 0.0 0.0 0.0 0.0 0.0 0.0 0.0 0.0 0.0 0.0 0.0 0.0 0.0 0.0 0.0 0.0 0.0 0.0 0.0 0.0 0.0 0.0 0.0}}
set sasfit(version) {version 0.94.6}
set sasfit(Nth,file,l1) ""
set sasfit(file,r1) "28.2"
set sasfit(file,lastskip) "0"
set addsasfit(filelabel) ""
set addsasfit(file,r2) ""
set addsasfit(Nth,actual) "0"
set addsasfit(Nth,file,l2) ""
set addsasfit(Nth,file,dr_by_errorbar) ""
set addsasfit(maxIterations) "10"
set addsasfit(update_menu_during_fit) "1"
set addsasfit(file,dr_mindist) ""
set addsasfit(print,ResIQGraph_ps) "ResIQ.ps"
set addsasfit(print,height) "105"
set addsasfit(print,paperheight) "296"
set addsasfit(Nth,file,Q) ""
set addsasfit(Nth,file,widcnt) "0"
set addsasfit(batch,jobfid) ""
set addsasfit(Nth,n) "0"
set addsasfit(print,tmpps) "sasfit.ps"
set addsasfit(file,dr_multerror) ""
set addsasfit(print,command) {lpr -Pc2pos_2}
set addsasfit(Nth,res) ""
set addsasfit(file,l1) ""
set addsasfit(file,Dlambda) ""
set addsasfit(I) ""
set addsasfit(Nth,file,Dd) ""
set addsasfit(file,dr_by_errorbar) ""
set addsasfit(file,l2) ""
set addsasfit(hide) "no"
set addsasfit(print,blt) " "
set addsasfit(Nth,file,name) ""
set addsasfit(file,widcnt) "0"
set addsasfit(print,padx1) "10"
set addsasfit(print,padx2) "10"
set addsasfit(print,GlobalIQGraph_ps) "GlobalIQ.eps"
set addsasfit(Nth,file,res,file) ""
set addsasfit(file,d) ""
set addsasfit(upper,Q) ""
set addsasfit(print,paperwidth) "210"
set addsasfit(print,width) "148"
set addsasfit(batch,jobfile) ""
set addsasfit(Nth,file,dr_max_Dq_q) ""
set addsasfit(file,widname) ""
set addsasfit(Q) ""
set addsasfit(res) ""
set addsasfit(Nth,Qth) ""
set addsasfit(Comment) ""
set addsasfit(file,divisor) ""
set addsasfit(file,Dd) ""
set addsasfit(file,dr_by_count) ""
set addsasfit(print,landscape) "yes"
set addsasfit(print,decorations) "no"
set addsasfit(Nth,actual_optionMenu) "0"
set addsasfit(Nth,file,lastskip) ""
set addsasfit(print,StructParData_ps) "StructPar.ps"
set addsasfit(print,paperysize) {1189     841     594    420       297       210  279.4    431.8   355.6  215.9     254       330.2  274.32   355.6   215.9  279.4     431.8     558.8   863.6}
set addsasfit(file,hide) ""
set addsasfit(actualdatatype) "Ascii"
set addsasfit(Nth,filelabel) ""
set addsasfit(Nth,file,d) ""
set addsasfit(lower,Q) ""
set addsasfit(Nth,n,nonhidden) "0"
set addsasfit(print,IQGraph_ps) "IQ.eps"
set addsasfit(print,AnalytPar_ps) "AnalytPar.ps"
set addsasfit(print,pady1) "10"
set addsasfit(res,calc) ""
set addsasfit(print,printto) "File"
set addsasfit(print,pady2) "10"
set addsasfit(file,n) "0"
set addsasfit(sim,Qmin) "1e-2"
set addsasfit(batch,jobprogress,line) "0"
set addsasfit(file,firstskip) ""
set addsasfit(scale_types_x) {"x" "pow(x,2)" "pow(x,3)" "pow(x,4)" "log10(x)" "log(x)"  "sqrt(x)" "1/x" "1/sqrt(x)" "arcsinh(x)" }
set addsasfit(Nth,file,lambda) ""
set addsasfit(Nth,file,dr_multerror) ""
set addsasfit(print,maxpect) "yes"
set addsasfit(scale_types_y) {"y" "pow(y,2)" "pow(y,3)" "pow(y,4)" "y*x" "y*pow(x,2)"  "y*pow(x,3)" "y*pow(x,4)" "y*pow(x,6)" "log10(y)" "log(abs(y))"  "log(abs(y*x))" "log(abs(y*pow(x,2)))" "log(abs(y*pow(x,4)))"
                           "sqrt(abs(y))" "1/y" "1/sqrt(abs(y))" "arcsinh(y)" }
set addsasfit(sim,Qmax) "1"
set addsasfit(export,actualdatatype) "Ascii"
set addsasfit(Nth,I) ""
set addsasfit(batch,jobcontents) ""
set addsasfit(Nth,file,n) ""
set addsasfit(Nth,file,dr_percent) ""
set addsasfit(print,GlobalAnalytPar_ps) "AnalytPar.ps"
set addsasfit(height) "460"
set addsasfit(file,dr_loglogdist) ""
set addsasfit(Nth,file,firstskip) ""
set addsasfit(npoints) "0"
set addsasfit(Nth,file,res) ""
set addsasfit(print,SDGraph_ps) "SDGraph.ps"
set addsasfit(file,res,calc) ""
set addsasfit(file,lambda) ""
set addsasfit(print,colormode) "color"
set addsasfit(Nth,file,dr_loglogdist) ""
set addsasfit(Nth,Q) ""
set addsasfit(print,tmp2ps) "sasfit2.ps"
set addsasfit(print,ipadx1) "0"
set addsasfit(print,ipadx2) "0"
set addsasfit(file,dr_percent) ""
set addsasfit(sim,N) "100"
set addsasfit(file,dr_max_Dq_q) ""
set addsasfit(Nth,file,hide) ""
set addsasfit(print,units) "m"
set addsasfit(DI) ""
set addsasfit(Message) "??"
set addsasfit(res,file) ""
set addsasfit(print,padx) "5"
set addsasfit(datatypes) { { Ascii  ".*"      }  { BerSANS ".*"     }  { All    "*"       } }
set addsasfit(Nth,file,DI) ""
set addsasfit(Nth,file,Dlambda) ""
set addsasfit(export,filename) ""
set addsasfit(print,pady) "5"
set addsasfit(Nth,hide) ""
set addsasfit(print,file) "sasfit.ps"
set addsasfit(print,ipady1) "0"
set addsasfit(graph) "123"
set addsasfit(print,center) "yes"
set addsasfit(print,ipady2) "0"
set addsasfit(author) {written by Joachim Kohlbrecher (LNS,PSI)}
set addsasfit(svn_rev) "0.94.6"
set addsasfit(Nth,DI) ""
set addsasfit(print,paperxsize) {841      594     420    297       210       148   215.9    279.4   215.9  139.7     190.5     215.9  215.9    254     279.4  431.8     558.8     863.6   1117.6}
set addsasfit(file,name) ""
set addsasfit(file,I) ""
set addsasfit(Nth,file,r1) ""
set addsasfit(Nth,file,r2) ""
set addsasfit(Nth,sub,res) ""
set addsasfit(batch,jobprogress) ""
set addsasfit(Nth,file,widname) ""
set addsasfit(Nth,file,dr_mindist) ""
set addsasfit(I_enable) "0"
set addsasfit(width) "780"
set addsasfit(export,blt) ""
set addsasfit(res_enable) "0"
set addsasfit(progname) "SASfit"
set addsasfit(file,DI) ""
set addsasfit(Nth,sub,Ith) ""
set addsasfit(file,res,file) ""
set addsasfit(Nth,file,divisor) ""
set addsasfit(Nth,file,dr_by_count) ""
set addsasfit(print,papername) {A0       A1      A2     A3        A4        A5   Letter   Tabloid Legal  Statement Executive Folio  Quarto   10x14   A      D         C         D       E}
set addsasfit(Nth,file,I) ""
set addsasfit(Nth,file,res,calc) ""
set addsasfit(DI_enable) "0"
set addsasfit(authorname) ""
set addsasfit(file,Q) ""
set addsasfit(version) {version 0.94.6}
set addsasfit(file,res) ""
set addsasfit(print,Moments_ps) "Moments.ps"
set addsasfit(file,lastskip) ""
set addsasfit(file,r1) ""
set addsasfit(Nth,file,l1) ""
set ::ask4dataset_var(N_datasets) "1"
set ::ask4dataset_var(dataset) "1"
set ::GlobalAnalytPar(R_lc) "0.0"
set ::GlobalAnalytPar(wR) "0"
set ::GlobalAnalytPar(SQ,limits) {{0 0 0 0 0 0 0 0 0 0 0 0 0 0 0 0 0 0 0 0 0 0 0 0 0 0 0 0 0 0 0 0 0 0 0 0 0 0 0 0}}
set ::GlobalAnalytPar(FF,limits) {{0 0 0 0 0 0 0 0 0 0 0 0 0 0 0 0 0 0 0 0 0 0 0 0 0 0 0 0 0 0 0 0 0 0 0 0 0 0 0 0}}
set ::GlobalAnalytPar(sumfp) "0.0"
set ::GlobalAnalytPar(<sumR^5>) "0.0"
set ::GlobalAnalytPar(resolution) "no"
set ::GlobalAnalytPar(SD,param_count) "0"
set ::GlobalAnalytPar(SD,err) {{0.0 0.0 0.0 0.0 0.0 0.0 0.0 0.0 0.0 0.0 0.0 0.0 0.0 0.0 0.0 0.0 0.0 0.0 0.0 0.0 0.0 0.0 0.0 0.0 0.0 0.0 0.0 0.0 0.0 0.0 0.0 0.0 0.0 0.0 0.0 0.0 0.0 0.0 0.0 0.0}}
set ::GlobalAnalytPar(SD,common) {{NONE NONE NONE NONE NONE NONE NONE NONE NONE NONE NONE NONE NONE NONE NONE NONE NONE NONE NONE NONE NONE NONE NONE NONE NONE NONE NONE NONE NONE NONE NONE NONE NONE NONE NONE NONE NONE NONE NONE NONE}}
set ::GlobalAnalytPar(<R^3>) "0.0"
set ::GlobalAnalytPar(fp) "0.0"
set ::GlobalAnalytPar(R_li) "0.0"
set ::GlobalAnalytPar(alpha) ""
set ::GlobalAnalytPar(calcSDFF) "yes"
set ::GlobalAnalytPar(SD,typestr) "LogNorm"
set ::GlobalAnalytPar(sumR_RG) "0.0"
set ::GlobalAnalytPar(SD,active) {{0 0 0 0 0 0 0 0 0 0 0 0 0 0 0 0 0 0 0 0 0 0 0 0 0 0 0 0 0 0 0 0 0 0 0 0 0 0 0 0}}
set ::GlobalAnalytPar(par_w) ".obW.tab.analytpar"
set ::GlobalAnalytPar(mom_descr) {moments of_analytical_size distrib.}
set ::GlobalAnalytPar(sumR_Ac) "0.0"
set ::GlobalAnalytPar(covar) ""
set ::GlobalAnalytPar(SD,a) {{1.0 0.05 1.0 10.0 0.0 0.0 0.0 0.0 0.0 0.0 0.0 0.0 0.0 0.0 0.0 0.0 0.0 0.0 0.0 0.0 0.0 0.0 0.0 0.0 0.0 0.0 0.0 0.0 0.0 0.0 0.0 0.0 0.0 0.0 0.0 0.0 0.0 0.0 0.0 0.0}}
set ::GlobalAnalytPar(sumR_lc) "0.0"
set ::GlobalAnalytPar(<sumR^6>) "0.0"
set ::GlobalAnalytPar(<R^4>) "0.0"
set ::GlobalAnalytPar(SQ,how) "0"
set ::GlobalAnalytPar(Q) "0"
set ::GlobalAnalytPar(error) "0"
set ::GlobalAnalytPar(R) "0"
set ::GlobalAnalytPar(sumR_li) "0.0"
set ::GlobalAnalytPar(SQ,typestr) "None"
set ::GlobalAnalytPar(FF,typestr) "Sphere"
set ::GlobalAnalytPar(reducedchisq) "0"
set ::GlobalAnalytPar(<sumR^7>) "0.0"
set ::GlobalAnalytPar(FF,distr) {{1 0 0 0 0 0 0 0 0 0 0 0 0 0 0 0 0 0 0 0 0 0 0 0 0 0 0 0 0 0 0 0 0 0 0 0 0 0 0 0}}
set ::GlobalAnalytPar(<sumR^0>) "0.0"
set ::GlobalAnalytPar(<R^5>) "0.0"
set ::GlobalAnalytPar(SQ,factor) {{1 1 1 1 1 1 1 1 1 1 1 1 1 1 1 1 1 1 1 1 1 1 1 1 1 1 1 1 1 1 1 1 1 1 1 1 1 1 1 1}}
set ::GlobalAnalytPar(FF,factor) {{1 1 1 1 1 1 1 1 1 1 1 1 1 1 1 1 1 1 1 1 1 1 1 1 1 1 1 1 1 1 1 1 1 1 1 1 1 1 1 1}}
set ::GlobalAnalytPar(par_text_export) {description;value;error;factor;global_param;description;value;error;factor;global_param;description;value;error;factor;global_param
scattering contribution;1;;;;approximation type;monodisperse approx.;;;;;;;;
calculate;yes;;;;substract;no;;;;fit;yes;;;
dataset;1;;;;label;;;;;;;;;
LogNorm;;;;;Sphere;;;;;None;;;;
N;1.0;;;;R;distr.;;;;;;;;
s;0.05;;;;;;;;;;;;;
p;1.0;;;;;;;;;;;;;
mu;10.0;;;;eta;1.0;;;;;;;;}
set ::GlobalAnalytPar(par_x_X) "1.1"
set ::GlobalAnalytPar(mom_text_display) {scattering contribution =           1 calculate =         yes
                LogNorm                  Sphere              
                  <R^1> = 0.0000e+000     <R^5> = 0.0000e+000
                  <R^2> = 0.0000e+000     <R^6> = 0.0000e+000
                  <R^3> = 0.0000e+000     <R^7> = 0.0000e+000
                  <R^4> = 0.0000e+000     <R^8> = 0.0000e+000
                   R_lc = 0.0000e+000        lc = 0.0000e+000
                   R_li = 0.0000e+000        li = 0.0000e+000
                   R_Ac = 0.0000e+000        Ac = 0.0000e+000
                   R_VP = 0.0000e+000        VP = 0.0000e+000
                   R_RG = 0.0000e+000        RG = 0.0000e+000
                     fp = 0.0000e+000                        
                                                             
scattering contribution
   of all size distrib.                 sum N_i = 0.0000e+000
               <sumR^1> = 0.0000e+000  <sumR^5> = 0.0000e+000
               <sumR^2> = 0.0000e+000  <sumR^6> = 0.0000e+000
               <sumR^3> = 0.0000e+000  <sumR^7> = 0.0000e+000
               <sumR^4> = 0.0000e+000  <sumR^8> = 0.0000e+000
                sumR_lc = 0.0000e+000     sumlc = 0.0000e+000
                sumR_li = 0.0000e+000     sumli = 0.0000e+000
                sumR_Ac = 0.0000e+000     sumAc = 0.0000e+000
                sumR_VP = 0.0000e+000     sumVP = 0.0000e+000
                sumR_RG = 0.0000e+000     sumRG = 0.0000e+000
            sumfp(Sph.) = 0.0000e+000                        }
set ::GlobalAnalytPar(SD,param_count_old) "0"
set ::GlobalAnalytPar(datalabel) "{}"
set ::GlobalAnalytPar(GraphName) "AnalytPar"
set ::GlobalAnalytPar(isGlobal) "1"
set ::GlobalAnalytPar(w_MomentsAnalytPar) ""
set ::GlobalAnalytPar(SD,limits) {{0 0 0 0 0 0 0 0 0 0 0 0 0 0 0 0 0 0 0 0 0 0 0 0 0 0 0 0 0 0 0 0 0 0 0 0 0 0 0 0}}
set ::GlobalAnalytPar(mom_text_export) {description;value;description;value
scattering contribution;1;calculate;yes
LogNorm;;Sphere;
<R^1>;0.0000e+000;<R^5>;0.0000e+000
<R^2>;0.0000e+000;<R^6>;0.0000e+000
<R^3>;0.0000e+000;<R^7>;0.0000e+000
<R^4>;0.0000e+000;<R^8>;0.0000e+000
R_lc;0.0000e+000;lc;0.0000e+000
R_li;0.0000e+000;li;0.0000e+000
R_Ac;0.0000e+000;Ac;0.0000e+000
R_VP;0.0000e+000;VP;0.0000e+000
R_RG;0.0000e+000;RG;0.0000e+000
fp;0.0000e+000;;
;;;
scattering contribution of all size distrib.;;sum N_i;0.0000e+000
<sumR^1>;0.0000e+000;<sumR^5>;0.0000e+000
<sumR^2>;0.0000e+000;<sumR^6>;0.0000e+000
<sumR^3>;0.0000e+000;<sumR^7>;0.0000e+000
<sumR^4>;0.0000e+000;<sumR^8>;0.0000e+000
sumR_lc;0.0000e+000;sumlc;0.0000e+000
sumR_li;0.0000e+000;sumli;0.0000e+000
sumR_Ac;0.0000e+000;sumAc;0.0000e+000
sumR_VP;0.0000e+000;sumVP;0.0000e+000
sumR_RG;0.0000e+000;sumRG;0.0000e+000
sumfp(Sph.);0.0000e+000;;}
set ::GlobalAnalytPar(<sumR^8>) "0.0"
set ::GlobalAnalytPar(<sumR^1>) "0.0"
set ::GlobalAnalytPar(<R^6>) "0.0"
set ::GlobalAnalytPar(chisq) "0"
set ::GlobalAnalytPar(file) "unknown.par"
set ::GlobalAnalytPar(varianceOFfit) "0"
set ::GlobalAnalytPar(par_descr) {parameters of_analytical_size distrib.}
set ::GlobalAnalytPar(par_text_display) {scattering contribution =    1      approximation type = monodisperse approx.                     
              calculate =  yes               substract =                   no       fit = yes     
                dataset =    1                   label                                            
                LogNorm                         Sphere                             None           
                      N =  1.0                       R =               distr.                     
                      s = 0.05                                                                    
                      p =  1.0                                                                    
                     mu = 10.0                     eta =                  1.0                     }
set ::GlobalAnalytPar(SQ,min) {{-1e+200 -1e+200 -1e+200 -1e+200 -1e+200 -1e+200 -1e+200 -1e+200 -1e+200 -1e+200 -1e+200 -1e+200 -1e+200 -1e+200 -1e+200 -1e+200 -1e+200 -1e+200 -1e+200 -1e+200 -1e+200 -1e+200 -1e+200 -1e+200 -1e+200 -1e+200 -1e+200 -1e+200 -1e+200 -1e+200 -1e+200 -1e+200 -1e+200 -1e+200 -1e+200 -1e+200 -1e+200 -1e+200 -1e+200 -1e+200}}
set ::GlobalAnalytPar(FF,min) {{-1e+200 -1e+200 -1e+200 -1e+200 -1e+200 -1e+200 -1e+200 -1e+200 -1e+200 -1e+200 -1e+200 -1e+200 -1e+200 -1e+200 -1e+200 -1e+200 -1e+200 -1e+200 -1e+200 -1e+200 -1e+200 -1e+200 -1e+200 -1e+200 -1e+200 -1e+200 -1e+200 -1e+200 -1e+200 -1e+200 -1e+200 -1e+200 -1e+200 -1e+200 -1e+200 -1e+200 -1e+200 -1e+200 -1e+200 -1e+200}}
set ::GlobalAnalytPar(SQ,max) {{1e+200 1e+200 1e+200 1e+200 1e+200 1e+200 1e+200 1e+200 1e+200 1e+200 1e+200 1e+200 1e+200 1e+200 1e+200 1e+200 1e+200 1e+200 1e+200 1e+200 1e+200 1e+200 1e+200 1e+200 1e+200 1e+200 1e+200 1e+200 1e+200 1e+200 1e+200 1e+200 1e+200 1e+200 1e+200 1e+200 1e+200 1e+200 1e+200 1e+200}}
set ::GlobalAnalytPar(FF,max) {{1e+200 1e+200 1e+200 1e+200 1e+200 1e+200 1e+200 1e+200 1e+200 1e+200 1e+200 1e+200 1e+200 1e+200 1e+200 1e+200 1e+200 1e+200 1e+200 1e+200 1e+200 1e+200 1e+200 1e+200 1e+200 1e+200 1e+200 1e+200 1e+200 1e+200 1e+200 1e+200 1e+200 1e+200 1e+200 1e+200 1e+200 1e+200 1e+200 1e+200}}
set ::GlobalAnalytPar(fitSDFF) "yes"
set ::GlobalAnalytPar(SQ,param_count_old) "0"
set ::GlobalAnalytPar(FF,param_count_old) "0"
set ::GlobalAnalytPar(R_VP) "0.0"
set ::GlobalAnalytPar(actual_SD) "1"
set ::GlobalAnalytPar(<sumR^2>) "0.0"
set ::GlobalAnalytPar(<R^7>) "0.0"
set ::GlobalAnalytPar(SQ,common) {{NONE NONE NONE NONE NONE NONE NONE NONE NONE NONE NONE NONE NONE NONE NONE NONE NONE NONE NONE NONE NONE NONE NONE NONE NONE NONE NONE NONE NONE NONE NONE NONE NONE NONE NONE NONE NONE NONE NONE NONE}}
set ::GlobalAnalytPar(FF,common) {{NONE NONE NONE NONE NONE NONE NONE NONE NONE NONE NONE NONE NONE NONE NONE NONE NONE NONE NONE NONE NONE NONE NONE NONE NONE NONE NONE NONE NONE NONE NONE NONE NONE NONE NONE NONE NONE NONE NONE NONE}}
set ::GlobalAnalytPar(alambda) "-1.0"
set ::GlobalAnalytPar(<R^0>) "0.0"
set ::GlobalAnalytPar(fit) "yes"
set ::GlobalAnalytPar(max_SD) "1"
set ::GlobalAnalytPar(common_names) {NONE NEW}
set ::GlobalAnalytPar(SQ,active) {{0 0 0 0 0 0 0 0 0 0 0 0 0 0 0 0 0 0 0 0 0 0 0 0 0 0 0 0 0 0 0 0 0 0 0 0 0 0 0 0}}
set ::GlobalAnalytPar(FF,active) {{0 0 0 0 0 0 0 0 0 0 0 0 0 0 0 0 0 0 0 0 0 0 0 0 0 0 0 0 0 0 0 0 0 0 0 0 0 0 0 0}}
set ::GlobalAnalytPar(mom_w) ".obW.tab.analytmoments"
set ::GlobalAnalytPar(common_i) "0"
set ::GlobalAnalytPar(SQ,param_count) "0"
set ::GlobalAnalytPar(SQ,err) {{0.0 0.0 0.0 0.0 0.0 0.0 0.0 0.0 0.0 0.0 0.0 0.0 0.0 0.0 0.0 0.0 0.0 0.0 0.0 0.0 0.0 0.0 0.0 0.0 0.0 0.0 0.0 0.0 0.0 0.0 0.0 0.0 0.0 0.0 0.0 0.0 0.0 0.0 0.0 0.0}}
set ::GlobalAnalytPar(FF,param_count) "0"
set ::GlobalAnalytPar(FF,err) {{0.0 0.0 0.0 0.0 0.0 0.0 0.0 0.0 0.0 0.0 0.0 0.0 0.0 0.0 0.0 0.0 0.0 0.0 0.0 0.0 0.0 0.0 0.0 0.0 0.0 0.0 0.0 0.0 0.0 0.0 0.0 0.0 0.0 0.0 0.0 0.0 0.0 0.0 0.0 0.0}}
set ::GlobalAnalytPar(<sumR^3>) "0.0"
set ::GlobalAnalytPar(<R^8>) "0.0"
set ::GlobalAnalytPar(w_AnalytPar) ""
set ::GlobalAnalytPar(SD,factor) {{1 1 1 1 1 1 1 1 1 1 1 1 1 1 1 1 1 1 1 1 1 1 1 1 1 1 1 1 1 1 1 1 1 1 1 1 1 1 1 1}}
set ::GlobalAnalytPar(<R^1>) "0.0"
set ::GlobalAnalytPar(sumR_VP) "0.0"
set ::GlobalAnalytPar(FF,l) {{10.0 0.0 0.0 1.0 0.0 0.0 0.0 0.0 0.0 0.0 0.0 0.0 0.0 0.0 0.0 0.0 0.0 0.0 0.0 0.0 0.0 0.0 0.0 0.0 0.0 0.0 0.0 0.0 0.0 0.0 0.0 0.0 0.0 0.0 0.0 0.0 0.0 0.0 0.0 0.0}}
set ::GlobalAnalytPar(geometrical/datafile) "yes"
set ::GlobalAnalytPar(substrSDFF) "no"
set ::GlobalAnalytPar(w) ""
set ::GlobalAnalytPar(SD,min) {{-1e+200 -1e+200 -1e+200 -1e+200 -1e+200 -1e+200 -1e+200 -1e+200 -1e+200 -1e+200 -1e+200 -1e+200 -1e+200 -1e+200 -1e+200 -1e+200 -1e+200 -1e+200 -1e+200 -1e+200 -1e+200 -1e+200 -1e+200 -1e+200 -1e+200 -1e+200 -1e+200 -1e+200 -1e+200 -1e+200 -1e+200 -1e+200 -1e+200 -1e+200 -1e+200 -1e+200 -1e+200 -1e+200 -1e+200 -1e+200}}
set ::GlobalAnalytPar(SD,max) {{1e+200 1e+200 1e+200 1e+200 1e+200 1e+200 1e+200 1e+200 1e+200 1e+200 1e+200 1e+200 1e+200 1e+200 1e+200 1e+200 1e+200 1e+200 1e+200 1e+200 1e+200 1e+200 1e+200 1e+200 1e+200 1e+200 1e+200 1e+200 1e+200 1e+200 1e+200 1e+200 1e+200 1e+200 1e+200 1e+200 1e+200 1e+200 1e+200 1e+200}}
set ::GlobalAnalytPar(R_RG) "0.0"
set ::GlobalAnalytPar(<sumR^4>) "0.0"
set ::GlobalAnalytPar(SQ,s) {{100.0 0.2 0.0 0.0 0.0 0.0 0.0 0.0 0.0 0.0 0.0 0.0 0.0 0.0 0.0 0.0 0.0 0.0 0.0 0.0 0.0 0.0 0.0 0.0 0.0 0.0 0.0 0.0 0.0 0.0 0.0 0.0 0.0 0.0 0.0 0.0 0.0 0.0 0.0 0.0}}
set ::GlobalAnalytPar(<R^2>) "0.0"
set ::GlobalAnalytPar(R_Ac) "0.0"
set ::GlobalAnalytPar(old_actual_SD) "1"
set ::GlobalAnalytPar(dataset) "1"
set ::tmpGlobalAnalytPar(SD,param_count) "0"
set ::tmpGlobalAnalytPar(common_names) ""
set ::tmpGlobalAnalytPar(SQ,param_count) "0"
set ::tmpGlobalAnalytPar(FF,param_count) "0"
set ::tmpGlobalAnalytPar(SD,param_count_old) "0"
set ::tmpGlobalAnalytPar(SD,typestr) ""
set ::tmpGlobalAnalytPar(SQ,param_count_old) "0"
set ::tmpGlobalAnalytPar(SQ,typestr) ""
set ::tmpGlobalAnalytPar(FF,param_count_old) "0"
set ::tmpGlobalAnalytPar(FF,typestr) ""
set ::actualGlobalAnalytPar(SD,param_count) "0"
set ::actualGlobalAnalytPar(common_names) ""
set ::actualGlobalAnalytPar(SQ,param_count) "0"
set ::actualGlobalAnalytPar(FF,param_count) "0"
set ::actualGlobalAnalytPar(SD,param_count_old) "0"
set ::actualGlobalAnalytPar(SD,typestr) ""
set ::actualGlobalAnalytPar(SQ,param_count_old) "0"
set ::actualGlobalAnalytPar(SQ,typestr) ""
set ::actualGlobalAnalytPar(FF,param_count_old) "0"
set ::actualGlobalAnalytPar(FF,typestr) ""
set ::tmpactualGlobalAnalytPar(SD,param_count) "0"
set ::tmpactualGlobalAnalytPar(common_names) ""
set ::tmpactualGlobalAnalytPar(SQ,param_count) "0"
set ::tmpactualGlobalAnalytPar(FF,param_count) "0"
set ::tmpactualGlobalAnalytPar(SD,param_count_old) "0"
set ::tmpactualGlobalAnalytPar(SD,typestr) ""
set ::tmpactualGlobalAnalytPar(SQ,param_count_old) "0"
set ::tmpactualGlobalAnalytPar(SQ,typestr) ""
set ::tmpactualGlobalAnalytPar(FF,param_count_old) "0"
set ::tmpactualGlobalAnalytPar(FF,typestr) ""
set ::AnalytPar(R_lc) "4.60648"
set ::AnalytPar(wR) "0.0835911"
set ::AnalytPar(SQ,limits) {{0 0 0 0 0 0 0 0 0 0 0 0 0 0 0 0 0 0 0 0 0 0 0 0 0 0 0 0 0 0 0 0 0 0 0 0 0 0 0 0}}
set ::AnalytPar(FF,limits) {{0 0 0 0 0 0 0 0 0 0 0 0 0 0 0 0 0 0 0 0 0 0 0 0 0 0 0 0 0 0 0 0 0 0 0 0 0 0 0 0}}
set ::AnalytPar(sumfp) "2.9762e-006"
set ::AnalytPar(<sumR^5>) "1980.51"
set ::AnalytPar(SD,err) {{2.78677e-031 0.0529602 0.0479048 0 0 0 0 0 0 0 0 0 0 0 0 0 0 0 0 0 0 0 0 0 0 0 0 0 0 0 0 0 0 0 0 0 0 0 0 0}}
set ::AnalytPar(SD,param_count) {10 10}
set ::AnalytPar(resolution) "no"
set ::AnalytPar(<R^3>) "92.52"
set ::AnalytPar(fp) "2.9762e-006"
set ::AnalytPar(SD,typestr) "Gaussian"
set ::AnalytPar(calcSDFF) "yes"
set ::AnalytPar(alpha) ""
set ::AnalytPar(R_li) "4.56525"
set ::AnalytPar(sumR_RG) "4.74522"
set ::AnalytPar(SD,active) {{1 1 1 0 0 0 0 0 0 0 0 0 0 0 0 0 0 0 0 0 0 0 0 0 0 0 0 0 0 0 0 0 0 0 0 0 0 0 0 0}}
set ::AnalytPar(par_w) ".obW.tab.analytpar"
set ::AnalytPar(mom_descr) {moments of_analytical_size distrib.}
set ::AnalytPar(sumR_Ac) "4.62669"
set ::AnalytPar(covar) ""
set ::AnalytPar(SD,a) {{7.67959e-030 0.437954 4.48044 10 0 0 0 0 0 0 0 0 0 0 0 0 0 0 0 0 0 0 0 0 0 0 0 0 0 0 0 0 0 0 0 0 0 0 0 0}}
set ::AnalytPar(sumR_lc) "4.60648"
set ::AnalytPar(<sumR^6>) "9282.28"
set ::AnalytPar(SQ,how) "0"
set ::AnalytPar(<R^4>) "426.192"
set ::AnalytPar(mfit) "0"
set ::AnalytPar(Q) "1"
set ::AnalytPar(R) "0.0684428"
set ::AnalytPar(error) "0"
set ::AnalytPar(sumR_li) "4.56525"
set ::AnalytPar(SQ,typestr) "None"
set ::AnalytPar(FF,typestr) "Sphere"
set ::AnalytPar(reducedchisq) "0.57547"
set ::AnalytPar(<sumR^7>) "43867.9"
set ::AnalytPar(FF,distr) {{1 0 0 0 0 0 0 0 0 0 0 0 0 0 0 0 0 0 0 0 0 0 0 0 0 0 0 0 0 0 0 0 0 0 0 0 0 0 0 0}}
set ::AnalytPar(<sumR^0>) "7.67959e-030"
set ::AnalytPar(<R^5>) "1980.51"
set ::AnalytPar(ndata) "393"
set ::AnalytPar(par_text_export) {description;value;error;description;value;error;description;value;error
scattering contribution;1;;approximation type;monodisperse approx.;;;;
calculate;yes;;substract;no;;fit;yes;
Gaussian;;;Sphere;;;None;;
N;7.67959e-030;2.78677e-031;R;distr.;;;;
s;0.437954;0.0529602;;;;;;
X0;4.48044;0.0479048;;;;;;
;;;eta;1.13154e+012;;;;}
set ::AnalytPar(par_x_X) "1.1"
set ::AnalytPar(SD,param_count_old) {10 10}
set ::AnalytPar(mom_text_display) {scattering contribution =           1 calculate =         yes
               Gaussian                  Sphere              
                  <R^1> = 4.4804e+000     <R^5> = 1.9805e+003
                  <R^2> = 2.0266e+001     <R^6> = 9.2823e+003
                  <R^3> = 9.2520e+001     <R^7> = 4.3868e+004
                  <R^4> = 4.2619e+002     <R^8> = 2.0901e+005
                   R_lc = 4.6065e+000        lc = 3.0710e+000
                   R_li = 4.5652e+000        li = 3.4239e+000
                   R_Ac = 4.6267e+000        Ac = 8.5173e+000
                   R_VP = 4.6467e+000        VP = 2.3951e+001
                   R_RG = 4.7452e+000        RG = 3.6756e+000
                     fp = 2.9762e-006                        
                                                             
scattering contribution
   of all size distrib.                 sum N_i = 7.6796e-030
               <sumR^1> = 4.4804e+000  <sumR^5> = 1.9805e+003
               <sumR^2> = 2.0266e+001  <sumR^6> = 9.2823e+003
               <sumR^3> = 9.2520e+001  <sumR^7> = 4.3868e+004
               <sumR^4> = 4.2619e+002  <sumR^8> = 2.0901e+005
                sumR_lc = 4.6065e+000     sumlc = 6.9097e+000
                sumR_li = 4.5652e+000     sumli = 6.0870e+000
                sumR_Ac = 4.6267e+000     sumAc = 5.3800e+001
                sumR_VP = 4.6467e+000     sumVP = 4.2025e+002
                sumR_RG = 4.7452e+000     sumRG = 3.6756e+000
            sumfp(Sph.) = 2.9762e-006                        }
set ::AnalytPar(GraphName) "AnalytPar"
set ::AnalytPar(isGlobal) "0"
set ::AnalytPar(SD,limits) {{0 0 0 0 0 0 0 0 0 0 0 0 0 0 0 0 0 0 0 0 0 0 0 0 0 0 0 0 0 0 0 0 0 0 0 0 0 0 0 0}}
set ::AnalytPar(w_MomentsAnalytPar) ""
set ::AnalytPar(mom_text_export) {description;value;description;value
scattering contribution;1;calculate;yes
Gaussian;;Sphere;
<R^1>;4.4804e+000;<R^5>;1.9805e+003
<R^2>;2.0266e+001;<R^6>;9.2823e+003
<R^3>;9.2520e+001;<R^7>;4.3868e+004
<R^4>;4.2619e+002;<R^8>;2.0901e+005
R_lc;4.6065e+000;lc;3.0710e+000
R_li;4.5652e+000;li;3.4239e+000
R_Ac;4.6267e+000;Ac;8.5173e+000
R_VP;4.6467e+000;VP;2.3951e+001
R_RG;4.7452e+000;RG;3.6756e+000
fp;2.9762e-006;;
;;;
scattering contribution of all size distrib.;;sum N_i;7.6796e-030
<sumR^1>;4.4804e+000;<sumR^5>;1.9805e+003
<sumR^2>;2.0266e+001;<sumR^6>;9.2823e+003
<sumR^3>;9.2520e+001;<sumR^7>;4.3868e+004
<sumR^4>;4.2619e+002;<sumR^8>;2.0901e+005
sumR_lc;4.6065e+000;sumlc;6.9097e+000
sumR_li;4.5652e+000;sumli;6.0870e+000
sumR_Ac;4.6267e+000;sumAc;5.3800e+001
sumR_VP;4.6467e+000;sumVP;4.2025e+002
sumR_RG;4.7452e+000;sumRG;3.6756e+000
sumfp(Sph.);2.9762e-006;;}
set ::AnalytPar(<sumR^8>) "209010"
set ::AnalytPar(chisq) "226.16"
set ::AnalytPar(<sumR^1>) "4.48044"
set ::AnalytPar(file) "unknown.par"
set ::AnalytPar(<R^6>) "9282.28"
set ::AnalytPar(varianceOFfit) "2.74062e-005"
set ::AnalytPar(par_descr) {parameters of_analytical_size distrib.}
set ::AnalytPar(par_text_display) {scattering contribution =            1                approximation type = monodisperse approx.                 
              calculate =          yes                         substract =                   no     fit = yes   
               Gaussian                                           Sphere                           None         
                      N = 7.67959e-030 � 2.78677e-031                  R =               distr.                 
                      s =     0.437954 �    0.0529602                                                           
                     X0 =      4.48044 �    0.0479048                                                           
                                                                     eta =         1.13154e+012                 }
set ::AnalytPar(SQ,min) {{-1e+200 -1e+200 -1e+200 -1e+200 -1e+200 -1e+200 -1e+200 -1e+200 -1e+200 -1e+200 -1e+200 -1e+200 -1e+200 -1e+200 -1e+200 -1e+200 -1e+200 -1e+200 -1e+200 -1e+200 -1e+200 -1e+200 -1e+200 -1e+200 -1e+200 -1e+200 -1e+200 -1e+200 -1e+200 -1e+200 -1e+200 -1e+200 -1e+200 -1e+200 -1e+200 -1e+200 -1e+200 -1e+200 -1e+200 -1e+200}}
set ::AnalytPar(FF,min) {{-1e+200 -1e+200 -1e+200 -1e+200 -1e+200 -1e+200 -1e+200 -1e+200 -1e+200 -1e+200 -1e+200 -1e+200 -1e+200 -1e+200 -1e+200 -1e+200 -1e+200 -1e+200 -1e+200 -1e+200 -1e+200 -1e+200 -1e+200 -1e+200 -1e+200 -1e+200 -1e+200 -1e+200 -1e+200 -1e+200 -1e+200 -1e+200 -1e+200 -1e+200 -1e+200 -1e+200 -1e+200 -1e+200 -1e+200 -1e+200}}
set ::AnalytPar(SQ,max) {{1e+200 1e+200 1e+200 1e+200 1e+200 1e+200 1e+200 1e+200 1e+200 1e+200 1e+200 1e+200 1e+200 1e+200 1e+200 1e+200 1e+200 1e+200 1e+200 1e+200 1e+200 1e+200 1e+200 1e+200 1e+200 1e+200 1e+200 1e+200 1e+200 1e+200 1e+200 1e+200 1e+200 1e+200 1e+200 1e+200 1e+200 1e+200 1e+200 1e+200}}
set ::AnalytPar(FF,max) {{1e+200 1e+200 1e+200 1e+200 1e+200 1e+200 1e+200 1e+200 1e+200 1e+200 1e+200 1e+200 1e+200 1e+200 1e+200 1e+200 1e+200 1e+200 1e+200 1e+200 1e+200 1e+200 1e+200 1e+200 1e+200 1e+200 1e+200 1e+200 1e+200 1e+200 1e+200 1e+200 1e+200 1e+200 1e+200 1e+200 1e+200 1e+200 1e+200 1e+200}}
set ::AnalytPar(fitSDFF) "yes"
set ::AnalytPar(SQ,param_count_old) {10 10}
set ::AnalytPar(FF,param_count_old) {10 10}
set ::AnalytPar(R_VP) "4.64665"
set ::AnalytPar(actual_SD) "1"
set ::AnalytPar(<sumR^2>) "20.2661"
set ::AnalytPar(<R^7>) "43867.9"
set ::AnalytPar(alambda) "0"
set ::AnalytPar(<R^0>) "7.67959e-030"
set ::AnalytPar(fit) "yes"
set ::AnalytPar(common_names) ""
set ::AnalytPar(max_SD) "1"
set ::AnalytPar(SQ,active) {{0 0 0 0 0 0 0 0 0 0 0 0 0 0 0 0 0 0 0 0 0 0 0 0 0 0 0 0 0 0 0 0 0 0 0 0 0 0 0 0}}
set ::AnalytPar(FF,active) {{0 0 0 0 0 0 0 0 0 0 0 0 0 0 0 0 0 0 0 0 0 0 0 0 0 0 0 0 0 0 0 0 0 0 0 0 0 0 0 0}}
set ::AnalytPar(mom_w) ".obW.tab.analytmoments"
set ::AnalytPar(SQ,param_count) {10 10}
set ::AnalytPar(SQ,err) {{0 0 0 0 0 0 0 0 0 0 0 0 0 0 0 0 0 0 0 0 0 0 0 0 0 0 0 0 0 0 0 0 0 0 0 0 0 0 0 0}}
set ::AnalytPar(FF,param_count) {10 10}
set ::AnalytPar(FF,err) {{0 0 0 0 0 0 0 0 0 0 0 0 0 0 0 0 0 0 0 0 0 0 0 0 0 0 0 0 0 0 0 0 0 0 0 0 0 0 0 0}}
set ::AnalytPar(<sumR^3>) "92.52"
set ::AnalytPar(w_AnalytPar) ""
set ::AnalytPar(<R^8>) "209010"
set ::AnalytPar(<R^1>) "4.48044"
set ::AnalytPar(sumR_VP) "4.64665"
set ::AnalytPar(FF,l) {{10 0 0 1.13154e+012 0 0 0 0 0 0 0 0 0 0 0 0 0 0 0 0 0 0 0 0 0 0 0 0 0 0 0 0 0 0 0 0 0 0 0 0}}
set ::AnalytPar(geometrical/datafile) "yes"
set ::AnalytPar(substrSDFF) "no"
set ::AnalytPar(SD,min) {{-1e+200 -1e+200 -1e+200 -1e+200 -1e+200 -1e+200 -1e+200 -1e+200 -1e+200 -1e+200 -1e+200 -1e+200 -1e+200 -1e+200 -1e+200 -1e+200 -1e+200 -1e+200 -1e+200 -1e+200 -1e+200 -1e+200 -1e+200 -1e+200 -1e+200 -1e+200 -1e+200 -1e+200 -1e+200 -1e+200 -1e+200 -1e+200 -1e+200 -1e+200 -1e+200 -1e+200 -1e+200 -1e+200 -1e+200 -1e+200}}
set ::AnalytPar(w) ""
set ::AnalytPar(SD,max) {{1e+200 1e+200 1e+200 1e+200 1e+200 1e+200 1e+200 1e+200 1e+200 1e+200 1e+200 1e+200 1e+200 1e+200 1e+200 1e+200 1e+200 1e+200 1e+200 1e+200 1e+200 1e+200 1e+200 1e+200 1e+200 1e+200 1e+200 1e+200 1e+200 1e+200 1e+200 1e+200 1e+200 1e+200 1e+200 1e+200 1e+200 1e+200 1e+200 1e+200}}
set ::AnalytPar(R_RG) "4.74522"
set ::AnalytPar(<sumR^4>) "426.192"
set ::AnalytPar(SQ,s) {{100 0.2 0 0 0 0 0 0 0 0 0 0 0 0 0 0 0 0 0 0 0 0 0 0 0 0 0 0 0 0 0 0 0 0 0 0 0 0 0 0}}
set ::AnalytPar(<R^2>) "20.2661"
set ::AnalytPar(R_Ac) "4.62669"
set ::AnalytPar(old_actual_SD) "1"
set ::tmpAnalytPar(R_lc) "4.60648"
set ::tmpAnalytPar(wR) "0.082826"
set ::tmpAnalytPar(SQ,limits) {{0 0 0 0 0 0 0 0 0 0 0 0 0 0 0 0 0 0 0 0 0 0 0 0 0 0 0 0 0 0 0 0 0 0 0 0 0 0 0 0}}
set ::tmpAnalytPar(FF,limits) {{0 0 0 0 0 0 0 0 0 0 0 0 0 0 0 0 0 0 0 0 0 0 0 0 0 0 0 0 0 0 0 0 0 0 0 0 0 0 0 0}}
set ::tmpAnalytPar(sumfp) "2.9762e-006"
set ::tmpAnalytPar(resolution) "no"
set ::tmpAnalytPar(<sumR^5>) "1980.51"
set ::tmpAnalytPar(SD,err) {{2.78677e-031 0.0529602 0.0479048 0 0 0 0 0 0 0 0 0 0 0 0 0 0 0 0 0 0 0 0 0 0 0 0 0 0 0 0 0 0 0 0 0 0 0 0 0}}
set ::tmpAnalytPar(SD,param_count) {10 10}
set ::tmpAnalytPar(<R^3>) "92.52"
set ::tmpAnalytPar(fp) "2.9762e-006"
set ::tmpAnalytPar(SD,typestr) "Gaussian"
set ::tmpAnalytPar(calcSDFF) "yes"
set ::tmpAnalytPar(alpha) ""
set ::tmpAnalytPar(R_li) "4.56525"
set ::tmpAnalytPar(sumR_RG) "4.74522"
set ::tmpAnalytPar(SD,active) {{1 1 1 0 0 0 0 0 0 0 0 0 0 0 0 0 0 0 0 0 0 0 0 0 0 0 0 0 0 0 0 0 0 0 0 0 0 0 0 0}}
set ::tmpAnalytPar(par_w) ".obW.tab.analytpar"
set ::tmpAnalytPar(mom_descr) {moments of_analytical_size distrib.}
set ::tmpAnalytPar(sumR_Ac) "4.62669"
set ::tmpAnalytPar(covar) ""
set ::tmpAnalytPar(SD,a) {{7.67959e-030 0.437954 4.48044 10 0 0 0 0 0 0 0 0 0 0 0 0 0 0 0 0 0 0 0 0 0 0 0 0 0 0 0 0 0 0 0 0 0 0 0 0}}
set ::tmpAnalytPar(sumR_lc) "4.60648"
set ::tmpAnalytPar(<sumR^6>) "9282.28"
set ::tmpAnalytPar(SQ,how) "0"
set ::tmpAnalytPar(<R^4>) "426.192"
set ::tmpAnalytPar(mfit) "3"
set ::tmpAnalytPar(Q) "0.449248"
set ::tmpAnalytPar(R) "0.0703143"
set ::tmpAnalytPar(error) "0"
set ::tmpAnalytPar(sumR_li) "4.56525"
set ::tmpAnalytPar(SQ,typestr) "None"
set ::tmpAnalytPar(FF,typestr) "Sphere"
set ::tmpAnalytPar(reducedchisq) "1.00916"
set ::tmpAnalytPar(<sumR^7>) "43867.9"
set ::tmpAnalytPar(FF,distr) {{1 0 0 0 0 0 0 0 0 0 0 0 0 0 0 0 0 0 0 0 0 0 0 0 0 0 0 0 0 0 0 0 0 0 0 0 0 0 0 0}}
set ::tmpAnalytPar(<sumR^0>) "7.67959e-030"
set ::tmpAnalytPar(<R^5>) "1980.51"
set ::tmpAnalytPar(ndata) "223"
set ::tmpAnalytPar(par_text_export) {description;value;error;description;value;error;description;value;error
scattering contribution;1;;approximation type;monodisperse approx.;;;;
calculate;yes;;substract;no;;fit;yes;
Gaussian;;;Sphere;;;None;;
N;7.67959e-030;2.78675e-031;R;distr.;;;;
s;0.437954;0.0529599;;;;;;
X0;4.48044;0.0479044;;;;;;
;;;eta;1.13154e+012;;;;}
set ::tmpAnalytPar(par_x_X) "1.1"
set ::tmpAnalytPar(SD,param_count_old) {10 10}
set ::tmpAnalytPar(mom_text_display) {scattering contribution =           1 calculate =         yes
               Gaussian                  Sphere              
                  <R^1> = 4.4804e+000     <R^5> = 1.9805e+003
                  <R^2> = 2.0266e+001     <R^6> = 9.2823e+003
                  <R^3> = 9.2520e+001     <R^7> = 4.3868e+004
                  <R^4> = 4.2619e+002     <R^8> = 2.0901e+005
                   R_lc = 4.6065e+000        lc = 3.0710e+000
                   R_li = 4.5652e+000        li = 3.4239e+000
                   R_Ac = 4.6267e+000        Ac = 8.5173e+000
                   R_VP = 4.6467e+000        VP = 2.3951e+001
                   R_RG = 4.7452e+000        RG = 3.6756e+000
                     fp = 2.9762e-006                        
                                                             
scattering contribution
   of all size distrib.                 sum N_i = 7.6796e-030
               <sumR^1> = 4.4804e+000  <sumR^5> = 1.9805e+003
               <sumR^2> = 2.0266e+001  <sumR^6> = 9.2823e+003
               <sumR^3> = 9.2520e+001  <sumR^7> = 4.3868e+004
               <sumR^4> = 4.2619e+002  <sumR^8> = 2.0901e+005
                sumR_lc = 4.6065e+000     sumlc = 6.9097e+000
                sumR_li = 4.5652e+000     sumli = 6.0870e+000
                sumR_Ac = 4.6267e+000     sumAc = 5.3800e+001
                sumR_VP = 4.6467e+000     sumVP = 4.2025e+002
                sumR_RG = 4.7452e+000     sumRG = 3.6756e+000
            sumfp(Sph.) = 2.9762e-006                        }
set ::tmpAnalytPar(GraphName) "AnalytPar"
set ::tmpAnalytPar(isGlobal) "0"
set ::tmpAnalytPar(SD,limits) {{0 0 0 0 0 0 0 0 0 0 0 0 0 0 0 0 0 0 0 0 0 0 0 0 0 0 0 0 0 0 0 0 0 0 0 0 0 0 0 0}}
set ::tmpAnalytPar(w_MomentsAnalytPar) ""
set ::tmpAnalytPar(mom_text_export) {description;value;description;value
scattering contribution;1;calculate;yes
Gaussian;;Sphere;
<R^1>;4.4804e+000;<R^5>;1.9805e+003
<R^2>;2.0266e+001;<R^6>;9.2823e+003
<R^3>;9.2520e+001;<R^7>;4.3868e+004
<R^4>;4.2619e+002;<R^8>;2.0901e+005
R_lc;4.6065e+000;lc;3.0710e+000
R_li;4.5652e+000;li;3.4239e+000
R_Ac;4.6267e+000;Ac;8.5173e+000
R_VP;4.6467e+000;VP;2.3951e+001
R_RG;4.7452e+000;RG;3.6756e+000
fp;2.9762e-006;;
;;;
scattering contribution of all size distrib.;;sum N_i;7.6796e-030
<sumR^1>;4.4804e+000;<sumR^5>;1.9805e+003
<sumR^2>;2.0266e+001;<sumR^6>;9.2823e+003
<sumR^3>;9.2520e+001;<sumR^7>;4.3868e+004
<sumR^4>;4.2619e+002;<sumR^8>;2.0901e+005
sumR_lc;4.6065e+000;sumlc;6.9097e+000
sumR_li;4.5652e+000;sumli;6.0870e+000
sumR_Ac;4.6267e+000;sumAc;5.3800e+001
sumR_VP;4.6467e+000;sumVP;4.2025e+002
sumR_RG;4.7452e+000;sumRG;3.6756e+000
sumfp(Sph.);2.9762e-006;;}
set ::tmpAnalytPar(<sumR^8>) "209010"
set ::tmpAnalytPar(<R^6>) "9282.28"
set ::tmpAnalytPar(file) "unknown.par"
set ::tmpAnalytPar(<sumR^1>) "4.48044"
set ::tmpAnalytPar(chisq) "222.016"
set ::tmpAnalytPar(varianceOFfit) "4.26527e-005"
set ::tmpAnalytPar(par_descr) {parameters of_analytical_size distrib.}
set ::tmpAnalytPar(par_text_display) {scattering contribution =            1                approximation type = monodisperse approx.                 
              calculate =          yes                         substract =                   no     fit = yes   
               Gaussian                                           Sphere                           None         
                      N = 7.67959e-030 � 2.78675e-031                  R =               distr.                 
                      s =     0.437954 �    0.0529599                                                           
                     X0 =      4.48044 �    0.0479044                                                           
                                                                     eta =         1.13154e+012                 }
set ::tmpAnalytPar(SQ,min) {{-1e+200 -1e+200 -1e+200 -1e+200 -1e+200 -1e+200 -1e+200 -1e+200 -1e+200 -1e+200 -1e+200 -1e+200 -1e+200 -1e+200 -1e+200 -1e+200 -1e+200 -1e+200 -1e+200 -1e+200 -1e+200 -1e+200 -1e+200 -1e+200 -1e+200 -1e+200 -1e+200 -1e+200 -1e+200 -1e+200 -1e+200 -1e+200 -1e+200 -1e+200 -1e+200 -1e+200 -1e+200 -1e+200 -1e+200 -1e+200}}
set ::tmpAnalytPar(FF,min) {{-1e+200 -1e+200 -1e+200 -1e+200 -1e+200 -1e+200 -1e+200 -1e+200 -1e+200 -1e+200 -1e+200 -1e+200 -1e+200 -1e+200 -1e+200 -1e+200 -1e+200 -1e+200 -1e+200 -1e+200 -1e+200 -1e+200 -1e+200 -1e+200 -1e+200 -1e+200 -1e+200 -1e+200 -1e+200 -1e+200 -1e+200 -1e+200 -1e+200 -1e+200 -1e+200 -1e+200 -1e+200 -1e+200 -1e+200 -1e+200}}
set ::tmpAnalytPar(SQ,max) {{1e+200 1e+200 1e+200 1e+200 1e+200 1e+200 1e+200 1e+200 1e+200 1e+200 1e+200 1e+200 1e+200 1e+200 1e+200 1e+200 1e+200 1e+200 1e+200 1e+200 1e+200 1e+200 1e+200 1e+200 1e+200 1e+200 1e+200 1e+200 1e+200 1e+200 1e+200 1e+200 1e+200 1e+200 1e+200 1e+200 1e+200 1e+200 1e+200 1e+200}}
set ::tmpAnalytPar(FF,max) {{1e+200 1e+200 1e+200 1e+200 1e+200 1e+200 1e+200 1e+200 1e+200 1e+200 1e+200 1e+200 1e+200 1e+200 1e+200 1e+200 1e+200 1e+200 1e+200 1e+200 1e+200 1e+200 1e+200 1e+200 1e+200 1e+200 1e+200 1e+200 1e+200 1e+200 1e+200 1e+200 1e+200 1e+200 1e+200 1e+200 1e+200 1e+200 1e+200 1e+200}}
set ::tmpAnalytPar(fitSDFF) "yes"
set ::tmpAnalytPar(SQ,param_count_old) {10 10}
set ::tmpAnalytPar(FF,param_count_old) {10 10}
set ::tmpAnalytPar(R_VP) "4.64665"
set ::tmpAnalytPar(actual_SD) "1"
set ::tmpAnalytPar(<sumR^2>) "20.2661"
set ::tmpAnalytPar(<R^7>) "43867.9"
set ::tmpAnalytPar(alambda) "0"
set ::tmpAnalytPar(<R^0>) "7.67959e-030"
set ::tmpAnalytPar(fit) "yes"
set ::tmpAnalytPar(common_names) ""
set ::tmpAnalytPar(max_SD) "1"
set ::tmpAnalytPar(SQ,active) {{0 0 0 0 0 0 0 0 0 0 0 0 0 0 0 0 0 0 0 0 0 0 0 0 0 0 0 0 0 0 0 0 0 0 0 0 0 0 0 0}}
set ::tmpAnalytPar(FF,active) {{0 0 0 0 0 0 0 0 0 0 0 0 0 0 0 0 0 0 0 0 0 0 0 0 0 0 0 0 0 0 0 0 0 0 0 0 0 0 0 0}}
set ::tmpAnalytPar(mom_w) ".obW.tab.analytmoments"
set ::tmpAnalytPar(SQ,param_count) {10 10}
set ::tmpAnalytPar(SQ,err) {{0 0 0 0 0 0 0 0 0 0 0 0 0 0 0 0 0 0 0 0 0 0 0 0 0 0 0 0 0 0 0 0 0 0 0 0 0 0 0 0}}
set ::tmpAnalytPar(FF,param_count) {10 10}
set ::tmpAnalytPar(FF,err) {{0 0 0 0 0 0 0 0 0 0 0 0 0 0 0 0 0 0 0 0 0 0 0 0 0 0 0 0 0 0 0 0 0 0 0 0 0 0 0 0}}
set ::tmpAnalytPar(<sumR^3>) "92.52"
set ::tmpAnalytPar(w_AnalytPar) ""
set ::tmpAnalytPar(<R^8>) "209010"
set ::tmpAnalytPar(<R^1>) "4.48044"
set ::tmpAnalytPar(sumR_VP) "4.64665"
set ::tmpAnalytPar(FF,l) {{10 0 0 1.13154e+012 0 0 0 0 0 0 0 0 0 0 0 0 0 0 0 0 0 0 0 0 0 0 0 0 0 0 0 0 0 0 0 0 0 0 0 0}}
set ::tmpAnalytPar(geometrical/datafile) "yes"
set ::tmpAnalytPar(substrSDFF) "no"
set ::tmpAnalytPar(SD,min) {{-1e+200 -1e+200 -1e+200 -1e+200 -1e+200 -1e+200 -1e+200 -1e+200 -1e+200 -1e+200 -1e+200 -1e+200 -1e+200 -1e+200 -1e+200 -1e+200 -1e+200 -1e+200 -1e+200 -1e+200 -1e+200 -1e+200 -1e+200 -1e+200 -1e+200 -1e+200 -1e+200 -1e+200 -1e+200 -1e+200 -1e+200 -1e+200 -1e+200 -1e+200 -1e+200 -1e+200 -1e+200 -1e+200 -1e+200 -1e+200}}
set ::tmpAnalytPar(w) ""
set ::tmpAnalytPar(SD,max) {{1e+200 1e+200 1e+200 1e+200 1e+200 1e+200 1e+200 1e+200 1e+200 1e+200 1e+200 1e+200 1e+200 1e+200 1e+200 1e+200 1e+200 1e+200 1e+200 1e+200 1e+200 1e+200 1e+200 1e+200 1e+200 1e+200 1e+200 1e+200 1e+200 1e+200 1e+200 1e+200 1e+200 1e+200 1e+200 1e+200 1e+200 1e+200 1e+200 1e+200}}
set ::tmpAnalytPar(R_RG) "4.74522"
set ::tmpAnalytPar(<sumR^4>) "426.192"
set ::tmpAnalytPar(SQ,s) {{100 0.2 0 0 0 0 0 0 0 0 0 0 0 0 0 0 0 0 0 0 0 0 0 0 0 0 0 0 0 0 0 0 0 0 0 0 0 0 0 0}}
set ::tmpAnalytPar(<R^2>) "20.2661"
set ::tmpAnalytPar(R_Ac) "4.62669"
set ::tmpAnalytPar(old_actual_SD) "1"
set ::actualAnalytPar(SQ,s1,var) "100"
set ::actualAnalytPar(SD,a9,var) "0"
set ::actualAnalytPar(FF,l3,label) ""
set ::actualAnalytPar(SQ,s8,active) "0"
set ::actualAnalytPar(sumfp) "2.9762e-006"
set ::actualAnalytPar(<R^3>) "92.52"
set ::actualAnalytPar(FF,l10,active) "0"
set ::actualAnalytPar(fp) "2.9762e-006"
set ::actualAnalytPar(SD,a2,min) "-1e+200"
set ::actualAnalytPar(FF,l6,var) "0"
set ::actualAnalytPar(SQ,s9,var) "0"
set ::actualAnalytPar(SD,a4,max) "1e+200"
set ::actualAnalytPar(SQ,s2,min) "-1e+200"
set ::actualAnalytPar(SD,a7,distr) "0"
set ::actualAnalytPar(<R^4>) "426.192"
set ::actualAnalytPar(FF,l1,max) "1e+200"
set ::actualAnalytPar(SQ,s4,max) "1e+200"
set ::actualAnalytPar(SQ,s6,active) "0"
set ::actualAnalytPar(FF,l2,label) ""
set ::actualAnalytPar(SD,a10,var) "0"
set ::actualAnalytPar(FF,l7,min) "-1e+200"
set ::actualAnalytPar(SQ,typestr) "None"
set ::actualAnalytPar(SD,a8,active) "0"
set ::actualAnalytPar(SD,a4,err) "0"
set ::actualAnalytPar(FF,l9,max) "1e+200"
set ::actualAnalytPar(<R^5>) "1980.51"
set ::actualAnalytPar(SQ,s8,limits) "0"
set ::actualAnalytPar(FF,l1,err) "0"
set ::actualAnalytPar(FF,l10,limits) "0"
set ::actualAnalytPar(SQ,s4,err) "0"
set ::actualAnalytPar(SD,a6,distr) "0"
set ::actualAnalytPar(SD,a10,active) "0"
set ::actualAnalytPar(SD,a6,var) "0"
set ::actualAnalytPar(SQ,s4,active) "0"
set ::actualAnalytPar(<R^6>) "9282.28"
set ::actualAnalytPar(FF,l1,label) {R =}
set ::actualAnalytPar(SD,a6,active) "0"
set ::actualAnalytPar(FF,l9,err) "0"
set ::actualAnalytPar(FF,l3,var) "0"
set ::actualAnalytPar(SQ,s6,var) "0"
set ::actualAnalytPar(SQ,s9,distr) "0"
set ::actualAnalytPar(SD,a1,max) "1e+200"
set ::actualAnalytPar(SQ,s6,limits) "0"
set ::actualAnalytPar(<R^7>) "43867.9"
set ::actualAnalytPar(SD,a8,limits) "0"
set ::actualAnalytPar(SD,a7,min) "-1e+200"
set ::actualAnalytPar(SD,a5,distr) "0"
set ::actualAnalytPar(SQ,s2,active) "0"
set ::actualAnalytPar(SQ,s1,max) "1e+200"
set ::actualAnalytPar(SD,a9,max) "1e+200"
set ::actualAnalytPar(FF,l4,min) "-1e+200"
set ::actualAnalytPar(SD,a4,active) "0"
set ::actualAnalytPar(SQ,s7,min) "-1e+200"
set ::actualAnalytPar(<R^8>) "209010"
set ::actualAnalytPar(w_AnalytPar) ""
set ::actualAnalytPar(SD,a1,err) "2.78677e-031"
set ::actualAnalytPar(SD,a10,limits) "0"
set ::actualAnalytPar(FF,l6,max) "1e+200"
set ::actualAnalytPar(SQ,s8,distr) "0"
set ::actualAnalytPar(SQ,s4,limits) "0"
set ::actualAnalytPar(FF,l9,active) "0"
set ::actualAnalytPar(SQ,s9,max) "1e+200"
set ::actualAnalytPar(SD,a6,limits) "0"
set ::actualAnalytPar(SQ,s1,err) "0"
set ::actualAnalytPar(SD,a4,distr) "0"
set ::actualAnalytPar(SD,a9,err) "0"
set ::actualAnalytPar(FF,l10,var) "0"
set ::actualAnalytPar(SD,a3,var) "4.48044"
set ::actualAnalytPar(R_Ac) "4.62669"
set ::actualAnalytPar(SD,a2,active) "1"
set ::actualAnalytPar(SD,a10,max) "1e+200"
set ::actualAnalytPar(FF,l6,err) "0"
set ::actualAnalytPar(SQ,s10,label) ""
set ::actualAnalytPar(SD,a9,label) ""
set ::actualAnalytPar(SQ,s9,err) "0"
set ::actualAnalytPar(SQ,s3,var) "0"
set ::actualAnalytPar(SQ,s2,limits) "0"
set ::actualAnalytPar(FF,l7,active) "0"
set ::actualAnalytPar(SQ,s7,distr) "0"
set ::actualAnalytPar(calcSDFF) "yes"
set ::actualAnalytPar(SD,a4,limits) "0"
set ::actualAnalytPar(SD,a4,min) "-1e+200"
set ::actualAnalytPar(SD,a3,distr) "0"
set ::actualAnalytPar(FF,l8,var) "0"
set ::actualAnalytPar(SD,a10,err) "0"
set ::actualAnalytPar(sumR_Ac) "4.62669"
set ::actualAnalytPar(FF,l9,limits) "0"
set ::actualAnalytPar(SD,a6,max) "1e+200"
set ::actualAnalytPar(FF,l1,min) "-1e+200"
set ::actualAnalytPar(SQ,how) "0"
set ::actualAnalytPar(SQ,s4,min) "-1e+200"
set ::actualAnalytPar(SD,a8,label) ""
set ::actualAnalytPar(SD,a10,label) ""
set ::actualAnalytPar(SQ,s10,var) "0"
set ::actualAnalytPar(FF,l3,max) "1e+200"
set ::actualAnalytPar(FF,l5,active) "0"
set ::actualAnalytPar(SQ,s6,distr) "0"
set ::actualAnalytPar(SQ,s6,max) "1e+200"
set ::actualAnalytPar(SD,a2,limits) "0"
set ::actualAnalytPar(FF,l9,min) "-1e+200"
set ::actualAnalytPar(FF,l9,distr) "0"
set ::actualAnalytPar(SD,a6,err) "0"
set ::actualAnalytPar(SD,a2,distr) "0"
set ::actualAnalytPar(FF,l7,limits) "0"
set ::actualAnalytPar(FF,l3,err) "0"
set ::actualAnalytPar(w_MomentsAnalytPar) ""
set ::actualAnalytPar(SQ,s6,err) "0"
set ::actualAnalytPar(SD,a7,label) ""
set ::actualAnalytPar(FF,l3,active) "0"
set ::actualAnalytPar(SD,a8,var) "0"
set ::actualAnalytPar(SQ,s5,distr) "0"
set ::actualAnalytPar(SD,a1,min) "-1e+200"
set ::actualAnalytPar(FF,l5,var) "0"
set ::actualAnalytPar(FF,l8,distr) "0"
set ::actualAnalytPar(SD,a1,distr) "0"
set ::actualAnalytPar(SQ,param_count_old) "10"
set ::actualAnalytPar(FF,l5,limits) "0"
set ::actualAnalytPar(FF,l10,max) "1e+200"
set ::actualAnalytPar(SQ,s8,var) "0"
set ::actualAnalytPar(SD,a3,max) "1e+200"
set ::actualAnalytPar(SQ,s1,min) "-1e+200"
set ::actualAnalytPar(SD,a9,min) "-1e+200"
set ::actualAnalytPar(FF,l1,active) "0"
set ::actualAnalytPar(SD,a6,label) ""
set ::actualAnalytPar(SQ,s3,max) "1e+200"
set ::actualAnalytPar(SQ,s4,distr) "0"
set ::actualAnalytPar(FF,param_count) "10"
set ::actualAnalytPar(FF,l6,min) "-1e+200"
set ::actualAnalytPar(FF,l10,err) "0"
set ::actualAnalytPar(SQ,s9,min) "-1e+200"
set ::actualAnalytPar(SD,a3,err) "0.0479048"
set ::actualAnalytPar(FF,l3,limits) "0"
set ::actualAnalytPar(FF,l7,distr) "0"
set ::actualAnalytPar(FF,l8,max) "1e+200"
set ::actualAnalytPar(w) ""
set ::actualAnalytPar(SQ,s9,label) ""
set ::actualAnalytPar(SQ,s3,err) "0"
set ::actualAnalytPar(SQ,s9,active) "0"
set ::actualAnalytPar(SD,a5,label) ""
set ::actualAnalytPar(SD,a10,min) "-1e+200"
set ::actualAnalytPar(SQ,s10,max) "1e+200"
set ::actualAnalytPar(old_actual_SD) "1"
set ::actualAnalytPar(SD,a5,var) "0"
set ::actualAnalytPar(SQ,s3,distr) "0"
set ::actualAnalytPar(FF,l8,err) "0"
set ::actualAnalytPar(FF,l1,limits) "0"
set ::actualAnalytPar(FF,l2,var) "0"
set ::actualAnalytPar(SQ,s10,active) "0"
set ::actualAnalytPar(SD,param_count) "10"
set ::actualAnalytPar(FF,l6,distr) "0"
set ::actualAnalytPar(SQ,s5,var) "0"
set ::actualAnalytPar(SQ,s8,label) ""
set ::actualAnalytPar(SQ,s10,err) "0"
set ::actualAnalytPar(SQ,s7,active) "0"
set ::actualAnalytPar(SD,a6,min) "-1e+200"
set ::actualAnalytPar(SD,a4,label) ""
set ::actualAnalytPar(SD,a9,active) "0"
set ::actualAnalytPar(SD,a8,max) "1e+200"
set ::actualAnalytPar(SQ,s2,distr) "0"
set ::actualAnalytPar(FF,l3,min) "-1e+200"
set ::actualAnalytPar(SQ,s6,min) "-1e+200"
set ::actualAnalytPar(error) "0"
set ::actualAnalytPar(SQ,s9,limits) "0"
set ::actualAnalytPar(FF,typestr) "Sphere"
set ::actualAnalytPar(FF,l5,max) "1e+200"
set ::actualAnalytPar(FF,l5,distr) "0"
set ::actualAnalytPar(SQ,s8,max) "1e+200"
set ::actualAnalytPar(SQ,s7,label) ""
set ::actualAnalytPar(<sumR^0>) "7.67959e-030"
set ::actualAnalytPar(SQ,s5,active) "0"
set ::actualAnalytPar(SD,a8,err) "0"
set ::actualAnalytPar(SQ,s10,limits) "0"
set ::actualAnalytPar(SD,a3,label) {X0 =}
set ::actualAnalytPar(SD,a2,var) "0.437954"
set ::actualAnalytPar(SD,a7,active) "0"
set ::actualAnalytPar(SQ,s1,distr) "0"
set ::actualAnalytPar(FF,l5,err) "0"
set ::actualAnalytPar(SQ,s8,err) "0"
set ::actualAnalytPar(SQ,s7,limits) "0"
set ::actualAnalytPar(<sumR^1>) "4.48044"
set ::actualAnalytPar(SQ,s2,var) "0.2"
set ::actualAnalytPar(FF,l4,distr) "0"
set ::actualAnalytPar(SD,a9,limits) "0"
set ::actualAnalytPar(SQ,s6,label) ""
set ::actualAnalytPar(FF,l10,min) "-1e+200"
set ::actualAnalytPar(SQ,s3,active) "0"
set ::actualAnalytPar(FF,l10,distr) "0"
set ::actualAnalytPar(SD,a3,min) "-1e+200"
set ::actualAnalytPar(actual_SD) "1"
set ::actualAnalytPar(FF,l7,var) "0"
set ::actualAnalytPar(FF,l9,label) ""
set ::actualAnalytPar(SD,a5,active) "0"
set ::actualAnalytPar(<sumR^2>) "20.2661"
set ::actualAnalytPar(SD,a2,label) {s =}
set ::actualAnalytPar(SD,a5,max) "1e+200"
set ::actualAnalytPar(SQ,s3,min) "-1e+200"
set ::actualAnalytPar(SQ,s5,limits) "0"
set ::actualAnalytPar(FF,l2,max) "1e+200"
set ::actualAnalytPar(SD,a7,limits) "0"
set ::actualAnalytPar(FF,l3,distr) "0"
set ::actualAnalytPar(<sumR^3>) "92.52"
set ::actualAnalytPar(SQ,s5,max) "1e+200"
set ::actualAnalytPar(SQ,s5,label) ""
set ::actualAnalytPar(FF,l8,min) "-1e+200"
set ::actualAnalytPar(SQ,s1,active) "0"
set ::actualAnalytPar(SD,a5,err) "0"
set ::actualAnalytPar(SD,a3,active) "1"
set ::actualAnalytPar(FF,l8,label) ""
set ::actualAnalytPar(SD,a1,label) {N =}
set ::actualAnalytPar(R_RG) "4.74522"
set ::actualAnalytPar(FF,l2,err) "0"
set ::actualAnalytPar(<sumR^4>) "426.192"
set ::actualAnalytPar(FF,l8,active) "0"
set ::actualAnalytPar(SQ,s3,limits) "0"
set ::actualAnalytPar(SQ,s10,min) "-1e+200"
set ::actualAnalytPar(SQ,s5,err) "0"
set ::actualAnalytPar(SD,a5,limits) "0"
set ::actualAnalytPar(SD,a7,var) "0"
set ::actualAnalytPar(FF,l2,distr) "0"
set ::actualAnalytPar(R_lc) "4.60648"
set ::actualAnalytPar(SQ,s4,label) ""
set ::actualAnalytPar(<sumR^5>) "1980.51"
set ::actualAnalytPar(SD,a1,active) "1"
set ::actualAnalytPar(FF,l4,var) "1.13154e+012"
set ::actualAnalytPar(R_li) "4.56525"
set ::actualAnalytPar(SD,typestr) "Gaussian"
set ::actualAnalytPar(FF,l7,label) ""
set ::actualAnalytPar(sumR_RG) "4.74522"
set ::actualAnalytPar(SQ,s7,var) "0"
set ::actualAnalytPar(SD,a2,max) "1e+200"
set ::actualAnalytPar(plottype) "-1"
set ::actualAnalytPar(FF,l6,active) "0"
set ::actualAnalytPar(SQ,s1,limits) "0"
set ::actualAnalytPar(SD,a8,min) "-1e+200"
set ::actualAnalytPar(SD,a3,limits) "0"
set ::actualAnalytPar(<sumR^6>) "9282.28"
set ::actualAnalytPar(sumR_lc) "4.60648"
set ::actualAnalytPar(FF,l1,distr) "1"
set ::actualAnalytPar(SQ,s2,max) "1e+200"
set ::actualAnalytPar(FF,l5,min) "-1e+200"
set ::actualAnalytPar(SQ,s3,label) ""
set ::actualAnalytPar(FF,l8,limits) "0"
set ::actualAnalytPar(SD,a2,err) "0.0529602"
set ::actualAnalytPar(sumR_li) "4.56525"
set ::actualAnalytPar(SQ,s8,min) "-1e+200"
set ::actualAnalytPar(FF,l7,max) "1e+200"
set ::actualAnalytPar(FF,l6,label) ""
set ::actualAnalytPar(<sumR^7>) "43867.9"
set ::actualAnalytPar(FF,l4,active) "0"
set ::actualAnalytPar(SD,param_count_old) "10"
set ::actualAnalytPar(SQ,s2,err) "0"
set ::actualAnalytPar(SD,a1,limits) "0"
set ::actualAnalytPar(SD,a4,var) "10"
set ::actualAnalytPar(<sumR^8>) "209010"
set ::actualAnalytPar(FF,l7,err) "0"
set ::actualAnalytPar(FF,l6,limits) "0"
set ::actualAnalytPar(SQ,s2,label) ""
set ::actualAnalytPar(FF,l1,var) "10"
set ::actualAnalytPar(SQ,s4,var) "0"
set ::actualAnalytPar(FF,l5,label) ""
set ::actualAnalytPar(FF,l2,active) "0"
set ::actualAnalytPar(fitSDFF) "yes"
set ::actualAnalytPar(FF,param_count_old) "10"
set ::actualAnalytPar(R_VP) "4.64665"
set ::actualAnalytPar(SD,a5,min) "-1e+200"
set ::actualAnalytPar(FF,l9,var) "0"
set ::actualAnalytPar(<R^0>) "7.67959e-030"
set ::actualAnalytPar(alambda) "0"
set ::actualAnalytPar(common_names) ""
set ::actualAnalytPar(max_SD) "1"
set ::actualAnalytPar(SD,a7,max) "1e+200"
set ::actualAnalytPar(FF,l4,limits) "0"
set ::actualAnalytPar(FF,l2,min) "-1e+200"
set ::actualAnalytPar(SQ,s10,distr) "0"
set ::actualAnalytPar(SD,a9,distr) "0"
set ::actualAnalytPar(SQ,s1,label) ""
set ::actualAnalytPar(SQ,s5,min) "-1e+200"
set ::actualAnalytPar(SQ,param_count) "10"
set ::actualAnalytPar(FF,l4,max) "1e+200"
set ::actualAnalytPar(<R^1>) "4.48044"
set ::actualAnalytPar(FF,l4,label) {eta =}
set ::actualAnalytPar(sumR_VP) "4.64665"
set ::actualAnalytPar(SQ,s7,max) "1e+200"
set ::actualAnalytPar(substrSDFF) "no"
set ::actualAnalytPar(SD,a7,err) "0"
set ::actualAnalytPar(FF,l10,label) ""
set ::actualAnalytPar(SD,a1,var) "7.67959e-030"
set ::actualAnalytPar(FF,l2,limits) "0"
set ::actualAnalytPar(<R^2>) "20.2661"
set ::actualAnalytPar(FF,l4,err) "0"
set ::actualAnalytPar(SD,a8,distr) "0"
set ::actualAnalytPar(SQ,s7,err) "0"
set ::actualAnalytPar(SD,a10,distr) "0"
set ::tmpactualAnalytPar(SQ,s1,var) "100"
set ::tmpactualAnalytPar(SD,a9,var) "0"
set ::tmpactualAnalytPar(FF,l3,label) ""
set ::tmpactualAnalytPar(SQ,s8,active) "0"
set ::tmpactualAnalytPar(sumfp) "2.9762e-006"
set ::tmpactualAnalytPar(<R^3>) "92.52"
set ::tmpactualAnalytPar(FF,l10,active) "0"
set ::tmpactualAnalytPar(fp) "2.9762e-006"
set ::tmpactualAnalytPar(SD,a2,min) "-1e+200"
set ::tmpactualAnalytPar(FF,l6,var) "0"
set ::tmpactualAnalytPar(SQ,s9,var) "0"
set ::tmpactualAnalytPar(SD,a4,max) "1e+200"
set ::tmpactualAnalytPar(SQ,s2,min) "-1e+200"
set ::tmpactualAnalytPar(SD,a7,distr) "0"
set ::tmpactualAnalytPar(<R^4>) "426.192"
set ::tmpactualAnalytPar(FF,l1,max) "1e+200"
set ::tmpactualAnalytPar(SQ,s6,active) "0"
set ::tmpactualAnalytPar(SQ,s4,max) "1e+200"
set ::tmpactualAnalytPar(FF,l2,label) ""
set ::tmpactualAnalytPar(SD,a10,var) "0"
set ::tmpactualAnalytPar(SQ,typestr) "None"
set ::tmpactualAnalytPar(FF,l7,min) "-1e+200"
set ::tmpactualAnalytPar(SD,a8,active) "0"
set ::tmpactualAnalytPar(SD,a4,err) "0"
set ::tmpactualAnalytPar(<R^5>) "1980.51"
set ::tmpactualAnalytPar(FF,l9,max) "1e+200"
set ::tmpactualAnalytPar(SQ,s8,limits) "0"
set ::tmpactualAnalytPar(FF,l1,err) "0"
set ::tmpactualAnalytPar(FF,l10,limits) "0"
set ::tmpactualAnalytPar(SQ,s4,err) "0"
set ::tmpactualAnalytPar(SD,a6,distr) "0"
set ::tmpactualAnalytPar(SD,a10,active) "0"
set ::tmpactualAnalytPar(SQ,s4,active) "0"
set ::tmpactualAnalytPar(SD,a6,var) "0"
set ::tmpactualAnalytPar(<R^6>) "9282.28"
set ::tmpactualAnalytPar(FF,l1,label) {R =}
set ::tmpactualAnalytPar(FF,l9,err) "0"
set ::tmpactualAnalytPar(SD,a6,active) "0"
set ::tmpactualAnalytPar(FF,l3,var) "0"
set ::tmpactualAnalytPar(SQ,s6,var) "0"
set ::tmpactualAnalytPar(SQ,s9,distr) "0"
set ::tmpactualAnalytPar(SQ,s6,limits) "0"
set ::tmpactualAnalytPar(SD,a1,max) "1e+200"
set ::tmpactualAnalytPar(<R^7>) "43867.9"
set ::tmpactualAnalytPar(SD,a8,limits) "0"
set ::tmpactualAnalytPar(SD,a7,min) "-1e+200"
set ::tmpactualAnalytPar(SD,a5,distr) "0"
set ::tmpactualAnalytPar(SQ,s2,active) "0"
set ::tmpactualAnalytPar(SQ,s1,max) "1e+200"
set ::tmpactualAnalytPar(SD,a9,max) "1e+200"
set ::tmpactualAnalytPar(SD,a4,active) "0"
set ::tmpactualAnalytPar(FF,l4,min) "-1e+200"
set ::tmpactualAnalytPar(SQ,s7,min) "-1e+200"
set ::tmpactualAnalytPar(<R^8>) "209010"
set ::tmpactualAnalytPar(w_AnalytPar) ""
set ::tmpactualAnalytPar(SD,a1,err) "2.78677e-031"
set ::tmpactualAnalytPar(SD,a10,limits) "0"
set ::tmpactualAnalytPar(FF,l6,max) "1e+200"
set ::tmpactualAnalytPar(SQ,s8,distr) "0"
set ::tmpactualAnalytPar(SQ,s4,limits) "0"
set ::tmpactualAnalytPar(FF,l9,active) "0"
set ::tmpactualAnalytPar(SQ,s9,max) "1e+200"
set ::tmpactualAnalytPar(SD,a6,limits) "0"
set ::tmpactualAnalytPar(SQ,s1,err) "0"
set ::tmpactualAnalytPar(SD,a4,distr) "0"
set ::tmpactualAnalytPar(SD,a9,err) "0"
set ::tmpactualAnalytPar(FF,l10,var) "0"
set ::tmpactualAnalytPar(SD,a3,var) "4.48044"
set ::tmpactualAnalytPar(R_Ac) "4.62669"
set ::tmpactualAnalytPar(SD,a2,active) "1"
set ::tmpactualAnalytPar(SD,a10,max) "1e+200"
set ::tmpactualAnalytPar(FF,l6,err) "0"
set ::tmpactualAnalytPar(SQ,s10,label) ""
set ::tmpactualAnalytPar(SD,a9,label) ""
set ::tmpactualAnalytPar(SQ,s9,err) "0"
set ::tmpactualAnalytPar(SQ,s3,var) "0"
set ::tmpactualAnalytPar(SQ,s2,limits) "0"
set ::tmpactualAnalytPar(FF,l7,active) "0"
set ::tmpactualAnalytPar(SQ,s7,distr) "0"
set ::tmpactualAnalytPar(calcSDFF) "yes"
set ::tmpactualAnalytPar(SD,a4,limits) "0"
set ::tmpactualAnalytPar(SD,a4,min) "-1e+200"
set ::tmpactualAnalytPar(SD,a3,distr) "0"
set ::tmpactualAnalytPar(FF,l8,var) "0"
set ::tmpactualAnalytPar(SD,a10,err) "0"
set ::tmpactualAnalytPar(sumR_Ac) "4.62669"
set ::tmpactualAnalytPar(FF,l9,limits) "0"
set ::tmpactualAnalytPar(SD,a6,max) "1e+200"
set ::tmpactualAnalytPar(FF,l1,min) "-1e+200"
set ::tmpactualAnalytPar(SQ,how) "0"
set ::tmpactualAnalytPar(SQ,s4,min) "-1e+200"
set ::tmpactualAnalytPar(SD,a8,label) ""
set ::tmpactualAnalytPar(SD,a10,label) ""
set ::tmpactualAnalytPar(SQ,s10,var) "0"
set ::tmpactualAnalytPar(FF,l3,max) "1e+200"
set ::tmpactualAnalytPar(FF,l5,active) "0"
set ::tmpactualAnalytPar(SQ,s6,distr) "0"
set ::tmpactualAnalytPar(SQ,s6,max) "1e+200"
set ::tmpactualAnalytPar(SD,a2,limits) "0"
set ::tmpactualAnalytPar(FF,l9,min) "-1e+200"
set ::tmpactualAnalytPar(FF,l9,distr) "0"
set ::tmpactualAnalytPar(SD,a6,err) "0"
set ::tmpactualAnalytPar(SD,a2,distr) "0"
set ::tmpactualAnalytPar(FF,l7,limits) "0"
set ::tmpactualAnalytPar(FF,l3,err) "0"
set ::tmpactualAnalytPar(w_MomentsAnalytPar) ""
set ::tmpactualAnalytPar(SQ,s6,err) "0"
set ::tmpactualAnalytPar(SD,a7,label) ""
set ::tmpactualAnalytPar(FF,l3,active) "0"
set ::tmpactualAnalytPar(SD,a8,var) "0"
set ::tmpactualAnalytPar(SQ,s5,distr) "0"
set ::tmpactualAnalytPar(SD,a1,min) "-1e+200"
set ::tmpactualAnalytPar(FF,l5,var) "0"
set ::tmpactualAnalytPar(FF,l8,distr) "0"
set ::tmpactualAnalytPar(SD,a1,distr) "0"
set ::tmpactualAnalytPar(SQ,param_count_old) "10"
set ::tmpactualAnalytPar(FF,l5,limits) "0"
set ::tmpactualAnalytPar(FF,l10,max) "1e+200"
set ::tmpactualAnalytPar(SQ,s8,var) "0"
set ::tmpactualAnalytPar(SD,a3,max) "1e+200"
set ::tmpactualAnalytPar(SQ,s1,min) "-1e+200"
set ::tmpactualAnalytPar(SD,a9,min) "-1e+200"
set ::tmpactualAnalytPar(FF,l1,active) "0"
set ::tmpactualAnalytPar(SD,a6,label) ""
set ::tmpactualAnalytPar(SQ,s3,max) "1e+200"
set ::tmpactualAnalytPar(SQ,s4,distr) "0"
set ::tmpactualAnalytPar(FF,param_count) "10"
set ::tmpactualAnalytPar(FF,l6,min) "-1e+200"
set ::tmpactualAnalytPar(FF,l10,err) "0"
set ::tmpactualAnalytPar(SQ,s9,min) "-1e+200"
set ::tmpactualAnalytPar(SD,a3,err) "0.0479048"
set ::tmpactualAnalytPar(FF,l3,limits) "0"
set ::tmpactualAnalytPar(FF,l7,distr) "0"
set ::tmpactualAnalytPar(FF,l8,max) "1e+200"
set ::tmpactualAnalytPar(w) ""
set ::tmpactualAnalytPar(SQ,s9,label) ""
set ::tmpactualAnalytPar(SQ,s3,err) "0"
set ::tmpactualAnalytPar(SQ,s9,active) "0"
set ::tmpactualAnalytPar(SD,a5,label) ""
set ::tmpactualAnalytPar(SD,a10,min) "-1e+200"
set ::tmpactualAnalytPar(SQ,s10,max) "1e+200"
set ::tmpactualAnalytPar(old_actual_SD) "1"
set ::tmpactualAnalytPar(SD,a5,var) "0"
set ::tmpactualAnalytPar(SQ,s3,distr) "0"
set ::tmpactualAnalytPar(FF,l8,err) "0"
set ::tmpactualAnalytPar(FF,l1,limits) "0"
set ::tmpactualAnalytPar(FF,l2,var) "0"
set ::tmpactualAnalytPar(SQ,s10,active) "0"
set ::tmpactualAnalytPar(SD,param_count) "10"
set ::tmpactualAnalytPar(FF,l6,distr) "0"
set ::tmpactualAnalytPar(SQ,s5,var) "0"
set ::tmpactualAnalytPar(SQ,s8,label) ""
set ::tmpactualAnalytPar(SQ,s10,err) "0"
set ::tmpactualAnalytPar(SQ,s7,active) "0"
set ::tmpactualAnalytPar(SD,a6,min) "-1e+200"
set ::tmpactualAnalytPar(SD,a4,label) ""
set ::tmpactualAnalytPar(SD,a9,active) "0"
set ::tmpactualAnalytPar(SD,a8,max) "1e+200"
set ::tmpactualAnalytPar(SQ,s2,distr) "0"
set ::tmpactualAnalytPar(FF,l3,min) "-1e+200"
set ::tmpactualAnalytPar(SQ,s6,min) "-1e+200"
set ::tmpactualAnalytPar(error) "0"
set ::tmpactualAnalytPar(SQ,s9,limits) "0"
set ::tmpactualAnalytPar(FF,typestr) "Sphere"
set ::tmpactualAnalytPar(FF,l5,max) "1e+200"
set ::tmpactualAnalytPar(FF,l5,distr) "0"
set ::tmpactualAnalytPar(SQ,s8,max) "1e+200"
set ::tmpactualAnalytPar(SQ,s7,label) ""
set ::tmpactualAnalytPar(<sumR^0>) "7.67959e-030"
set ::tmpactualAnalytPar(SQ,s5,active) "0"
set ::tmpactualAnalytPar(SD,a8,err) "0"
set ::tmpactualAnalytPar(SQ,s10,limits) "0"
set ::tmpactualAnalytPar(SD,a3,label) {X0 =}
set ::tmpactualAnalytPar(SD,a2,var) "0.437954"
set ::tmpactualAnalytPar(SD,a7,active) "0"
set ::tmpactualAnalytPar(SQ,s1,distr) "0"
set ::tmpactualAnalytPar(FF,l5,err) "0"
set ::tmpactualAnalytPar(SQ,s8,err) "0"
set ::tmpactualAnalytPar(SQ,s7,limits) "0"
set ::tmpactualAnalytPar(<sumR^1>) "4.48044"
set ::tmpactualAnalytPar(SQ,s2,var) "0.2"
set ::tmpactualAnalytPar(FF,l4,distr) "0"
set ::tmpactualAnalytPar(SD,a9,limits) "0"
set ::tmpactualAnalytPar(SQ,s6,label) ""
set ::tmpactualAnalytPar(FF,l10,min) "-1e+200"
set ::tmpactualAnalytPar(SQ,s3,active) "0"
set ::tmpactualAnalytPar(FF,l10,distr) "0"
set ::tmpactualAnalytPar(SD,a3,min) "-1e+200"
set ::tmpactualAnalytPar(actual_SD) "1"
set ::tmpactualAnalytPar(FF,l7,var) "0"
set ::tmpactualAnalytPar(FF,l9,label) ""
set ::tmpactualAnalytPar(SD,a5,active) "0"
set ::tmpactualAnalytPar(<sumR^2>) "20.2661"
set ::tmpactualAnalytPar(SD,a2,label) {s =}
set ::tmpactualAnalytPar(SD,a5,max) "1e+200"
set ::tmpactualAnalytPar(SQ,s3,min) "-1e+200"
set ::tmpactualAnalytPar(SQ,s5,limits) "0"
set ::tmpactualAnalytPar(FF,l2,max) "1e+200"
set ::tmpactualAnalytPar(SD,a7,limits) "0"
set ::tmpactualAnalytPar(FF,l3,distr) "0"
set ::tmpactualAnalytPar(<sumR^3>) "92.52"
set ::tmpactualAnalytPar(SQ,s5,max) "1e+200"
set ::tmpactualAnalytPar(SQ,s5,label) ""
set ::tmpactualAnalytPar(FF,l8,min) "-1e+200"
set ::tmpactualAnalytPar(SQ,s1,active) "0"
set ::tmpactualAnalytPar(SD,a5,err) "0"
set ::tmpactualAnalytPar(SD,a3,active) "1"
set ::tmpactualAnalytPar(FF,l8,label) ""
set ::tmpactualAnalytPar(SD,a1,label) {N =}
set ::tmpactualAnalytPar(R_RG) "4.74522"
set ::tmpactualAnalytPar(<sumR^4>) "426.192"
set ::tmpactualAnalytPar(FF,l2,err) "0"
set ::tmpactualAnalytPar(SQ,s10,min) "-1e+200"
set ::tmpactualAnalytPar(SQ,s3,limits) "0"
set ::tmpactualAnalytPar(FF,l8,active) "0"
set ::tmpactualAnalytPar(SQ,s5,err) "0"
set ::tmpactualAnalytPar(SD,a5,limits) "0"
set ::tmpactualAnalytPar(R_lc) "4.60648"
set ::tmpactualAnalytPar(FF,l2,distr) "0"
set ::tmpactualAnalytPar(SD,a7,var) "0"
set ::tmpactualAnalytPar(SQ,s4,label) ""
set ::tmpactualAnalytPar(<sumR^5>) "1980.51"
set ::tmpactualAnalytPar(FF,l4,var) "1.13154e+012"
set ::tmpactualAnalytPar(SD,a1,active) "1"
set ::tmpactualAnalytPar(SD,typestr) "Gaussian"
set ::tmpactualAnalytPar(R_li) "4.56525"
set ::tmpactualAnalytPar(FF,l7,label) ""
set ::tmpactualAnalytPar(SQ,s7,var) "0"
set ::tmpactualAnalytPar(sumR_RG) "4.74522"
set ::tmpactualAnalytPar(SD,a2,max) "1e+200"
set ::tmpactualAnalytPar(plottype) "-1"
set ::tmpactualAnalytPar(SQ,s1,limits) "0"
set ::tmpactualAnalytPar(FF,l6,active) "0"
set ::tmpactualAnalytPar(SD,a8,min) "-1e+200"
set ::tmpactualAnalytPar(sumR_lc) "4.60648"
set ::tmpactualAnalytPar(<sumR^6>) "9282.28"
set ::tmpactualAnalytPar(SD,a3,limits) "0"
set ::tmpactualAnalytPar(SQ,s2,max) "1e+200"
set ::tmpactualAnalytPar(FF,l1,distr) "1"
set ::tmpactualAnalytPar(FF,l5,min) "-1e+200"
set ::tmpactualAnalytPar(SQ,s3,label) ""
set ::tmpactualAnalytPar(FF,l8,limits) "0"
set ::tmpactualAnalytPar(SQ,s8,min) "-1e+200"
set ::tmpactualAnalytPar(sumR_li) "4.56525"
set ::tmpactualAnalytPar(SD,a2,err) "0.0529602"
set ::tmpactualAnalytPar(FF,l7,max) "1e+200"
set ::tmpactualAnalytPar(FF,l6,label) ""
set ::tmpactualAnalytPar(<sumR^7>) "43867.9"
set ::tmpactualAnalytPar(FF,l4,active) "0"
set ::tmpactualAnalytPar(SQ,s2,err) "0"
set ::tmpactualAnalytPar(SD,param_count_old) "10"
set ::tmpactualAnalytPar(SD,a1,limits) "0"
set ::tmpactualAnalytPar(SD,a4,var) "10"
set ::tmpactualAnalytPar(<sumR^8>) "209010"
set ::tmpactualAnalytPar(FF,l6,limits) "0"
set ::tmpactualAnalytPar(FF,l7,err) "0"
set ::tmpactualAnalytPar(SQ,s2,label) ""
set ::tmpactualAnalytPar(FF,l1,var) "10"
set ::tmpactualAnalytPar(SQ,s4,var) "0"
set ::tmpactualAnalytPar(FF,l5,label) ""
set ::tmpactualAnalytPar(fitSDFF) "yes"
set ::tmpactualAnalytPar(FF,l2,active) "0"
set ::tmpactualAnalytPar(R_VP) "4.64665"
set ::tmpactualAnalytPar(FF,param_count_old) "10"
set ::tmpactualAnalytPar(SD,a5,min) "-1e+200"
set ::tmpactualAnalytPar(alambda) "0"
set ::tmpactualAnalytPar(<R^0>) "7.67959e-030"
set ::tmpactualAnalytPar(FF,l9,var) "0"
set ::tmpactualAnalytPar(common_names) ""
set ::tmpactualAnalytPar(max_SD) "1"
set ::tmpactualAnalytPar(SD,a7,max) "1e+200"
set ::tmpactualAnalytPar(FF,l2,min) "-1e+200"
set ::tmpactualAnalytPar(FF,l4,limits) "0"
set ::tmpactualAnalytPar(SQ,s10,distr) "0"
set ::tmpactualAnalytPar(SD,a9,distr) "0"
set ::tmpactualAnalytPar(SQ,s1,label) ""
set ::tmpactualAnalytPar(SQ,s5,min) "-1e+200"
set ::tmpactualAnalytPar(SQ,param_count) "10"
set ::tmpactualAnalytPar(FF,l4,max) "1e+200"
set ::tmpactualAnalytPar(<R^1>) "4.48044"
set ::tmpactualAnalytPar(FF,l4,label) {eta =}
set ::tmpactualAnalytPar(SQ,s7,max) "1e+200"
set ::tmpactualAnalytPar(sumR_VP) "4.64665"
set ::tmpactualAnalytPar(substrSDFF) "no"
set ::tmpactualAnalytPar(SD,a7,err) "0"
set ::tmpactualAnalytPar(FF,l10,label) ""
set ::tmpactualAnalytPar(SD,a1,var) "7.67959e-030"
set ::tmpactualAnalytPar(<R^2>) "20.2661"
set ::tmpactualAnalytPar(FF,l2,limits) "0"
set ::tmpactualAnalytPar(FF,l4,err) "0"
set ::tmpactualAnalytPar(SD,a8,distr) "0"
set ::tmpactualAnalytPar(SQ,s7,err) "0"
set ::tmpactualAnalytPar(SD,a10,distr) "0"
set ::GlobalAnalytPar(FF,typestr) { Sphere }
set ::GlobalAnalytPar(SD,typestr) { LogNorm }
set ::GlobalAnalytPar(SQ,typestr) { None }
set ::AnalytPar(FF,typestr) { Sphere }
set ::AnalytPar(SD,typestr) { Gaussian }
set ::AnalytPar(SQ,typestr) { None }
set ::tmpAnalytPar(FF,typestr) { Sphere }
set ::tmpAnalytPar(SD,typestr) { Gaussian }
set ::tmpAnalytPar(SQ,typestr) { None }
set ::actualAnalytPar(FF,typestr) { Sphere }
set ::actualAnalytPar(SD,typestr) { Gaussian }
set ::actualAnalytPar(SQ,typestr) { None }
set ::tmpactualAnalytPar(FF,typestr) { Sphere }
set ::tmpactualAnalytPar(SD,typestr) { Gaussian }
set ::tmpactualAnalytPar(SQ,typestr) { None }
set IQGraph(e,fill) {Black Black}
set IQGraph(e.resstipples) ""
set IQGraph(e,scale) {no no}
set IQGraph(e,dash) {0 0}
set IQGraph(e,linewidth) {4 2}
set IQGraph(y,min) "1E-4"
set IQGraph(l,hide) "yes"
set IQGraph(e,resoutline) {blue blue}
set IQGraph(e,xdata) {{0.07077477 0.07741539 0.084056 0.09069661 0.09733721 0.1039778 0.1106184 0.117259 0.1238996 0.1305401 0.1371807 0.1438213 0.1504618 0.1571023 0.1637429 0.1703834 0.1770239 0.1836644 0.1903049 0.1969453 0.2035858 0.2102263 0.2168667 0.2235071 0.2301475 0.2367879 0.2434283 0.2500687 0.256709 0.2633494 0.2699897 0.27663 0.2832703 0.2899106 0.2965508 0.3031911 0.3098313 0.3164715 0.3231117 0.3297518 0.336392 0.3430321 0.3496722 0.3563123 0.3629523 0.3695924 0.3762324 0.3828724 0.3895124 0.3961523 0.4027922 0.4094321 0.416072 0.4227119 0.4293517 0.4359915 0.4426313 0.449271 0.4559107 0.4625504 0.4691901 0.4758297 0.4824694 0.4891089 0.4957485 0.502388 0.5090275 0.515667 0.5223064 0.5289458 0.5355852 0.5422245 0.5488638 0.5555031 0.5621423 0.5687815 0.5754207 0.5820598 0.5886989 0.595338 0.601977 0.608616 0.615255 0.6218939 0.6285328 0.6351716 0.6418104 0.6484492 0.6550879 0.6617266 0.6683653 0.6750039 0.6816425 0.688281 0.6949195 0.701558 0.7081964 0.7148347 0.721473 0.7281113 0.7347496 0.7413878 0.7480259 0.754664 0.7613021 0.7679401 0.774578 0.781216 0.7878538 0.7944917 0.8011294 0.8077672 0.8144049 0.8210425 0.8276801 0.8343176 0.8409551 0.8475925 0.8542299 0.8608673 0.8675045 0.8741418 0.880779 0.8874161 0.8940532 0.9006902 0.9073271 0.9139641 0.9206009 0.9272377 0.9338745 0.9405112 0.9471478 0.9537844 0.9604209 0.9670574 0.9736938 0.9803301 0.9869664 0.9936026 1.000239 1.006875 1.013511 1.020147 1.026783 1.033419 1.040055 1.04669 1.053326 1.059962 1.066597 1.073233 1.079868 1.086503 1.093139 1.099774 1.106409 1.113044 1.119679 1.126314 1.132949 1.139584 1.146219 1.152853 1.159488 1.166123 1.172757 1.179392 1.186026 1.19266 1.199294 1.205929 1.212563 1.219197 1.225831 1.232464 1.239098 1.245732 1.252365 1.258999 1.265633 1.272266 1.278899 1.285532 1.292166 1.298799 1.305432 1.312065 1.318698 1.32533 1.331963 1.338596 1.345228 1.351861 1.358493 1.365125 1.371758 1.37839 1.385022 1.391654 1.398286 1.404917 1.411549 1.418181 1.438075 1.444707 1.451338 1.457969 1.4646 1.471231 1.477862 1.484492 1.491123 1.511015 1.517645 1.524275 1.537535 1.544165 1.550795 1.557425 1.570684 1.583943 1.603831 1.636975 1.650232 1.65686 1.683373 1.690001 1.696628 1.703256 1.716511 1.723138 1.729766 1.74302 1.749647 1.802658 1.809284 1.81591 1.822536 1.835787 1.849038 1.855663 1.862288 1.868913 1.888788 1.895412 1.902037 1.915285 1.928533 1.935157 1.961651 1.968275 1.988144 1.994767 2.008012 2.027879 2.034501 2.060988 2.06761 2.087473 2.120577 2.127197 2.133818 2.153678 2.166917 2.200013 2.27943 2.286047 2.299281 2.319131 2.325748 2.405134 2.424977 2.431591 2.444819 2.458046 2.484499 2.497724 2.517562 2.524174 2.530786 2.537397 2.544009 2.550621 2.563843 2.570454 2.583676 2.590286 2.596897 2.603507 2.610117 2.656383 2.669601 2.682818 2.696034 2.702642 2.70925 2.748893 2.762106 2.775318 2.78853 2.801741 2.814952 2.821557 2.834766 2.887597 2.907406 2.914008 2.999826 3.006426 3.019626 3.026226 3.052622 3.065819 3.072418 3.079016 3.098809 3.138391 3.151583 3.164775 3.171371 3.204346 3.237316 3.24391 3.276874 3.309834 3.349379 3.355969 3.369149 3.467972 3.474558 3.481145 3.494317 3.507488 3.586498 3.599663 3.639154 3.698377 3.704956 3.711535 3.718113 3.764158 3.849641 3.869363 3.875936 3.889082 3.902227 3.921943 3.928515 3.981079 4.020492 4.02706 4.053329 4.059896 4.066463 4.092727 4.125551 4.132116 4.13868 4.145243 4.164933 4.171496 4.197744 4.223989 4.230549 4.250229 4.263348 4.302698 4.315813 4.374817 4.401035 4.407588 4.414142 4.420695 4.440353 4.486212 4.499313 4.505863 4.532059 4.577893 4.69569 4.761095 4.780711 4.787249 4.793787 4.819936 4.865685 4.872219 4.885287 4.904887 4.94408 4.963672 4.983262} {0.07077477 0.07741539 0.084056 0.09069661 0.09733721 0.1039778 0.1106184 0.117259 0.1238996 0.1305401 0.1371807 0.1438213 0.1504618 0.1571023 0.1637429 0.1703834 0.1770239 0.1836644 0.1903049 0.1969453 0.2035858 0.2102263 0.2168667 0.2235071 0.2301475 0.2367879 0.2434283 0.2500687 0.256709 0.2633494 0.2699897 0.27663 0.2832703 0.2899106 0.2965508 0.3031911 0.3098313 0.3164715 0.3231117 0.3297518 0.336392 0.3430321 0.3496722 0.3563123 0.3629523 0.3695924 0.3762324 0.3828724 0.3895124 0.3961523 0.4027922 0.4094321 0.416072 0.4227119 0.4293517 0.4359915 0.4426313 0.449271 0.4559107 0.4625504 0.4691901 0.4758297 0.4824694 0.4891089 0.4957485 0.502388 0.5090275 0.515667 0.5223064 0.5289458 0.5355852 0.5422245 0.5488638 0.5555031 0.5621423 0.5687815 0.5754207 0.5820598 0.5886989 0.595338 0.601977 0.608616 0.615255 0.6218939 0.6285328 0.6351716 0.6418104 0.6484492 0.6550879 0.6617266 0.6683653 0.6750039 0.6816425 0.688281 0.6949195 0.701558 0.7081964 0.7148347 0.721473 0.7281113 0.7347496 0.7413878 0.7480259 0.754664 0.7613021 0.7679401 0.774578 0.781216 0.7878538 0.7944917 0.8011294 0.8077672 0.8144049 0.8210425 0.8276801 0.8343176 0.8409551 0.8475925 0.8542299 0.8608673 0.8675045 0.8741418 0.880779 0.8874161 0.8940532 0.9006902 0.9073271 0.9139641 0.9206009 0.9272377 0.9338745 0.9405112 0.9471478 0.9537844 0.9604209 0.9670574 0.9736938 0.9803301 0.9869664 0.9936026 1.000239 1.006875 1.013511 1.020147 1.026783 1.033419 1.040055 1.04669 1.053326 1.059962 1.066597 1.073233 1.079868 1.086503 1.093139 1.099774 1.106409 1.113044 1.119679 1.126314 1.132949 1.139584 1.146219 1.152853 1.159488 1.166123 1.172757 1.179392 1.186026 1.19266 1.199294 1.205929 1.212563 1.219197 1.225831 1.232464 1.239098 1.245732 1.252365 1.258999 1.265633 1.272266 1.278899 1.285532 1.292166 1.298799 1.305432 1.312065 1.318698 1.32533 1.331963 1.338596 1.345228 1.351861 1.358493 1.365125 1.371758 1.37839 1.385022 1.391654 1.398286 1.404917 1.411549 1.418181 1.438075 1.444707 1.451338 1.457969 1.4646 1.471231 1.477862 1.484492 1.491123 1.511015 1.517645 1.524275 1.537535 1.544165 1.550795 1.557425 1.570684 1.583943 1.603831 1.636975 1.650232 1.65686 1.683373 1.690001 1.696628 1.703256 1.716511 1.723138 1.729766 1.74302 1.749647 1.802658 1.809284 1.81591 1.822536 1.835787 1.849038 1.855663 1.862288 1.868913 1.888788 1.895412 1.902037 1.915285 1.928533 1.935157 1.961651 1.968275 1.988144 1.994767 2.008012 2.027879 2.034501 2.060988 2.06761 2.087473 2.120577 2.127197 2.133818 2.153678 2.166917 2.200013 2.27943 2.286047 2.299281 2.319131 2.325748 2.405134 2.424977 2.431591 2.444819 2.458046 2.484499 2.497724 2.517562 2.524174 2.530786 2.537397 2.544009 2.550621 2.563843 2.570454 2.583676 2.590286 2.596897 2.603507 2.610117 2.656383 2.669601 2.682818 2.696034 2.702642 2.70925 2.748893 2.762106 2.775318 2.78853 2.801741 2.814952 2.821557 2.834766 2.887597 2.907406 2.914008 2.999826 3.006426 3.019626 3.026226 3.052622 3.065819 3.072418 3.079016 3.098809 3.138391 3.151583 3.164775 3.171371 3.204346 3.237316 3.24391 3.276874 3.309834 3.349379 3.355969 3.369149 3.467972 3.474558 3.481145 3.494317 3.507488 3.586498 3.599663 3.639154 3.698377 3.704956 3.711535 3.718113 3.764158 3.849641 3.869363 3.875936 3.889082 3.902227 3.921943 3.928515 3.981079 4.020492 4.02706 4.053329 4.059896 4.066463 4.092727 4.125551 4.132116 4.13868 4.145243 4.164933 4.171496 4.197744 4.223989 4.230549 4.250229 4.263348 4.302698 4.315813 4.374817 4.401035 4.407588 4.414142 4.420695 4.440353 4.486212 4.499313 4.505863 4.532059 4.577893 4.69569 4.761095 4.780711 4.787249 4.793787 4.819936 4.865685 4.872219 4.885287 4.904887 4.94408 4.963672 4.983262}}
set IQGraph(e,element) "2"
set IQGraph(y,max) "10"
set IQGraph(x,linewidth) "2"
set IQGraph(colorselection) {black red green blue cyan magenta yellow violet purple orange pink gray}
set IQGraph(x,titlefont) {Helvetica 10}
set IQGraph(y,titlecolor) "black"
set IQGraph(y,loose) "no"
set IQGraph(fit,background) "#cccccc"
set IQGraph(x,size) "12"
set IQGraph(e,dashcolor) {red Black}
set IQGraph(e,outlinewidth) {1 1}
set IQGraph(x,ticklength) "10"
set IQGraph(l,posx) "10"
set IQGraph(e,errlinewidth) {1 1}
set IQGraph(l,posy) "10"
set IQGraph(e,linehide) {1 0}
set IQGraph(graph,fg) "black"
set IQGraph(e,elementname) {graph1 graph2}
set IQGraph(dashnames) {{-} {..} {--} {.-}  {..-} {--.}}
set IQGraph(e,reshide) {no no}
set IQGraph(graph,relief) "flat"
set IQGraph(e,pixels) {4 4}
set IQGraph(dashpattern) {{0} {2 2} {8 2 8 2} {2 2 8 2}  {2 2 2 2 8 2} {8 2 8 2 2 2} }
set IQGraph(x,tickcolor) "black"
set IQGraph(x,logscale) "1"
set IQGraph(e,resstipples) {hline1 hline1}
set IQGraph(y,title) "I(Q) "
set IQGraph(l,bg) "white"
set IQGraph(e,errtags) {{} {marker10884 marker10885 marker10886 marker10887 marker10888 marker10889 marker10890 marker10891 marker10892 marker10893 marker10894 marker10895 marker10896 marker10897 marker10898 marker10899 marker10900 marker10901 marker10902 marker10903 marker10904 marker10905 marker10906 marker10907 marker10908 marker10909 marker10910 marker10911 marker10912 marker10913 marker10914 marker10915 marker10916 marker10917 marker10918 marker10919 marker10920 marker10921 marker10922 marker10923 marker10924 marker10925 marker10926 marker10927 marker10928 marker10929 marker10930 marker10931 marker10932 marker10933 marker10934 marker10935 marker10936 marker10937 marker10938 marker10939 marker10940 marker10941 marker10942 marker10943 marker10944 marker10945 marker10946 marker10947 marker10948 marker10949 marker10950 marker10951 marker10952 marker10953 marker10954 marker10955 marker10956 marker10957 marker10958 marker10959 marker10960 marker10961 marker10962 marker10963 marker10964 marker10965 marker10966 marker10967 marker10968 marker10969 marker10970 marker10971 marker10972 marker10973 marker10974 marker10975 marker10976 marker10977 marker10978 marker10979 marker10980 marker10981 marker10982 marker10983 marker10984 marker10985 marker10986 marker10987 marker10988 marker10989 marker10990 marker10991 marker10992 marker10993 marker10994 marker10995 marker10996 marker10997 marker10998 marker10999 marker11000 marker11001 marker11002 marker11003 marker11004 marker11005 marker11006 marker11007 marker11008 marker11009 marker11010 marker11011 marker11012 marker11013 marker11014 marker11015 marker11016 marker11017 marker11018 marker11019 marker11020 marker11021 marker11022 marker11023 marker11024 marker11025 marker11026 marker11027 marker11028 marker11029 marker11030 marker11031 marker11032 marker11033 marker11034 marker11035 marker11036 marker11037 marker11038 marker11039 marker11040 marker11041 marker11042 marker11043 marker11044 marker11045 marker11046 marker11047 marker11048 marker11049 marker11050 marker11051 marker11052 marker11053 marker11054 marker11055 marker11056 marker11057 marker11058 marker11059 marker11060 marker11061 marker11062 marker11063 marker11064 marker11065 marker11066 marker11067 marker11068 marker11069 marker11070 marker11071 marker11072 marker11073 marker11074 marker11075 marker11076 marker11077 marker11078 marker11079 marker11080 marker11081 marker11082 marker11083 marker11084 marker11085 marker11086 marker11087 marker11088 marker11089 marker11090 marker11091 marker11092 marker11093 marker11094 marker11095 marker11096 marker11097 marker11098 marker11099 marker11100 marker11101 marker11102 marker11103 marker11104 marker11105 marker11106 marker11107 marker11108 marker11109 marker11110 marker11111 marker11112 marker11113 marker11114 marker11115 marker11116 marker11117 marker11118 marker11119 marker11120 marker11121 marker11122 marker11123 marker11124 marker11125 marker11126 marker11127 marker11128 marker11129 marker11130 marker11131 marker11132 marker11133 marker11134 marker11135 marker11136 marker11137 marker11138 marker11139 marker11140 marker11141 marker11142 marker11143 marker11144 marker11145 marker11146 marker11147 marker11148 marker11149 marker11150 marker11151 marker11152 marker11153 marker11154 marker11155 marker11156 marker11157 marker11158 marker11159 marker11160 marker11161 marker11162 marker11163 marker11164 marker11165 marker11166 marker11167 marker11168 marker11169 marker11170 marker11171 marker11172 marker11173 marker11174 marker11175 marker11176 marker11177 marker11178 marker11179 marker11180 marker11181 marker11182 marker11183 marker11184 marker11185 marker11186 marker11187 marker11188 marker11189 marker11190 marker11191 marker11192 marker11193 marker11194 marker11195 marker11196 marker11197 marker11198 marker11199 marker11200 marker11201 marker11202 marker11203 marker11204 marker11205 marker11206 marker11207 marker11208 marker11209 marker11210 marker11211 marker11212 marker11213 marker11214 marker11215 marker11216 marker11217 marker11218 marker11219 marker11220 marker11221 marker11222 marker11223 marker11224 marker11225 marker11226 marker11227 marker11228 marker11229 marker11230 marker11231 marker11232 marker11233 marker11234 marker11235 marker11236 marker11237 marker11238 marker11239 marker11240 marker11241 marker11242 marker11243 marker11244 marker11245 marker11246 marker11247 marker11248 marker11249 marker11250 marker11251 marker11252 marker11253 marker11254 marker11255 marker11256 marker11257 marker11258 marker11259 marker11260 marker11261 marker11262 marker11263 marker11264 marker11265 marker11266 marker11267 marker11268 marker11269 marker11270 marker11271 marker11272 marker11273 marker11274 marker11275 marker11276}}
set IQGraph(e,symbolhide) {no no}
set IQGraph(c,hide) "yes"
set IQGraph(plot,borderwidth) "0"
set IQGraph(y,rot) "0"
set IQGraph(e,smooth) {linear linear}
set IQGraph(e,offdashcolor) {White White}
set IQGraph(g,dash) "0"
set IQGraph(y,color) "Black"
set IQGraph(x,subticks) "5"
set IQGraph(l,padx) {0 0}
set IQGraph(y,linewidth) "2"
set IQGraph(l,pady) {0 0}
set IQGraph(y,titlefont) {Helvetica 10}
set IQGraph(x,loose) "no"
set IQGraph(x,type) "log10(x)"
set IQGraph(c,x) "571"
set IQGraph(y,logscale) "1"
set IQGraph(e.errstipples) ""
set IQGraph(c,y) "15"
set IQGraph(e,restags) ""
set IQGraph(title) ""
set IQGraph(l,anchor) "n"
set IQGraph(GraphName) "IQGraph"
set IQGraph(symbolselection) {square circle diamond plus cross splus scross triangle}
set IQGraph(e,errorhide) {no no}
set IQGraph(y,subticks) "5"
set IQGraph(l,ipadx) {0 0}
set IQGraph(c,color) "black"
set IQGraph(margin,plotpadx) {5 5}
set IQGraph(x,tickfont) {Helvetica 10}
set IQGraph(x,title) {Q / nm^-1}
set IQGraph(l,ipady) {0 0}
set IQGraph(l,font) {Helvetica 8}
set IQGraph(y,tickcolor) "black"
set IQGraph(c,linewidth) "1"
set IQGraph(margin,plotpady) {5 5}
set IQGraph(fitrange) "yes"
set IQGraph(margin,right) "0"
set IQGraph(x,min) "0.07"
set IQGraph(e,errfill) {Black Black}
set IQGraph(height) "512"
set IQGraph(e,erroutline) {blue blue}
set IQGraph(e,errdash) {0 0}
set IQGraph(y,ticklength) "10"
set IQGraph(g,color) "black"
set IQGraph(x,max) "3"
set IQGraph(g,linewidth) "1"
set IQGraph(x,color) "Black"
set IQGraph(l,legendtext) {Fit unknown}
set IQGraph(e,ydata) {{1.56567 1.55873 1.55119 1.54307 1.53438 1.52512 1.51531 1.50495 1.49405 1.48263 1.47069 1.45826 1.44534 1.43194 1.41808 1.40377 1.38903 1.37387 1.35831 1.34236 1.32603 1.30935 1.29233 1.27498 1.25732 1.23938 1.22115 1.20267 1.18395 1.16501 1.14586 1.12652 1.107 1.08734 1.06753 1.04761 1.02758 1.00747 0.987288 0.967053 0.946781 0.92649 0.906196 0.885914 0.86566 0.845449 0.825296 0.805218 0.785227 0.765338 0.745565 0.725921 0.70642 0.687074 0.667895 0.648896 0.630088 0.611482 0.593088 0.574918 0.55698 0.539284 0.521838 0.504652 0.487733 0.471088 0.454725 0.438649 0.422868 0.407385 0.392208 0.377339 0.362784 0.348545 0.334627 0.321032 0.307762 0.294819 0.282204 0.269919 0.257964 0.246339 0.235044 0.224079 0.213442 0.203133 0.193148 0.183487 0.174147 0.165125 0.156418 0.148023 0.139936 0.132153 0.12467 0.117482 0.110729 0.103975 0.0976459 0.0915922 0.0858086 0.0802898 0.0750292 0.0700225 0.0652627 0.0607433 0.0564585 0.0524017 0.0485668 0.0449471 0.0415363 0.0383276 0.0353145 0.0324905 0.029849 0.0273833 0.0250869 0.0229533 0.0209759 0.0191483 0.0174642 0.0159172 0.014501 0.0132095 0.0120366 0.0109763 0.0100229 0.0091704 0.00841332 0.00774608 0.00716329 0.00665971 0.00623021 0.0058698 0.00557364 0.00533704 0.00515546 0.0050245 0.00493993 0.00489766 0.00489377 0.00492447 0.00498616 0.00507537 0.00518881 0.00532334 0.00547595 0.0056438 0.00582424 0.00601472 0.00621282 0.00641637 0.00662321 0.00683142 0.00703922 0.00724486 0.00744683 0.00764372 0.00783422 0.00801718 0.00819152 0.00835632 0.00851074 0.00865404 0.00878564 0.00890498 0.00901162 0.00910525 0.00918558 0.00925243 0.00930572 0.00934541 0.00937151 0.00938415 0.00938346 0.00936966 0.00934302 0.00930383 0.00925246 0.00918928 0.00911472 0.00902924 0.00893331 0.00882745 0.00871215 0.00858801 0.00845555 0.00831535 0.00816798 0.00801405 0.00785411 0.00768876 0.0075186 0.00734418 0.00716612 0.00698495 0.00680121 0.0066155 0.00642832 0.00624018 0.00605159 0.00586306 0.00567499 0.00548787 0.00493634 0.00475675 0.0045806 0.00440733 0.00423754 0.00407148 0.00390941 0.00375158 0.00359813 0.00316601 0.00303184 0.00290276 0.0026602 0.0025468 0.00243869 0.00233587 0.00214601 0.0019769 0.00176089 0.00149413 0.0014169 0.00138398 0.00128629 0.00126949 0.00125539 0.0012438 0.00122747 0.00122238 0.0012191 0.00121731 0.00121848 0.00125738 0.00126392 0.00127044 0.00127684 0.00128889 0.00129941 0.00130391 0.00130782 0.00131108 0.00131651 0.00131675 0.00131616 0.0013124 0.00130513 0.00130017 0.00127165 0.00126242 0.00123004 0.00121778 0.00119125 0.00114699 0.0011312 0.00106399 0.00104638 0.000992317 0.000900487 0.000882212 0.000864048 0.000810561 0.000776031 0.000695089 0.000541855 0.000531951 0.000513446 0.000488848 0.000481452 0.000419172 0.000409541 0.0004067 0.000401485 0.000396799 0.000388589 0.00038487 0.000379528 0.000377773 0.000376016 0.000374249 0.000372466 0.00037066 0.000366955 0.000365513 0.000361093 0.000359042 0.000356938 0.000354779 0.000352563 0.000335398 0.000329979 0.000324353 0.00031854 0.000315571 0.000312565 0.000293919 0.00028756 0.000281177 0.0002748 0.000268458 0.000262175 0.000259065 0.00025292 0.000229722 0.000221731 0.000219164 0.000190413 0.000188549 0.00018496 0.000183233 0.000176742 0.00017373 0.000172278 0.000170859 0.000166791 0.000159375 0.000157075 0.000154845 0.000153752 0.000148477 0.000143427 0.000142435 0.00013754 0.000132715 0.000126985 0.000126037 0.000124145 0.000110366 0.000109484 0.000108608 0.000106876 0.00010517 9.55726e-005 9.40878e-005 8.98371e-005 8.4018e-005 8.34104e-005 8.28102e-005 8.22174e-005 7.8258e-005 7.16607e-005 7.02523e-005 6.9791e-005 6.88799e-005 6.79835e-005 6.66651e-005 6.62323e-005 6.28809e-005 6.04871e-005 6.00975e-005 5.85654e-005 5.81888e-005 5.78148e-005 5.63443e-005 5.45634e-005 5.42148e-005 5.38687e-005 5.35252e-005 5.25096e-005 5.21762e-005 5.08674e-005 4.95984e-005 4.92874e-005 4.8369e-005 4.77688e-005 4.60256e-005 4.54631e-005 4.30424e-005 4.20218e-005 4.17717e-005 4.15236e-005 4.12775e-005 4.14306e-005 3.89188e-005 3.84683e-005 3.82456e-005 3.73712e-005 3.59012e-005 3.24389e-005 3.06926e-005 3.01914e-005 3.00266e-005 2.98629e-005 2.9219e-005 2.81332e-005 2.79823e-005 2.76834e-005 2.72425e-005 2.63869e-005 2.59719e-005 2.55651e-005} {2.009814 1.93975 1.75339 1.748899 1.735866 1.760477 1.743127 1.624261 1.53444 1.476686 1.440456 1.523175 1.46421 1.422751 1.369252 1.401019 1.340895 1.353267 1.35605 1.321081 1.314205 1.287597 1.292626 1.293914 1.208824 1.206232 1.196361 1.102506 1.037228 1.138075 1.108674 1.138263 1.094357 1.059793 0.9349071 0.9937114 1.01494 1.002712 0.9595758 0.9570206 0.9354793 0.8501265 0.8880415 0.8837487 0.9256822 0.8560925 0.8235234 0.8235181 0.7686114 0.7151195 0.7318389 0.7135433 0.7994453 0.681401 0.6187345 0.6267304 0.6208105 0.6003545 0.5775632 0.5311808 0.5674804 0.5937405 0.532273 0.5312938 0.5167454 0.434843 0.4346795 0.4814003 0.440163 0.4104542 0.4308948 0.3977922 0.3893747 0.3919882 0.3577344 0.3384364 0.343692 0.3249169 0.338314 0.2836646 0.2675816 0.2892145 0.298597 0.2696215 0.2717609 0.1984143 0.1895009 0.2192087 0.1993415 0.1803694 0.1844848 0.1612015 0.1723936 0.1573094 0.1606077 0.1182455 0.1271186 0.09908984 0.08950913 0.1065865 0.08295609 0.1068761 0.06432457 0.07734687 0.06839554 0.04786793 0.04576825 0.06441799 0.0595747 0.02003337 0.03543678 0.01444885 0.03151737 0.02703304 0.05157695 0.03038892 0.02890688 0.02450013 0.03511845 0.007705827 0.008494474 0.02498642 0.01366295 0.02654987 0.03128053 0.04282449 0.01309331 0.002214138 0.01246788 0.00436693 0.005313487 0.007605033 0.001766073 1.770383e-005 0.01219959 0.008128147 0.0008957976 0.002234901 0.01389859 0.004981723 0.00077783 0.01333928 0.002808043 0.008003095 0.001795334 0.004484135 0.004116796 0.007114732 0.009275856 0.00289352 0.006315139 0.00696643 0.01414077 0.002139673 0.00189641 0.002513593 0.002521827 0.001396188 3.088724e-005 0.006781501 0.006740321 0.003068911 0.004055705 0.004855267 0.01635273 0.01027617 0.01370367 0.01972791 0.00375796 0.007111215 0.003745354 0.001078645 0.01260337 0.008119455 0.01227402 0.02390498 0.001527178 0.005190204 0.003883286 6.344736e-005 0.01715202 8.749299e-005 0.005632238 0.0006433697 0.001236979 0.00111381 0.01571258 0.008936048 0.001097913 0.0279947 0.0005925115 9.250229e-007 0.005603623 0.009667844 0.01190303 0.001385666 0.009634944 0.0001780539 0.002807935 0.002840897 0.009777509 0.0002081282 0.00697314 0.001481213 0.00893156 0.004267348 0.0006639311 0.00938825 0.0144467 0.01384424 0.002561168 0.0002698521 0.00150654 0.01112683 0.005716274 0.0001864349 0.006208966 0.007681372 6.497323e-005 0.01099605 0.0001057963 0.0002520854 5.963032e-007 0.001052675 0.001648295 0.0014352 0.0008079558 7.876149e-005 1.295839e-005 0.0007284236 0.000790147 0.0001858593 9.565148e-005 1.562259e-005 0.002797331 0.0008045547 5.863785e-005 0.01127538 0.002696419 0.006052697 0.0002118178 0.002017029 0.006475078 4.639897e-009 0.0001485917 2.239569e-006 0.0002721214 0.001377688 0.0005669227 0.001866802 1.257728e-005 0.0036565 1.211944e-005 0.0003742004 0.0001229652 0.001573395 8.819714e-005 0.002500511 0.005219771 0.0009537656 0.01255759 0.001011877 9.551514e-005 0.002950653 0.0001295044 0.0003701648 0.0001860051 4.803997e-005 0.001032053 0.0008525409 0.000394678 6.794351e-009 0.001359608 5.79946e-006 9.701019e-005 2.093546e-006 7.399009e-006 0.0003882065 4.271286e-009 0.005788118 0.003131706 0.011053 7.328813e-005 0.0001994499 0.001048929 0.001691211 0.008768707 0.002613187 4.059341e-005 0.002642299 0.003228847 0.0001555502 3.106363e-007 5.624843e-005 0.000925768 6.841972e-008 0.0003626324 7.596041e-005 1.465543e-005 1.252314e-009 1.151222e-006 0.001408783 0.007340775 0.002022205 0.0009790528 0.01400005 0.002320919 6.804724e-006 3.102301e-008 0.0001964478 0.00208269 0.002290213 2.473867e-005 1.878676e-005 0.009257126 0.0001508056 0.0002382938 0.0005008511 0.0001511085 0.0004726527 0.003920912 0.0002214315 3.587831e-005 0.002162292 0.0006047703 0.001628516 2.093361e-005 4.849161e-007 7.532173e-005 9.721315e-006 0.003210507 6.821916e-005 0.002656676 0.001285292 3.530681e-005 3.137745e-005 0.0009225408 4.237502e-005 8.834344e-005 4.697214e-005 0.0008255831 0.0004912421 0.0002942667 0.001214696 0.004286666 2.357621e-007 5.149803e-005 0.0005234092 0.001715523 3.827901e-005 3.685779e-005 0.003357709 0.004642478 5.472905e-007 0.0002247771 0.002908472 0.0001137875 0.000240455 0.005213033 6.428567e-009 0.005490673 0.0001945605 0.002182195 0.0002916992 0.001959391 0.002115169 4.58223e-005 0.001905728 4.060181e-005 4.441969e-005 1.863452e-006 0.002622458 0.0003935157 0.0009096125 0.0007918983 1.450364e-006 0.001196781 0.0005339901 5.292451e-006 0.00174245 0.002904468 0.001112583 6.191111e-005 0.0003050706 0.0002548771 0.001917739 0.004384897 0.004309621 0.0002383482 0.0004035597 1.176435e-008 0.0007834982 2.009091e-006}}
set IQGraph(y,mapped) "1"
set IQGraph(margin,top) "0"
set IQGraph(l,borderwidth) "2"
set IQGraph(e,errstipples) {hline1 hline1}
set IQGraph(e,symbol) {none circle}
set IQGraph(y,tickfont) {Helvetica 10}
set IQGraph(font) {Helvetica 10}
set IQGraph(graph,bg) "white"
set IQGraph(margin,bottom) "0"
set IQGraph(e,outline) {Black Black}
set IQGraph(e,resfill) {Black Black}
set IQGraph(plot,relief) "flat"
set IQGraph(e,resdash) {0 0}
set IQGraph(x,showticks) "yes"
set IQGraph(x,mapped) "1"
set IQGraph(y,factor) "1.0"
set IQGraph(stipples) {bdiagonal1 bdiagonal2 checker2 checker3  cross1 cross2 cross3 crossdiag  dot1 dot2 dot3 dot4 fdiagonal1 fdiagonal2  hline1 hline2 lbottom ltop rbottom rtop  vline1 vline2}
set IQGraph(graph,borderwidth) "0"
set IQGraph(e,resdata) {{0.0 0.0 0.0 0.0 0.0 0.0 0.0 0.0 0.0 0.0 0.0 0.0 0.0 0.0 0.0 0.0 0.0 0.0 0.0 0.0 0.0 0.0 0.0 0.0 0.0 0.0 0.0 0.0 0.0 0.0 0.0 0.0 0.0 0.0 0.0 0.0 0.0 0.0 0.0 0.0 0.0 0.0 0.0 0.0 0.0 0.0 0.0 0.0 0.0 0.0 0.0 0.0 0.0 0.0 0.0 0.0 0.0 0.0 0.0 0.0 0.0 0.0 0.0 0.0 0.0 0.0 0.0 0.0 0.0 0.0 0.0 0.0 0.0 0.0 0.0 0.0 0.0 0.0 0.0 0.0 0.0 0.0 0.0 0.0 0.0 0.0 0.0 0.0 0.0 0.0 0.0 0.0 0.0 0.0 0.0 0.0 0.0 0.0 0.0 0.0 0.0 0.0 0.0 0.0 0.0 0.0 0.0 0.0 0.0 0.0 0.0 0.0 0.0 0.0 0.0 0.0 0.0 0.0 0.0 0.0 0.0 0.0 0.0 0.0 0.0 0.0 0.0 0.0 0.0 0.0 0.0 0.0 0.0 0.0 0.0 0.0 0.0 0.0 0.0 0.0 0.0 0.0 0.0 0.0 0.0 0.0 0.0 0.0 0.0 0.0 0.0 0.0 0.0 0.0 0.0 0.0 0.0 0.0 0.0 0.0 0.0 0.0 0.0 0.0 0.0 0.0 0.0 0.0 0.0 0.0 0.0 0.0 0.0 0.0 0.0 0.0 0.0 0.0 0.0 0.0 0.0 0.0 0.0 0.0 0.0 0.0 0.0 0.0 0.0 0.0 0.0 0.0 0.0 0.0 0.0 0.0 0.0 0.0 0.0 0.0 0.0 0.0 0.0 0.0 0.0 0.0 0.0 0.0 0.0 0.0 0.0 0.0 0.0 0.0 0.0 0.0 0.0 0.0 0.0 0.0 0.0 0.0 0.0 0.0 0.0 0.0 0.0 0.0 0.0 0.0 0.0 0.0 0.0 0.0 0.0 0.0 0.0 0.0 0.0 0.0 0.0 0.0 0.0 0.0 0.0 0.0 0.0 0.0 0.0 0.0 0.0 0.0 0.0 0.0 0.0 0.0 0.0 0.0 0.0 0.0 0.0 0.0 0.0 0.0 0.0 0.0 0.0 0.0 0.0 0.0 0.0 0.0 0.0 0.0 0.0 0.0 0.0 0.0 0.0 0.0 0.0 0.0 0.0 0.0 0.0 0.0 0.0 0.0 0.0 0.0 0.0 0.0 0.0 0.0 0.0 0.0 0.0 0.0 0.0 0.0 0.0 0.0 0.0 0.0 0.0 0.0 0.0 0.0 0.0 0.0 0.0 0.0 0.0 0.0 0.0 0.0 0.0 0.0 0.0 0.0 0.0 0.0 0.0 0.0 0.0 0.0 0.0 0.0 0.0 0.0 0.0 0.0 0.0 0.0 0.0 0.0 0.0 0.0 0.0 0.0 0.0 0.0 0.0 0.0 0.0 0.0 0.0 0.0 0.0 0.0 0.0 0.0 0.0 0.0 0.0 0.0 0.0 0.0 0.0 0.0 0.0 0.0 0.0 0.0 0.0 0.0 0.0 0.0 0.0 0.0 0.0 0.0 0.0 0.0 0.0 0.0 0.0 0.0 0.0 0.0 0.0 0.0 0.0 0.0 0.0 0.0 0.0 0.0 0.0 0.0 0.0 0.0 0.0} {0.0 0.0 0.0 0.0 0.0 0.0 0.0 0.0 0.0 0.0 0.0 0.0 0.0 0.0 0.0 0.0 0.0 0.0 0.0 0.0 0.0 0.0 0.0 0.0 0.0 0.0 0.0 0.0 0.0 0.0 0.0 0.0 0.0 0.0 0.0 0.0 0.0 0.0 0.0 0.0 0.0 0.0 0.0 0.0 0.0 0.0 0.0 0.0 0.0 0.0 0.0 0.0 0.0 0.0 0.0 0.0 0.0 0.0 0.0 0.0 0.0 0.0 0.0 0.0 0.0 0.0 0.0 0.0 0.0 0.0 0.0 0.0 0.0 0.0 0.0 0.0 0.0 0.0 0.0 0.0 0.0 0.0 0.0 0.0 0.0 0.0 0.0 0.0 0.0 0.0 0.0 0.0 0.0 0.0 0.0 0.0 0.0 0.0 0.0 0.0 0.0 0.0 0.0 0.0 0.0 0.0 0.0 0.0 0.0 0.0 0.0 0.0 0.0 0.0 0.0 0.0 0.0 0.0 0.0 0.0 0.0 0.0 0.0 0.0 0.0 0.0 0.0 0.0 0.0 0.0 0.0 0.0 0.0 0.0 0.0 0.0 0.0 0.0 0.0 0.0 0.0 0.0 0.0 0.0 0.0 0.0 0.0 0.0 0.0 0.0 0.0 0.0 0.0 0.0 0.0 0.0 0.0 0.0 0.0 0.0 0.0 0.0 0.0 0.0 0.0 0.0 0.0 0.0 0.0 0.0 0.0 0.0 0.0 0.0 0.0 0.0 0.0 0.0 0.0 0.0 0.0 0.0 0.0 0.0 0.0 0.0 0.0 0.0 0.0 0.0 0.0 0.0 0.0 0.0 0.0 0.0 0.0 0.0 0.0 0.0 0.0 0.0 0.0 0.0 0.0 0.0 0.0 0.0 0.0 0.0 0.0 0.0 0.0 0.0 0.0 0.0 0.0 0.0 0.0 0.0 0.0 0.0 0.0 0.0 0.0 0.0 0.0 0.0 0.0 0.0 0.0 0.0 0.0 0.0 0.0 0.0 0.0 0.0 0.0 0.0 0.0 0.0 0.0 0.0 0.0 0.0 0.0 0.0 0.0 0.0 0.0 0.0 0.0 0.0 0.0 0.0 0.0 0.0 0.0 0.0 0.0 0.0 0.0 0.0 0.0 0.0 0.0 0.0 0.0 0.0 0.0 0.0 0.0 0.0 0.0 0.0 0.0 0.0 0.0 0.0 0.0 0.0 0.0 0.0 0.0 0.0 0.0 0.0 0.0 0.0 0.0 0.0 0.0 0.0 0.0 0.0 0.0 0.0 0.0 0.0 0.0 0.0 0.0 0.0 0.0 0.0 0.0 0.0 0.0 0.0 0.0 0.0 0.0 0.0 0.0 0.0 0.0 0.0 0.0 0.0 0.0 0.0 0.0 0.0 0.0 0.0 0.0 0.0 0.0 0.0 0.0 0.0 0.0 0.0 0.0 0.0 0.0 0.0 0.0 0.0 0.0 0.0 0.0 0.0 0.0 0.0 0.0 0.0 0.0 0.0 0.0 0.0 0.0 0.0 0.0 0.0 0.0 0.0 0.0 0.0 0.0 0.0 0.0 0.0 0.0 0.0 0.0 0.0 0.0 0.0 0.0 0.0 0.0 0.0 0.0 0.0 0.0 0.0 0.0 0.0 0.0 0.0 0.0 0.0 0.0 0.0 0.0 0.0 0.0 0.0 0.0 0.0 0.0}}
set IQGraph(x,titlecolor) "black"
set IQGraph(c,dash) "0"
set IQGraph(y,size) "12"
set IQGraph(x,rot) "0"
set IQGraph(e,error) {{-1.0 -1.0 -1.0 -1.0 -1.0 -1.0 -1.0 -1.0 -1.0 -1.0 -1.0 -1.0 -1.0 -1.0 -1.0 -1.0 -1.0 -1.0 -1.0 -1.0 -1.0 -1.0 -1.0 -1.0 -1.0 -1.0 -1.0 -1.0 -1.0 -1.0 -1.0 -1.0 -1.0 -1.0 -1.0 -1.0 -1.0 -1.0 -1.0 -1.0 -1.0 -1.0 -1.0 -1.0 -1.0 -1.0 -1.0 -1.0 -1.0 -1.0 -1.0 -1.0 -1.0 -1.0 -1.0 -1.0 -1.0 -1.0 -1.0 -1.0 -1.0 -1.0 -1.0 -1.0 -1.0 -1.0 -1.0 -1.0 -1.0 -1.0 -1.0 -1.0 -1.0 -1.0 -1.0 -1.0 -1.0 -1.0 -1.0 -1.0 -1.0 -1.0 -1.0 -1.0 -1.0 -1.0 -1.0 -1.0 -1.0 -1.0 -1.0 -1.0 -1.0 -1.0 -1.0 -1.0 -1.0 -1.0 -1.0 -1.0 -1.0 -1.0 -1.0 -1.0 -1.0 -1.0 -1.0 -1.0 -1.0 -1.0 -1.0 -1.0 -1.0 -1.0 -1.0 -1.0 -1.0 -1.0 -1.0 -1.0 -1.0 -1.0 -1.0 -1.0 -1.0 -1.0 -1.0 -1.0 -1.0 -1.0 -1.0 -1.0 -1.0 -1.0 -1.0 -1.0 -1.0 -1.0 -1.0 -1.0 -1.0 -1.0 -1.0 -1.0 -1.0 -1.0 -1.0 -1.0 -1.0 -1.0 -1.0 -1.0 -1.0 -1.0 -1.0 -1.0 -1.0 -1.0 -1.0 -1.0 -1.0 -1.0 -1.0 -1.0 -1.0 -1.0 -1.0 -1.0 -1.0 -1.0 -1.0 -1.0 -1.0 -1.0 -1.0 -1.0 -1.0 -1.0 -1.0 -1.0 -1.0 -1.0 -1.0 -1.0 -1.0 -1.0 -1.0 -1.0 -1.0 -1.0 -1.0 -1.0 -1.0 -1.0 -1.0 -1.0 -1.0 -1.0 -1.0 -1.0 -1.0 -1.0 -1.0 -1.0 -1.0 -1.0 -1.0 -1.0 -1.0 -1.0 -1.0 -1.0 -1.0 -1.0 -1.0 -1.0 -1.0 -1.0 -1.0 -1.0 -1.0 -1.0 -1.0 -1.0 -1.0 -1.0 -1.0 -1.0 -1.0 -1.0 -1.0 -1.0 -1.0 -1.0 -1.0 -1.0 -1.0 -1.0 -1.0 -1.0 -1.0 -1.0 -1.0 -1.0 -1.0 -1.0 -1.0 -1.0 -1.0 -1.0 -1.0 -1.0 -1.0 -1.0 -1.0 -1.0 -1.0 -1.0 -1.0 -1.0 -1.0 -1.0 -1.0 -1.0 -1.0 -1.0 -1.0 -1.0 -1.0 -1.0 -1.0 -1.0 -1.0 -1.0 -1.0 -1.0 -1.0 -1.0 -1.0 -1.0 -1.0 -1.0 -1.0 -1.0 -1.0 -1.0 -1.0 -1.0 -1.0 -1.0 -1.0 -1.0 -1.0 -1.0 -1.0 -1.0 -1.0 -1.0 -1.0 -1.0 -1.0 -1.0 -1.0 -1.0 -1.0 -1.0 -1.0 -1.0 -1.0 -1.0 -1.0 -1.0 -1.0 -1.0 -1.0 -1.0 -1.0 -1.0 -1.0 -1.0 -1.0 -1.0 -1.0 -1.0 -1.0 -1.0 -1.0 -1.0 -1.0 -1.0 -1.0 -1.0 -1.0 -1.0 -1.0 -1.0 -1.0 -1.0 -1.0 -1.0 -1.0 -1.0 -1.0 -1.0 -1.0 -1.0 -1.0 -1.0 -1.0 -1.0 -1.0 -1.0 -1.0 -1.0 -1.0 -1.0 -1.0 -1.0 -1.0 -1.0 -1.0 -1.0 -1.0 -1.0 -1.0 -1.0 -1.0 -1.0 -1.0 -1.0 -1.0 -1.0 -1.0 -1.0 -1.0 -1.0 -1.0 -1.0 -1.0 -1.0 -1.0 -1.0 -1.0 -1.0 -1.0 -1.0 -1.0 -1.0 -1.0 -1.0 -1.0 -1.0 -1.0} {0.112316 0.1005969 0.08237111 0.08199344 0.07840604 0.07466639 0.07397828 0.06994677 0.06546967 0.06331581 0.06152624 0.0584463 0.05817356 0.05837702 0.05248061 0.05128816 0.04993073 0.05279939 0.05341753 0.05725362 0.04751831 0.04803975 0.04803308 0.04716312 0.04938954 0.04952341 0.04371397 0.04286124 0.04968952 0.04972465 0.04870333 0.04647597 0.04629702 0.05089544 0.04310196 0.04956167 0.04236187 0.04584139 0.0476232 0.04600258 0.04302635 0.0409638 0.04360168 0.04555738 0.04999158 0.04249859 0.04239178 0.04500475 0.0477902 0.03694502 0.04027475 0.04414749 0.04525851 0.03984317 0.04048197 0.03561677 0.04303434 0.03961517 0.03944106 0.03937644 0.03820509 0.03992857 0.04219606 0.04248057 0.04281167 0.03826814 0.03450033 0.03380321 0.02855049 0.0365323 0.0334407 0.04085767 0.04018705 0.04206075 0.03720681 0.03870812 0.03751452 0.03648555 0.04499712 0.03341538 0.03347157 0.04396497 0.03761137 0.04167656 0.04142358 0.0351933 0.0362803 0.04064701 0.03587392 0.03767629 0.03736504 0.03705132 0.03836898 0.03639403 0.03686156 0.03506486 0.03169666 0.03256488 0.03118591 0.02994789 0.03090504 0.04077805 0.03021214 0.03075475 0.0265833 0.02416969 0.02294387 0.0292141 0.02820007 0.01622424 0.01809134 0.01179359 0.01949367 0.01844083 0.02799115 0.02161215 0.01566232 0.01759076 0.02466573 0.008970349 0.01098167 0.02107643 0.01213054 0.02368415 0.02759247 0.0260336 0.01398897 0.005100232 0.01425724 0.006449982 0.007270535 0.009193016 0.004707414 0.005090605 0.0176778 0.0125138 0.004745433 0.005545303 0.01311372 0.008226146 0.005643291 0.01568645 0.005800198 0.01118678 0.004920153 0.007683214 0.007164754 0.007772763 0.008316518 0.005566295 0.008917337 0.01045064 0.01151971 0.003121136 0.003137503 0.004960694 0.005990799 0.004526172 0.004777684 0.01037758 0.01060248 0.006057288 0.006519843 0.007243775 0.01861312 0.0124649 0.01837896 0.01851604 0.007907116 0.0130167 0.008265291 0.004607467 0.01781394 0.01303648 0.01654069 0.03028386 0.004393094 0.009516903 0.008512491 0.004483018 0.02035393 0.004567103 0.009879449 0.005046203 0.004909306 0.005491217 0.01657462 0.01327181 0.004930682 0.03299951 0.00482414 0.00508283 0.01002887 0.01476823 0.01572109 0.005025863 0.01648862 0.004535965 0.006686713 0.007152484 0.0157804 0.005338336 0.01665309 0.005025842 0.01601277 0.01068573 0.005401428 0.01704403 0.02099377 0.01634255 0.00717538 0.004892619 0.004759244 0.0257572 0.01558474 0.004640824 0.01346508 0.01750127 0.004431357 0.0234005 0.004316786 0.004835096 0.004633445 0.003880298 0.005989131 0.005298426 0.004764984 0.004045651 0.003354826 0.004609 0.00449539 0.005283525 0.004909474 0.004350249 0.007018121 0.004177968 0.004957309 0.02358962 0.01182 0.01592693 0.004477362 0.00707083 0.02017165 0.003889402 0.004519833 0.004530523 0.005840516 0.005712967 0.004504682 0.006339649 0.00465909 0.01348775 0.004965434 0.005575341 0.00451171 0.006791919 0.004657149 0.009966247 0.01432011 0.005533689 0.03206089 0.006171625 0.004371761 0.01443462 0.004368872 0.004957589 0.004890507 0.004696564 0.005516768 0.006560454 0.004385067 0.005070089 0.006920485 0.00378064 0.004753509 0.004363761 0.004700898 0.004930496 0.004913501 0.01531929 0.007618682 0.0220259 0.004819648 0.00447358 0.005496641 0.006761042 0.02211698 0.01096686 0.00466894 0.01037889 0.00971782 0.004902418 0.005525755 0.004430844 0.005787444 0.004917833 0.004882791 0.00504264 0.004725363 0.004191568 0.00533779 0.006204641 0.01506516 0.009232425 0.00659876 0.03106458 0.01680231 0.005192806 0.004455978 0.00390112 0.008820531 0.009265975 0.00422028 0.005205503 0.02639127 0.005165634 0.004646575 0.004791747 0.005237813 0.004518221 0.0101215 0.004919118 0.004984843 0.008230743 0.004940688 0.007042332 0.004015264 0.004074976 0.005118228 0.004706356 0.01137831 0.005388521 0.01045436 0.006583191 0.003937426 0.004674041 0.004549196 0.004912618 0.004356625 0.005020514 0.00361674 0.004101364 0.004392686 0.005192025 0.01017804 0.005704114 0.005028809 0.004935854 0.006021085 0.004691392 0.005090084 0.009251521 0.01315717 0.00493076 0.005315439 0.009980532 0.004954842 0.003841842 0.01471248 0.003959034 0.01652437 0.003648832 0.008461593 0.004705093 0.007185765 0.009517103 0.005497161 0.008594378 0.004613209 0.005538452 0.003603669 0.007807794 0.00491697 0.005245768 0.004890132 0.004634069 0.00486026 0.004391749 0.004412084 0.005292145 0.008583311 0.005748928 0.004618358 0.004712576 0.004622414 0.006458605 0.01287197 0.01233189 0.00485516 0.004939949 0.005066813 0.00455985 0.00491359}}
set IQGraph(x,factor) "1.0"
set IQGraph(x,stepsize) "0"
set IQGraph(plot,background) "gray90"
set IQGraph(l,fg) "black"
set IQGraph(g,hide) "yes"
set IQGraph(margin,left) "0"
set IQGraph(l,relief) "sunken"
set IQGraph(w) ".obW.tab.iq.draw"
set IQGraph(upper,x) "3.41316938681"
set IQGraph(width) "768"
set IQGraph(g,minor) "no"
set IQGraph(upper,y) ""
set IQGraph(e,reslinewidth) {1 1}
set IQGraph(y,stepsize) "0"
set IQGraph(y,showticks) "yes"
set IQGraph(lower,x) "3.41316938681"
set IQGraph(l,position) "right"
set IQGraph(lower,y) ""
set IQGraph(a,element) "1"
set IQGraph(y,type) "log10(y)"
set GlobalFitIQGraph(e,fill) ""
set GlobalFitIQGraph(e,scale) "no"
set GlobalFitIQGraph(e,dash) "0"
set GlobalFitIQGraph(e,linewidth) "2"
set GlobalFitIQGraph(y,min) ""
set GlobalFitIQGraph(l,hide) "no"
set GlobalFitIQGraph(e,resoutline) "blue"
set GlobalFitIQGraph(e,xdata) "{}"
set GlobalFitIQGraph(e,element) "0"
set GlobalFitIQGraph(y,max) ""
set GlobalFitIQGraph(x,linewidth) "2"
set GlobalFitIQGraph(colorselection) {black red green blue cyan magenta yellow violet purple orange pink gray}
set GlobalFitIQGraph(x,titlefont) {Helvetica 10}
set GlobalFitIQGraph(y,titlecolor) "black"
set GlobalFitIQGraph(y,loose) "no"
set GlobalFitIQGraph(fit,background) "#cccccc"
set GlobalFitIQGraph(x,size) "12"
set GlobalFitIQGraph(e,dashcolor) "Black"
set GlobalFitIQGraph(e,outlinewidth) "1"
set GlobalFitIQGraph(x,ticklength) "10"
set GlobalFitIQGraph(l,posx) "10"
set GlobalFitIQGraph(e,errlinewidth) "1"
set GlobalFitIQGraph(l,posy) "10"
set GlobalFitIQGraph(e,linehide) "0"
set GlobalFitIQGraph(graph,fg) "black"
set GlobalFitIQGraph(e,elementname) "{}"
set GlobalFitIQGraph(dashnames) {{-} {..} {--} {.-}  {..-} {--.}}
set GlobalFitIQGraph(e,reshide) "no"
set GlobalFitIQGraph(graph,relief) "flat"
set GlobalFitIQGraph(e,pixels) "4"
set GlobalFitIQGraph(dashpattern) {{0} {2 2} {8 2 8 2} {2 2 8 2}  {2 2 2 2 8 2} {8 2 8 2 2 2} }
set GlobalFitIQGraph(x,tickcolor) "black"
set GlobalFitIQGraph(x,logscale) "1"
set GlobalFitIQGraph(e,resstipples) "hline1"
set GlobalFitIQGraph(y,title) "I(Q)"
set GlobalFitIQGraph(l,bg) "white"
set GlobalFitIQGraph(e,errtags) "{}"
set GlobalFitIQGraph(e,symbolhide) "no"
set GlobalFitIQGraph(c,hide) "yes"
set GlobalFitIQGraph(plot,borderwidth) "0"
set GlobalFitIQGraph(y,rot) "0"
set GlobalFitIQGraph(e,smooth) "linear"
set GlobalFitIQGraph(e,offdashcolor) "White"
set GlobalFitIQGraph(g,dash) "0"
set GlobalFitIQGraph(y,color) "Black"
set GlobalFitIQGraph(x,subticks) "5"
set GlobalFitIQGraph(l,padx) {0 0}
set GlobalFitIQGraph(y,linewidth) "2"
set GlobalFitIQGraph(l,pady) {0 0}
set GlobalFitIQGraph(y,titlefont) {Helvetica 10}
set GlobalFitIQGraph(x,loose) "no"
set GlobalFitIQGraph(x,type) "log10(x)"
set GlobalFitIQGraph(y,logscale) "1"
set GlobalFitIQGraph(e,restags) "{}"
set GlobalFitIQGraph(title) "unknown"
set GlobalFitIQGraph(l,anchor) "n"
set GlobalFitIQGraph(GraphName) "GlobalFitIQGraph"
set GlobalFitIQGraph(symbolselection) {square circle diamond plus cross splus scross triangle}
set GlobalFitIQGraph(e,errorhide) "no"
set GlobalFitIQGraph(y,subticks) "5"
set GlobalFitIQGraph(l,ipadx) {0 0}
set GlobalFitIQGraph(c,color) "black"
set GlobalFitIQGraph(margin,plotpadx) {5 5}
set GlobalFitIQGraph(x,tickfont) {Helvetica 10}
set GlobalFitIQGraph(x,title) {Q / nm^-1}
set GlobalFitIQGraph(l,ipady) {0 0}
set GlobalFitIQGraph(l,font) {Helvetica 8}
set GlobalFitIQGraph(y,tickcolor) "black"
set GlobalFitIQGraph(c,linewidth) "1"
set GlobalFitIQGraph(margin,plotpady) {5 5}
set GlobalFitIQGraph(fitrange) "no"
set GlobalFitIQGraph(margin,right) "0"
set GlobalFitIQGraph(x,min) ""
set GlobalFitIQGraph(e,errfill) "Black"
set GlobalFitIQGraph(height) "512"
set GlobalFitIQGraph(e,erroutline) "blue"
set GlobalFitIQGraph(e,errdash) "0"
set GlobalFitIQGraph(y,ticklength) "10"
set GlobalFitIQGraph(g,color) "black"
set GlobalFitIQGraph(x,max) ""
set GlobalFitIQGraph(g,linewidth) "1"
set GlobalFitIQGraph(x,color) "Black"
set GlobalFitIQGraph(l,legendtext) "unknown"
set GlobalFitIQGraph(e,ydata) "{}"
set GlobalFitIQGraph(y,mapped) "1"
set GlobalFitIQGraph(margin,top) "0"
set GlobalFitIQGraph(l,borderwidth) "2"
set GlobalFitIQGraph(e,errstipples) "hline1"
set GlobalFitIQGraph(e,symbol) ""
set GlobalFitIQGraph(y,tickfont) {Helvetica 10}
set GlobalFitIQGraph(font) {Helvetica 10}
set GlobalFitIQGraph(graph,bg) "white"
set GlobalFitIQGraph(margin,bottom) "0"
set GlobalFitIQGraph(e,outline) ""
set GlobalFitIQGraph(e,resfill) "Black"
set GlobalFitIQGraph(plot,relief) "flat"
set GlobalFitIQGraph(e,resdash) "0"
set GlobalFitIQGraph(x,showticks) "yes"
set GlobalFitIQGraph(x,mapped) "1"
set GlobalFitIQGraph(y,factor) "1.0"
set GlobalFitIQGraph(stipples) {bdiagonal1 bdiagonal2 checker2 checker3  cross1 cross2 cross3 crossdiag  dot1 dot2 dot3 dot4 fdiagonal1 fdiagonal2  hline1 hline2 lbottom ltop rbottom rtop  vline1 vline2}
set GlobalFitIQGraph(graph,borderwidth) "0"
set GlobalFitIQGraph(e,resdata) "{}"
set GlobalFitIQGraph(x,titlecolor) "black"
set GlobalFitIQGraph(c,dash) "0"
set GlobalFitIQGraph(y,size) "12"
set GlobalFitIQGraph(x,rot) "0"
set GlobalFitIQGraph(e,error) "{}"
set GlobalFitIQGraph(x,factor) "1.0"
set GlobalFitIQGraph(x,stepsize) "0"
set GlobalFitIQGraph(plot,background) "gray90"
set GlobalFitIQGraph(l,fg) "black"
set GlobalFitIQGraph(g,hide) "yes"
set GlobalFitIQGraph(margin,left) "0"
set GlobalFitIQGraph(l,relief) "sunken"
set GlobalFitIQGraph(w) ".obW.tab.globaliq.draw"
set GlobalFitIQGraph(upper,x) ""
set GlobalFitIQGraph(width) "768"
set GlobalFitIQGraph(g,minor) "no"
set GlobalFitIQGraph(upper,y) ""
set GlobalFitIQGraph(e,reslinewidth) "1"
set GlobalFitIQGraph(y,stepsize) "0"
set GlobalFitIQGraph(y,showticks) "yes"
set GlobalFitIQGraph(lower,x) ""
set GlobalFitIQGraph(l,position) "right"
set GlobalFitIQGraph(lower,y) ""
set GlobalFitIQGraph(y,type) "log10(y)"
set ResIQGraph(e,fill) "Black"
set ResIQGraph(e.resstipples) ""
set ResIQGraph(e,scale) "no"
set ResIQGraph(e,dash) "0"
set ResIQGraph(e,linewidth) "2"
set ResIQGraph(y,min) ""
set ResIQGraph(l,hide) "yes"
set ResIQGraph(e,resoutline) "blue"
set ResIQGraph(e,xdata) {{0.07077477 0.07741539 0.084056 0.09069661 0.09733721 0.1039778 0.1106184 0.117259 0.1238996 0.1305401 0.1371807 0.1438213 0.1504618 0.1571023 0.1637429 0.1703834 0.1770239 0.1836644 0.1903049 0.1969453 0.2035858 0.2102263 0.2168667 0.2235071 0.2301475 0.2367879 0.2434283 0.2500687 0.256709 0.2633494 0.2699897 0.27663 0.2832703 0.2899106 0.2965508 0.3031911 0.3098313 0.3164715 0.3231117 0.3297518 0.336392 0.3430321 0.3496722 0.3563123 0.3629523 0.3695924 0.3762324 0.3828724 0.3895124 0.3961523 0.4027922 0.4094321 0.416072 0.4227119 0.4293517 0.4359915 0.4426313 0.449271 0.4559107 0.4625504 0.4691901 0.4758297 0.4824694 0.4891089 0.4957485 0.502388 0.5090275 0.515667 0.5223064 0.5289458 0.5355852 0.5422245 0.5488638 0.5555031 0.5621423 0.5687815 0.5754207 0.5820598 0.5886989 0.595338 0.601977 0.608616 0.615255 0.6218939 0.6285328 0.6351716 0.6418104 0.6484492 0.6550879 0.6617266 0.6683653 0.6750039 0.6816425 0.688281 0.6949195 0.701558 0.7081964 0.7148347 0.721473 0.7281113 0.7347496 0.7413878 0.7480259 0.754664 0.7613021 0.7679401 0.774578 0.781216 0.7878538 0.7944917 0.8011294 0.8077672 0.8144049 0.8210425 0.8276801 0.8343176 0.8409551 0.8475925 0.8542299 0.8608673 0.8675045 0.8741418 0.880779 0.8874161 0.8940532 0.9006902 0.9073271 0.9139641 0.9206009 0.9272377 0.9338745 0.9405112 0.9471478 0.9537844 0.9604209 0.9670574 0.9736938 0.9803301 0.9869664 0.9936026 1.000239 1.006875 1.013511 1.020147 1.026783 1.033419 1.040055 1.04669 1.053326 1.059962 1.066597 1.073233 1.079868 1.086503 1.093139 1.099774 1.106409 1.113044 1.119679 1.126314 1.132949 1.139584 1.146219 1.152853 1.159488 1.166123 1.172757 1.179392 1.186026 1.19266 1.199294 1.205929 1.212563 1.219197 1.225831 1.232464 1.239098 1.245732 1.252365 1.258999 1.265633 1.272266 1.278899 1.285532 1.292166 1.298799 1.305432 1.312065 1.318698 1.32533 1.331963 1.338596 1.345228 1.351861 1.358493 1.365125 1.371758 1.37839 1.385022 1.391654 1.398286 1.404917 1.411549 1.418181 1.438075 1.444707 1.451338 1.457969 1.4646 1.471231 1.477862 1.484492 1.491123 1.511015 1.517645 1.524275 1.537535 1.544165 1.550795 1.557425 1.570684 1.583943 1.603831 1.636975 1.650232 1.65686 1.683373 1.690001 1.696628 1.703256 1.716511 1.723138 1.729766 1.74302 1.749647 1.802658 1.809284 1.81591 1.822536 1.835787 1.849038 1.855663 1.862288 1.868913 1.888788 1.895412 1.902037 1.915285 1.928533 1.935157 1.961651 1.968275 1.988144 1.994767 2.008012 2.027879 2.034501 2.060988 2.06761 2.087473 2.120577 2.127197 2.133818 2.153678 2.166917 2.200013 2.27943 2.286047 2.299281 2.319131 2.325748 2.405134 2.424977 2.431591 2.444819 2.458046 2.484499 2.497724 2.517562 2.524174 2.530786 2.537397 2.544009 2.550621 2.563843 2.570454 2.583676 2.590286 2.596897 2.603507 2.610117 2.656383 2.669601 2.682818 2.696034 2.702642 2.70925 2.748893 2.762106 2.775318 2.78853 2.801741 2.814952 2.821557 2.834766 2.887597 2.907406 2.914008 2.999826 3.006426 3.019626 3.026226 3.052622 3.065819 3.072418 3.079016 3.098809 3.138391 3.151583 3.164775 3.171371 3.204346 3.237316 3.24391 3.276874 3.309834 3.349379 3.355969 3.369149 3.467972 3.474558 3.481145 3.494317 3.507488 3.586498 3.599663 3.639154 3.698377 3.704956 3.711535 3.718113 3.764158 3.849641 3.869363 3.875936 3.889082 3.902227 3.921943 3.928515 3.981079 4.020492 4.02706 4.053329 4.059896 4.066463 4.092727 4.125551 4.132116 4.13868 4.145243 4.164933 4.171496 4.197744 4.223989 4.230549 4.250229 4.263348 4.302698 4.315813 4.374817 4.401035 4.407588 4.414142 4.420695 4.440353 4.486212 4.499313 4.505863 4.532059 4.577893 4.69569 4.761095 4.780711 4.787249 4.793787 4.819936 4.865685 4.872219 4.885287 4.904887 4.94408 4.963672 4.983262}}
set ResIQGraph(e,element) "1"
set ResIQGraph(y,max) ""
set ResIQGraph(x,linewidth) "2"
set ResIQGraph(colorselection) {black red green blue cyan magenta yellow violet purple orange pink gray}
set ResIQGraph(x,titlefont) {Helvetica 10}
set ResIQGraph(y,titlecolor) "black"
set ResIQGraph(y,loose) "no"
set ResIQGraph(fit,background) "#cccccc"
set ResIQGraph(x,size) "12"
set ResIQGraph(e,dashcolor) "Black"
set ResIQGraph(e,outlinewidth) "1"
set ResIQGraph(x,ticklength) "10"
set ResIQGraph(l,posx) "10"
set ResIQGraph(e,errlinewidth) "1"
set ResIQGraph(l,posy) "10"
set ResIQGraph(e,linehide) "0"
set ResIQGraph(graph,fg) "black"
set ResIQGraph(e,elementname) "graph1"
set ResIQGraph(dashnames) {{-} {..} {--} {.-}  {..-} {--.}}
set ResIQGraph(e,reshide) "no"
set ResIQGraph(graph,relief) "flat"
set ResIQGraph(e,pixels) "4"
set ResIQGraph(dashpattern) {{0} {2 2} {8 2 8 2} {2 2 8 2}  {2 2 2 2 8 2} {8 2 8 2 2 2} }
set ResIQGraph(x,tickcolor) "black"
set ResIQGraph(x,logscale) "0"
set ResIQGraph(e,resstipples) "hline1"
set ResIQGraph(y,title) "(I(Q)-Ith(Q))/DI(Q)"
set ResIQGraph(l,bg) "white"
set ResIQGraph(e,errtags) "{}"
set ResIQGraph(e,symbolhide) "no"
set ResIQGraph(c,hide) "yes"
set ResIQGraph(plot,borderwidth) "0"
set ResIQGraph(y,rot) "0"
set ResIQGraph(e,smooth) "linear"
set ResIQGraph(e,offdashcolor) "White"
set ResIQGraph(g,dash) "0"
set ResIQGraph(y,color) "Black"
set ResIQGraph(x,subticks) "5"
set ResIQGraph(l,padx) {0 0}
set ResIQGraph(y,linewidth) "2"
set ResIQGraph(l,pady) {0 0}
set ResIQGraph(y,titlefont) {Helvetica 10}
set ResIQGraph(x,loose) "no"
set ResIQGraph(x,type) "x"
set ResIQGraph(y,logscale) "0"
set ResIQGraph(e.errstipples) ""
set ResIQGraph(e,restags) ""
set ResIQGraph(title) ""
set ResIQGraph(l,anchor) "n"
set ResIQGraph(GraphName) "ResIQGraph"
set ResIQGraph(symbolselection) {square circle diamond plus cross splus scross triangle}
set ResIQGraph(e,errorhide) "no"
set ResIQGraph(y,subticks) "5"
set ResIQGraph(l,ipadx) {0 0}
set ResIQGraph(c,color) "black"
set ResIQGraph(margin,plotpadx) {5 5}
set ResIQGraph(x,tickfont) {Helvetica 10}
set ResIQGraph(x,title) {Q / nm^-1}
set ResIQGraph(l,ipady) {0 0}
set ResIQGraph(l,font) {Helvetica 8}
set ResIQGraph(y,tickcolor) "black"
set ResIQGraph(c,linewidth) "1"
set ResIQGraph(margin,plotpady) {5 5}
set ResIQGraph(fitrange) "no"
set ResIQGraph(margin,right) "0"
set ResIQGraph(x,min) ""
set ResIQGraph(e,errfill) "Black"
set ResIQGraph(height) "512"
set ResIQGraph(e,erroutline) "blue"
set ResIQGraph(e,errdash) "0"
set ResIQGraph(y,ticklength) "10"
set ResIQGraph(g,color) "black"
set ResIQGraph(x,max) ""
set ResIQGraph(g,linewidth) "1"
set ResIQGraph(x,color) "Black"
set ResIQGraph(l,legendtext) "{}"
set ResIQGraph(e,ydata) {{3.95442 3.78763 2.45472 2.51026 2.56975 3.15207 3.07954 1.70578 0.616928 -0.0938588 -0.491474 1.11068 0.324428 -0.157392 -0.930392 -0.0536867 -0.964076 -0.390264 -0.0422986 -0.371626 -0.248916 -0.452833 0.00620432 0.401454 -0.981991 -0.669265 -0.567158 -2.33701 -2.95282 -0.541636 -0.763455 0.252737 -0.273191 -0.541216 -3.07707 -1.08752 -0.298466 -0.1038 -0.581899 -0.218077 -0.262676 -1.86418 -0.416369 -0.0475215 1.20065 0.250451 -0.0418265 0.406635 -0.347668 -1.35927 -0.340804 -0.280372 2.05543 -0.142372 -1.21438 -0.622337 -0.21558 -0.280887 -0.393632 -1.11074 0.274848 1.36385 0.247293 0.627148 0.677679 -0.947135 -0.581014 1.26471 0.605785 0.0840034 1.15689 0.500592 0.661677 1.03286 0.621047 0.449636 0.957773 0.824938 1.24697 0.411362 0.287341 0.975217 1.68972 1.09276 1.40786 -0.134072 -0.100537 0.87882 0.702303 0.404614 0.751152 0.35569 0.845946 0.691236 0.974949 0.0217712 0.517071 -0.150023 -0.260912 0.500681 -0.0923006 0.651976 -0.354315 0.238155 0.117851 -0.532707 -0.465929 0.411318 0.39035 -1.53559 -0.33715 -2.02472 -0.194789 -0.295947 0.776244 0.13907 0.243894 0.0879341 0.573368 -1.27559 -0.816792 0.430303 -0.0690832 0.563263 0.697435 1.22335 0.21949 -1.36391 0.284386 -0.523901 -0.254425 0.10283 -0.948321 -1.14959 0.374818 0.223042 -0.897634 -0.503057 0.683151 0.0102186 -0.72935 0.536438 -0.375524 0.261713 -0.68971 -0.109225 -0.1897 0.189242 0.415032 -0.560731 0.0114742 0.0526341 0.652582 -1.50322 -1.63914 -0.953751 -0.822095 -1.38031 -1.63329 -0.119072 -0.136874 -0.8729 -0.683304 -0.524419 0.406546 0.110004 0.255295 0.5737 -0.686422 -0.164498 -0.672737 -1.79421 0.181423 -0.0970117 0.174755 0.479969 -1.77912 -0.432245 -0.630741 -2.03565 0.394877 -1.95786 -0.334135 -1.62183 -1.52265 -1.36112 0.43784 0.0467685 -1.43389 0.605483 -1.50526 -1.51251 -0.190947 0.157342 0.301309 -1.11409 0.17186 -1.4192 -0.541429 -0.475259 0.236111 -1.05931 0.0779525 -0.79721 0.249502 -0.0457993 -0.725116 0.292238 0.486295 0.597995 -0.187899 -0.711628 -0.43948 0.309072 0.172248 -0.585312 0.263553 0.293383 -0.535664 0.370085 -0.472624 -0.356729 -0.37991 -0.113768 0.0386365 0.00966781 -0.100385 -0.294323 -0.370342 -0.111821 -0.0972833 -0.196179 -0.228832 -0.276234 0.224968 -0.108384 -0.243133 0.424125 0.1201 0.299104 -0.24291 0.100854 0.256164 -0.337089 -0.2584 -0.290146 -0.178758 0.0114283 -0.163875 0.0893793 -0.27024 0.177501 -0.24528 -0.151305 -0.23678 0.0627812 -0.223958 0.144139 0.291435 -0.00696659 0.363593 0.0210098 -0.175795 0.148261 -0.147985 -0.0655408 -0.0727635 -0.103035 0.0940055 0.0554372 -0.0197886 -0.0826741 0.137283 -0.10604 -0.0640526 -0.0904508 -0.0810888 0.000676663 -0.0772411 0.353172 0.361702 0.484827 -0.0620746 -0.0382713 0.124071 0.196079 0.380143 0.205541 -0.0677552 0.220401 0.29598 -0.0366855 -0.0596603 -0.0605088 0.104922 -0.0641548 0.0102539 -0.0432232 -0.0577531 -0.0670814 -0.0512664 0.183786 0.469866 0.190973 0.110041 0.443281 0.124934 -0.040895 -0.042725 0.00202473 0.215149 0.227389 -0.0360174 -0.0297654 0.344237 -0.00388207 0.0153882 0.0712635 -0.00113916 0.0703392 0.372194 0.0148309 -0.0215751 0.245404 0.0945679 0.212401 -0.0264122 -0.0308104 -0.00953916 -0.0213848 0.272538 -0.00749543 0.243898 0.179263 -0.0153059 -0.0134167 0.183044 -0.00847673 0.0011323 -0.00713833 0.205535 0.100694 0.0506765 0.220423 0.414311 -0.0120341 -0.00327821 0.092536 0.273919 -0.00524405 -0.00464222 0.35644 0.348397 -0.0116902 0.0314108 0.285769 0.0119528 0.0484768 0.350666 -0.0135181 0.3291 0.0390219 0.251883 0.051455 0.265818 0.217167 -0.000354096 0.216386 -0.00105378 0.000248675 -0.0111437 0.330527 0.0715872 0.165531 0.153466 -0.00808542 0.238323 0.112881 -0.00727066 0.322468 0.334606 0.18819 0.00686818 0.0583638 0.0486789 0.292404 0.338469 0.347201 0.0433899 0.0761784 -0.00520548 0.16613 -0.00479405}}
set ResIQGraph(y,mapped) "1"
set ResIQGraph(margin,top) "0"
set ResIQGraph(l,borderwidth) "2"
set ResIQGraph(e,errstipples) "hline1"
set ResIQGraph(e,symbol) "circle"
set ResIQGraph(y,tickfont) {Helvetica 10}
set ResIQGraph(font) {Helvetica 10}
set ResIQGraph(graph,bg) "white"
set ResIQGraph(margin,bottom) "0"
set ResIQGraph(e,outline) "Black"
set ResIQGraph(e,resfill) "Black"
set ResIQGraph(plot,relief) "flat"
set ResIQGraph(e,resdash) "0"
set ResIQGraph(x,showticks) "yes"
set ResIQGraph(x,mapped) "1"
set ResIQGraph(y,factor) "1.0"
set ResIQGraph(stipples) {bdiagonal1 bdiagonal2 checker2 checker3  cross1 cross2 cross3 crossdiag  dot1 dot2 dot3 dot4 fdiagonal1 fdiagonal2  hline1 hline2 lbottom ltop rbottom rtop  vline1 vline2}
set ResIQGraph(graph,borderwidth) "0"
set ResIQGraph(e,resdata) {{0.0 0.0 0.0 0.0 0.0 0.0 0.0 0.0 0.0 0.0 0.0 0.0 0.0 0.0 0.0 0.0 0.0 0.0 0.0 0.0 0.0 0.0 0.0 0.0 0.0 0.0 0.0 0.0 0.0 0.0 0.0 0.0 0.0 0.0 0.0 0.0 0.0 0.0 0.0 0.0 0.0 0.0 0.0 0.0 0.0 0.0 0.0 0.0 0.0 0.0 0.0 0.0 0.0 0.0 0.0 0.0 0.0 0.0 0.0 0.0 0.0 0.0 0.0 0.0 0.0 0.0 0.0 0.0 0.0 0.0 0.0 0.0 0.0 0.0 0.0 0.0 0.0 0.0 0.0 0.0 0.0 0.0 0.0 0.0 0.0 0.0 0.0 0.0 0.0 0.0 0.0 0.0 0.0 0.0 0.0 0.0 0.0 0.0 0.0 0.0 0.0 0.0 0.0 0.0 0.0 0.0 0.0 0.0 0.0 0.0 0.0 0.0 0.0 0.0 0.0 0.0 0.0 0.0 0.0 0.0 0.0 0.0 0.0 0.0 0.0 0.0 0.0 0.0 0.0 0.0 0.0 0.0 0.0 0.0 0.0 0.0 0.0 0.0 0.0 0.0 0.0 0.0 0.0 0.0 0.0 0.0 0.0 0.0 0.0 0.0 0.0 0.0 0.0 0.0 0.0 0.0 0.0 0.0 0.0 0.0 0.0 0.0 0.0 0.0 0.0 0.0 0.0 0.0 0.0 0.0 0.0 0.0 0.0 0.0 0.0 0.0 0.0 0.0 0.0 0.0 0.0 0.0 0.0 0.0 0.0 0.0 0.0 0.0 0.0 0.0 0.0 0.0 0.0 0.0 0.0 0.0 0.0 0.0 0.0 0.0 0.0 0.0 0.0 0.0 0.0 0.0 0.0 0.0 0.0 0.0 0.0 0.0 0.0 0.0 0.0 0.0 0.0 0.0 0.0 0.0 0.0 0.0 0.0 0.0 0.0 0.0 0.0 0.0 0.0 0.0 0.0 0.0 0.0 0.0 0.0 0.0 0.0 0.0 0.0 0.0 0.0 0.0 0.0 0.0 0.0 0.0 0.0 0.0 0.0 0.0 0.0 0.0 0.0 0.0 0.0 0.0 0.0 0.0 0.0 0.0 0.0 0.0 0.0 0.0 0.0 0.0 0.0 0.0 0.0 0.0 0.0 0.0 0.0 0.0 0.0 0.0 0.0 0.0 0.0 0.0 0.0 0.0 0.0 0.0 0.0 0.0 0.0 0.0 0.0 0.0 0.0 0.0 0.0 0.0 0.0 0.0 0.0 0.0 0.0 0.0 0.0 0.0 0.0 0.0 0.0 0.0 0.0 0.0 0.0 0.0 0.0 0.0 0.0 0.0 0.0 0.0 0.0 0.0 0.0 0.0 0.0 0.0 0.0 0.0 0.0 0.0 0.0 0.0 0.0 0.0 0.0 0.0 0.0 0.0 0.0 0.0 0.0 0.0 0.0 0.0 0.0 0.0 0.0 0.0 0.0 0.0 0.0 0.0 0.0 0.0 0.0 0.0 0.0 0.0 0.0 0.0 0.0 0.0 0.0 0.0 0.0 0.0 0.0 0.0 0.0 0.0 0.0 0.0 0.0 0.0 0.0 0.0 0.0 0.0 0.0 0.0 0.0 0.0 0.0 0.0 0.0 0.0 0.0 0.0 0.0 0.0 0.0 0.0 0.0 0.0 0.0 0.0 0.0}}
set ResIQGraph(x,titlecolor) "black"
set ResIQGraph(c,dash) "0"
set ResIQGraph(y,size) "12"
set ResIQGraph(x,rot) "0"
set ResIQGraph(e,error) {{-1.0 -1.0 -1.0 -1.0 -1.0 -1.0 -1.0 -1.0 -1.0 -1.0 -1.0 -1.0 -1.0 -1.0 -1.0 -1.0 -1.0 -1.0 -1.0 -1.0 -1.0 -1.0 -1.0 -1.0 -1.0 -1.0 -1.0 -1.0 -1.0 -1.0 -1.0 -1.0 -1.0 -1.0 -1.0 -1.0 -1.0 -1.0 -1.0 -1.0 -1.0 -1.0 -1.0 -1.0 -1.0 -1.0 -1.0 -1.0 -1.0 -1.0 -1.0 -1.0 -1.0 -1.0 -1.0 -1.0 -1.0 -1.0 -1.0 -1.0 -1.0 -1.0 -1.0 -1.0 -1.0 -1.0 -1.0 -1.0 -1.0 -1.0 -1.0 -1.0 -1.0 -1.0 -1.0 -1.0 -1.0 -1.0 -1.0 -1.0 -1.0 -1.0 -1.0 -1.0 -1.0 -1.0 -1.0 -1.0 -1.0 -1.0 -1.0 -1.0 -1.0 -1.0 -1.0 -1.0 -1.0 -1.0 -1.0 -1.0 -1.0 -1.0 -1.0 -1.0 -1.0 -1.0 -1.0 -1.0 -1.0 -1.0 -1.0 -1.0 -1.0 -1.0 -1.0 -1.0 -1.0 -1.0 -1.0 -1.0 -1.0 -1.0 -1.0 -1.0 -1.0 -1.0 -1.0 -1.0 -1.0 -1.0 -1.0 -1.0 -1.0 -1.0 -1.0 -1.0 -1.0 -1.0 -1.0 -1.0 -1.0 -1.0 -1.0 -1.0 -1.0 -1.0 -1.0 -1.0 -1.0 -1.0 -1.0 -1.0 -1.0 -1.0 -1.0 -1.0 -1.0 -1.0 -1.0 -1.0 -1.0 -1.0 -1.0 -1.0 -1.0 -1.0 -1.0 -1.0 -1.0 -1.0 -1.0 -1.0 -1.0 -1.0 -1.0 -1.0 -1.0 -1.0 -1.0 -1.0 -1.0 -1.0 -1.0 -1.0 -1.0 -1.0 -1.0 -1.0 -1.0 -1.0 -1.0 -1.0 -1.0 -1.0 -1.0 -1.0 -1.0 -1.0 -1.0 -1.0 -1.0 -1.0 -1.0 -1.0 -1.0 -1.0 -1.0 -1.0 -1.0 -1.0 -1.0 -1.0 -1.0 -1.0 -1.0 -1.0 -1.0 -1.0 -1.0 -1.0 -1.0 -1.0 -1.0 -1.0 -1.0 -1.0 -1.0 -1.0 -1.0 -1.0 -1.0 -1.0 -1.0 -1.0 -1.0 -1.0 -1.0 -1.0 -1.0 -1.0 -1.0 -1.0 -1.0 -1.0 -1.0 -1.0 -1.0 -1.0 -1.0 -1.0 -1.0 -1.0 -1.0 -1.0 -1.0 -1.0 -1.0 -1.0 -1.0 -1.0 -1.0 -1.0 -1.0 -1.0 -1.0 -1.0 -1.0 -1.0 -1.0 -1.0 -1.0 -1.0 -1.0 -1.0 -1.0 -1.0 -1.0 -1.0 -1.0 -1.0 -1.0 -1.0 -1.0 -1.0 -1.0 -1.0 -1.0 -1.0 -1.0 -1.0 -1.0 -1.0 -1.0 -1.0 -1.0 -1.0 -1.0 -1.0 -1.0 -1.0 -1.0 -1.0 -1.0 -1.0 -1.0 -1.0 -1.0 -1.0 -1.0 -1.0 -1.0 -1.0 -1.0 -1.0 -1.0 -1.0 -1.0 -1.0 -1.0 -1.0 -1.0 -1.0 -1.0 -1.0 -1.0 -1.0 -1.0 -1.0 -1.0 -1.0 -1.0 -1.0 -1.0 -1.0 -1.0 -1.0 -1.0 -1.0 -1.0 -1.0 -1.0 -1.0 -1.0 -1.0 -1.0 -1.0 -1.0 -1.0 -1.0 -1.0 -1.0 -1.0 -1.0 -1.0 -1.0 -1.0 -1.0 -1.0 -1.0 -1.0 -1.0 -1.0 -1.0 -1.0 -1.0 -1.0 -1.0 -1.0 -1.0 -1.0 -1.0 -1.0 -1.0 -1.0 -1.0 -1.0 -1.0 -1.0 -1.0 -1.0 -1.0 -1.0 -1.0 -1.0 -1.0 -1.0 -1.0 -1.0 -1.0 -1.0 -1.0 -1.0 -1.0}}
set ResIQGraph(x,factor) "1.0"
set ResIQGraph(x,stepsize) "0"
set ResIQGraph(plot,background) "gray90"
set ResIQGraph(l,fg) "black"
set ResIQGraph(g,hide) "yes"
set ResIQGraph(margin,left) "0"
set ResIQGraph(l,relief) "sunken"
set ResIQGraph(w) ".obW.tab.residual.draw"
set ResIQGraph(upper,x) ""
set ResIQGraph(width) "768"
set ResIQGraph(g,minor) "no"
set ResIQGraph(upper,y) ""
set ResIQGraph(e,reslinewidth) "1"
set ResIQGraph(y,stepsize) "0"
set ResIQGraph(y,showticks) "yes"
set ResIQGraph(lower,x) ""
set ResIQGraph(l,position) "right"
set ResIQGraph(lower,y) ""
set ResIQGraph(y,type) "y"
set SDGraph(e,fill) {Black Black}
set SDGraph(e.resstipples) ""
set SDGraph(e,scale) {no no}
set SDGraph(e,dash) {0 0}
set SDGraph(e,linewidth) {2 2}
set SDGraph(y,min) ""
set SDGraph(l,hide) "yes"
set SDGraph(e,resoutline) {blue blue}
set SDGraph(e,xdata) {{0 0.0188962 0.0377924 0.0566886 0.0755848 0.094481 0.113377 0.132273 0.15117 0.170066 0.188962 0.207858 0.226754 0.245651 0.264547 0.283443 0.302339 0.321235 0.340132 0.359028 0.377924 0.39682 0.415716 0.434613 0.453509 0.472405 0.491301 0.510197 0.529094 0.54799 0.566886 0.585782 0.604678 0.623575 0.642471 0.661367 0.680263 0.699159 0.718055 0.736952 0.755848 0.774744 0.79364 0.812536 0.831433 0.850329 0.869225 0.888121 0.907017 0.925914 0.94481 0.963706 0.982602 1.0015 1.02039 1.03929 1.05819 1.07708 1.09598 1.11488 1.13377 1.15267 1.17156 1.19046 1.20936 1.22825 1.24715 1.26605 1.28494 1.30384 1.32273 1.34163 1.36053 1.37942 1.39832 1.41721 1.43611 1.45501 1.4739 1.4928 1.5117 1.53059 1.54949 1.56838 1.58728 1.60618 1.62507 1.64397 1.66287 1.68176 1.70066 1.71955 1.73845 1.75735 1.77624 1.79514 1.81403 1.83293 1.85183 1.87072 1.88962 1.90852 1.92741 1.94631 1.9652 1.9841 2.003 2.02189 2.04079 2.05969 2.07858 2.09748 2.11637 2.13527 2.15417 2.17306 2.19196 2.21086 2.22975 2.24865 2.26754 2.28644 2.30534 2.32423 2.34313 2.36202 2.38092 2.39982 2.41871 2.43761 2.45651 2.4754 2.4943 2.51319 2.53209 2.55099 2.56988 2.58878 2.60768 2.62657 2.64547 2.66436 2.68326 2.70216 2.72105 2.73995 2.75884 2.77774 2.79664 2.81553 2.83443 2.85333 2.87222 2.89112 2.91001 2.92891 2.94781 2.9667 2.9856 3.0045 3.02339 3.04229 3.06118 3.08008 3.09898 3.11787 3.13677 3.15566 3.17456 3.19346 3.21235 3.23125 3.25015 3.26904 3.28794 3.30683 3.32573 3.34463 3.36352 3.38242 3.40132 3.42021 3.43911 3.458 3.4769 3.4958 3.51469 3.53359 3.55249 3.57138 3.59028 3.60917 3.62807 3.64697 3.66586 3.68476 3.70365 3.72255 3.74145 3.76034 3.77924 3.79814 3.81703 3.83593 3.85482 3.87372 3.89262 3.91151 3.93041 3.94931 3.9682 3.9871 4.00599 4.02489 4.04379 4.06268 4.08158 4.10047 4.11937 4.13827 4.15716 4.17606 4.19496 4.21385 4.23275 4.25164 4.27054 4.28944 4.30833 4.32723 4.34613 4.36502 4.38392 4.40281 4.42171 4.44061 4.4595 4.4784 4.49729 4.51619 4.53509 4.55398 4.57288 4.59178 4.61067 4.62957 4.64846 4.66736 4.68626 4.70515 4.72405 4.74295 4.76184 4.78074 4.79963 4.81853 4.83743 4.85632 4.87522 4.89412 4.91301 4.93191 4.9508 4.9697 4.9886 5.00749 5.02639 5.04528 5.06418 5.08308 5.10197 5.12087 5.13977 5.15866 5.17756 5.19645 5.21535 5.23425 5.25314 5.27204 5.29094 5.30983 5.32873 5.34762 5.36652 5.38542 5.40431 5.42321 5.4421 5.461 5.4799 5.49879 5.51769 5.53659 5.55548 5.57438 5.59327 5.61217 5.63107 5.64996 5.66886 5.68776 5.70665 5.72555 5.74444 5.76334 5.78224 5.80113 5.82003 5.83892 5.85782 5.87672 5.89561 5.91451 5.93341 5.9523 5.9712 5.99009 6.00899 6.02789 6.04678 6.06568 6.08458 6.10347 6.12237 6.14126 6.16016 6.17906 6.19795 6.21685 6.23575 6.25464 6.27354 6.29243 6.31133 6.33023 6.34912 6.36802 6.38691 6.40581 6.42471 6.4436 6.4625 6.4814 6.50029 6.51919 6.53808 6.55698 6.57588 6.59477 6.61367 6.63257 6.65146 6.67036 6.68925 6.70815 6.72705 6.74594 6.76484 6.78373 6.80263 6.82153 6.84042 6.85932 6.87822 6.89711 6.91601 6.9349 6.9538 6.9727 6.99159 7.01049 7.02939 7.04828 7.06718 7.08607 7.10497 7.12387 7.14276 7.16166 7.18055 7.19945 7.21835 7.23724 7.25614 7.27504 7.29393 7.31283 7.33172 7.35062 7.36952 7.38841 7.40731 7.42621 7.4451 7.464 7.48289 7.50179 7.52069 7.53958 7.55848 7.57738 7.59627 7.61517 7.63406 7.65296 7.67186 7.69075 7.70965 7.72854 7.74744 7.76634 7.78523 7.80413 7.82303 7.84192 7.86082 7.87971 7.89861 7.91751 7.9364 7.9553 7.9742 7.99309 8.01199 8.03088 8.04978 8.06868 8.08757 8.10647 8.12536 8.14426 8.16316 8.18205 8.20095 8.21985 8.23874 8.25764 8.27653 8.29543 8.31433 8.33322 8.35212 8.37102 8.38991 8.40881 8.4277 8.4466 8.4655 8.48439 8.50329 8.52218 8.54108 8.55998 8.57887 8.59777 8.61667 8.63556 8.65446 8.67335 8.69225 8.71115 8.73004 8.74894 8.76784 8.78673 8.80563 8.82452 8.84342 8.86232 8.88121 8.90011 8.91901 8.9379 8.9568 8.97569 8.99459 9.01349 9.03238 9.05128 9.07017 9.08907 9.10797 9.12686 9.14576 9.16466 9.18355 9.20245 9.22134 9.24024 9.25914 9.27803 9.29693 9.31583 9.33472 9.35362 9.37251 9.39141 9.41031 9.4292 9.4481} {0 0.472405 0.94481 1.41721 1.88962 2.36202 2.83443 3.30683 3.77924 4.25164 4.72405 5.19645 5.66886 6.14126 6.61367 7.08607 7.55848 8.03088 8.50329 8.97569 9.4481}}
set SDGraph(e,element) "2"
set SDGraph(y,max) ""
set SDGraph(x,linewidth) "2"
set SDGraph(colorselection) {black red green blue cyan magenta yellow violet purple orange pink gray}
set SDGraph(x,titlefont) {Helvetica 10}
set SDGraph(y,titlecolor) "black"
set SDGraph(y,loose) "no"
set SDGraph(fit,background) "#cccccc"
set SDGraph(x,size) "12"
set SDGraph(e,dashcolor) {Black Black}
set SDGraph(e,outlinewidth) {1 1}
set SDGraph(x,ticklength) "10"
set SDGraph(l,posx) "10"
set SDGraph(e,errlinewidth) {1 1}
set SDGraph(l,posy) "10"
set SDGraph(e,linehide) {1 1}
set SDGraph(graph,fg) "black"
set SDGraph(e,elementname) {graph1 graph2}
set SDGraph(dashnames) {{-} {..} {--} {.-}  {..-} {--.}}
set SDGraph(e,reshide) {no no}
set SDGraph(graph,relief) "flat"
set SDGraph(e,pixels) {4 4}
set SDGraph(dashpattern) {{0} {2 2} {8 2 8 2} {2 2 8 2}  {2 2 2 2 8 2} {8 2 8 2 2 2} }
set SDGraph(x,tickcolor) "black"
set SDGraph(x,logscale) "0"
set SDGraph(e,resstipples) {hline1 hline1}
set SDGraph(y,title) "N(R)"
set SDGraph(l,bg) "white"
set SDGraph(e,errtags) {{} {}}
set SDGraph(e,symbolhide) {no no}
set SDGraph(c,hide) "yes"
set SDGraph(plot,borderwidth) "0"
set SDGraph(y,rot) "0"
set SDGraph(e,smooth) {linear linear}
set SDGraph(e,offdashcolor) {White White}
set SDGraph(g,dash) "0"
set SDGraph(y,color) "Black"
set SDGraph(x,subticks) "5"
set SDGraph(l,padx) {0 0}
set SDGraph(y,linewidth) "2"
set SDGraph(l,pady) {0 0}
set SDGraph(y,titlefont) {Helvetica 10}
set SDGraph(x,loose) "no"
set SDGraph(x,type) "x"
set SDGraph(y,logscale) "0"
set SDGraph(e.errstipples) ""
set SDGraph(e,restags) ""
set SDGraph(title) ""
set SDGraph(l,anchor) "n"
set SDGraph(GraphName) "SDGraph"
set SDGraph(symbolselection) {square circle diamond plus cross splus scross triangle}
set SDGraph(e,errorhide) {no no}
set SDGraph(y,subticks) "5"
set SDGraph(l,ipadx) {0 0}
set SDGraph(c,color) "black"
set SDGraph(margin,plotpadx) {5 5}
set SDGraph(x,tickfont) {Helvetica 10}
set SDGraph(x,title) "R"
set SDGraph(l,ipady) {0 0}
set SDGraph(l,font) {Helvetica 8}
set SDGraph(y,tickcolor) "black"
set SDGraph(c,linewidth) "1"
set SDGraph(margin,plotpady) {5 5}
set SDGraph(fitrange) "no"
set SDGraph(margin,right) "0"
set SDGraph(x,min) ""
set SDGraph(e,errfill) {Black Black}
set SDGraph(height) "512"
set SDGraph(e,erroutline) {blue blue}
set SDGraph(e,errdash) {0 0}
set SDGraph(y,ticklength) "10"
set SDGraph(g,color) "black"
set SDGraph(x,max) ""
set SDGraph(g,linewidth) "1"
set SDGraph(x,color) "Black"
set SDGraph(l,legendtext) {unknown unknown}
set SDGraph(e,ydata) {{1.3122e-052 2.03843e-052 3.1607e-052 4.89173e-052 7.55672e-052 1.16519e-051 1.79328e-051 2.75482e-051 4.22406e-051 6.46484e-051 9.87591e-051 1.50587e-050 2.29187e-050 3.48165e-050 5.27922e-050 7.99e-050 1.20702e-049 1.82002e-049 2.73922e-049 4.115e-049 6.17028e-049 9.23487e-049 1.37958e-048 2.05711e-048 3.06167e-048 4.54831e-048 6.74424e-048 9.98179e-048 1.4746e-047 2.17437e-047 3.20024e-047 4.70136e-047 6.89376e-047 1.00897e-046 1.474e-046 2.14933e-046 3.12825e-046 4.54456e-046 6.58982e-046 9.53777e-046 1.37788e-045 1.98686e-045 2.85967e-045 4.10823e-045 5.89095e-045 8.43155e-045 1.20454e-044 1.71762e-044 2.44468e-044 3.47305e-044 4.92483e-044 6.97047e-044 9.84747e-044 1.38861e-043 1.95445e-043 2.74576e-043 3.85027e-043 5.38904e-043 7.52875e-043 1.04985e-042 1.46124e-042 2.03005e-042 2.81504e-042 3.89632e-042 5.38289e-042 7.4228e-042 1.02167e-041 1.40361e-041 1.92475e-041 2.63446e-041 3.59917e-041 4.90799e-041 6.6803e-041 9.07571e-041 1.23071e-040 1.6658e-040 2.25052e-040 3.03482e-040 4.08484e-040 5.48793e-040 7.35925e-040 9.85032e-040 1.31601e-039 1.75492e-039 2.33587e-039 3.10335e-039 4.11533e-039 5.44716e-039 7.1966e-039 9.49021e-039 1.24915e-038 1.64115e-038 2.15214e-038 2.81699e-038 3.68037e-038 4.79942e-038 6.24709e-038 8.11631e-038 1.05252e-037 1.36237e-037 1.76015e-037 2.26984e-037 2.92169e-037 3.75373e-037 4.81376e-037 6.16165e-037 7.8723e-037 1.00392e-036 1.27786e-036 1.62354e-036 2.05889e-036 2.60612e-036 3.29267e-036 4.15234e-036 5.22671e-036 6.56684e-036 8.23523e-036 1.03083e-035 1.28792e-035 1.60614e-035 1.99925e-035 2.48396e-035 3.08044e-035 3.81305e-035 4.71111e-035 5.80987e-035 7.15156e-035 8.78671e-035 1.07757e-034 1.31902e-034 1.61158e-034 1.96537e-034 2.39237e-034 2.90672e-034 3.52508e-034 4.26704e-034 5.15557e-034 6.21752e-034 7.48427e-034 8.99236e-034 1.07842e-033 1.29091e-033 1.54239e-033 1.83943e-033 2.1896e-033 2.60159e-033 3.08534e-033 3.65224e-033 4.31525e-033 5.08915e-033 5.99067e-033 7.03878e-033 8.25488e-033 9.66309e-033 1.12905e-032 1.31674e-032 1.53278e-032 1.78095e-032 2.06544e-032 2.39093e-032 2.76257e-032 3.18603e-032 3.66757e-032 4.21404e-032 4.83293e-032 5.5324e-032 6.32132e-032 7.20931e-032 8.20676e-032 9.32482e-032 1.05755e-031 1.19716e-031 1.35269e-031 1.52557e-031 1.71735e-031 1.92964e-031 2.16415e-031 2.42263e-031 2.70695e-031 3.01901e-031 3.36078e-031 3.73428e-031 4.14158e-031 4.58476e-031 5.06591e-031 5.58716e-031 6.15058e-031 6.75822e-031 7.41207e-031 8.11407e-031 8.86604e-031 9.66968e-031 1.05265e-030 1.1438e-030 1.24053e-030 1.34294e-030 1.45109e-030 1.56505e-030 1.68481e-030 1.81036e-030 1.94165e-030 2.07858e-030 2.22104e-030 2.36884e-030 2.52179e-030 2.67961e-030 2.84202e-030 3.00866e-030 3.17915e-030 3.35305e-030 3.52989e-030 3.70914e-030 3.89025e-030 4.07261e-030 4.25559e-030 4.43852e-030 4.6207e-030 4.80142e-030 4.97992e-030 5.15545e-030 5.32725e-030 5.49453e-030 5.65652e-030 5.81246e-030 5.96159e-030 6.10317e-030 6.23649e-030 6.36088e-030 6.47567e-030 6.58028e-030 6.67414e-030 6.75675e-030 6.82766e-030 6.88648e-030 6.9329e-030 6.96664e-030 6.98752e-030 6.99544e-030 6.99033e-030 6.97224e-030 6.94127e-030 6.89757e-030 6.84141e-030 6.77308e-030 6.69296e-030 6.60149e-030 6.49916e-030 6.38651e-030 6.26414e-030 6.1327e-030 5.99284e-030 5.84528e-030 5.69075e-030 5.53e-030 5.3638e-030 5.19291e-030 5.01812e-030 4.8402e-030 4.6599e-030 4.47797e-030 4.29514e-030 4.11211e-030 3.92956e-030 3.74813e-030 3.56843e-030 3.39103e-030 3.21645e-030 3.04518e-030 2.87767e-030 2.71432e-030 2.55548e-030 2.40146e-030 2.25253e-030 2.1089e-030 1.97076e-030 1.83824e-030 1.71144e-030 1.59043e-030 1.47522e-030 1.36582e-030 1.26217e-030 1.16422e-030 1.07188e-030 9.85025e-031 9.03524e-031 8.27225e-031 7.5596e-031 6.8955e-031 6.27804e-031 5.70524e-031 5.17506e-031 4.68542e-031 4.23422e-031 3.81935e-031 3.43872e-031 3.09026e-031 2.77196e-031 2.48181e-031 2.2179e-031 1.97837e-031 1.76142e-031 1.56535e-031 1.38852e-031 1.22937e-031 1.08644e-031 9.58338e-032 8.4377e-032 7.41517e-032 6.50444e-032 5.69495e-032 4.97693e-032 4.34135e-032 3.77989e-032 3.28493e-032 2.84946e-032 2.46713e-032 2.13213e-032 1.83918e-032 1.58354e-032 1.36089e-032 1.16738e-032 9.99514e-033 8.54198e-033 7.28651e-033 6.20401e-033 5.2725e-033 4.47252e-033 3.78686e-033 3.20036e-033 2.69966e-033 2.27306e-033 1.91031e-033 1.60246e-033 1.34173e-033 1.12133e-033 9.35388e-034 7.7883e-034 6.47269e-034 5.36931e-034 4.44574e-034 3.67418e-034 3.03088e-034 2.49557e-034 2.05098e-034 1.68245e-034 1.37758e-034 1.12586e-034 9.18419e-035 7.47807e-035 6.07757e-035 4.93017e-035 3.99195e-035 3.22627e-035 2.6026e-035 2.09558e-035 1.6842e-035 1.35106e-035 1.0818e-035 8.64593e-036 6.89711e-036 5.49179e-036 4.36468e-036 3.46244e-036 2.7416e-036 2.16679e-036 1.70931e-036 1.34591e-036 1.0578e-036 8.2982e-037 6.49762e-037 5.07828e-037 3.9616e-037 3.08472e-037 2.39746e-037 1.85986e-037 1.44012e-037 1.11304e-037 8.58644e-038 6.61161e-038 5.08151e-038 3.89825e-038 2.98496e-038 2.28139e-038 1.74041e-038 1.32524e-038 1.00723e-038 7.64107e-039 5.78591e-039 4.37302e-039 3.299e-039 2.48413e-039 1.86706e-039 1.40066e-039 1.04882e-039 7.83895e-040 5.848e-040 4.35461e-040 3.23654e-040 2.40108e-040 1.77796e-040 1.3141e-040 9.69455e-041 7.13868e-041 5.24686e-041 3.84922e-041 2.81863e-041 2.06013e-041 1.50294e-041 1.09441e-041 7.95449e-042 5.77078e-042 4.17877e-042 3.02032e-042 2.17897e-042 1.56906e-042 1.12777e-042 8.09077e-043 5.79366e-043 4.14102e-043 2.95429e-043 2.10373e-043 1.49527e-043 1.06082e-043 7.51194e-044 5.30952e-044 3.74585e-044 2.63777e-044 1.85402e-044 1.30072e-044 9.10847e-045 6.36646e-045 4.44162e-045 3.09298e-045 2.14983e-045 1.4915e-045 1.03284e-045 7.13895e-046 4.92524e-046 3.39166e-046 2.33124e-046 1.59939e-046 1.09525e-046 7.48626e-047 5.10749e-047 3.47809e-047 2.3641e-047 1.60392e-047 1.08615e-047 7.34159e-048 4.95315e-048 3.33552e-048 2.24201e-048 1.50419e-048 1.0073e-048 6.73301e-049 4.4921e-049 2.99145e-049 1.9884e-049 1.31923e-049 8.73625e-050 5.77461e-050 3.80989e-050 2.50896e-050 1.64917e-050 1.082e-050 7.08572e-051 4.6316e-051 3.02182e-051 1.96788e-051 1.27915e-051 8.29914e-052 5.37449e-052 3.47402e-052 2.2414e-052 1.44344e-052 9.27832e-053 5.95293e-053 3.81228e-053 2.43685e-053 1.55477e-053 9.90133e-054 6.2938e-054 3.99322e-054 2.52887e-054 1.59853e-054 1.00857e-054 6.35159e-055 3.99255e-055 2.50502e-055 1.56878e-055 9.80629e-056 6.11842e-056 3.81035e-056 2.36855e-056 1.46957e-056 9.10106e-057 5.6258e-057 3.4711e-057 2.13768e-057 1.31404e-057 8.06245e-058} {1.3122e-052 4.54831e-048 4.92483e-044 1.6658e-040 1.76015e-037 5.80987e-035 5.99067e-033 1.92964e-031 1.94165e-030 6.10317e-030 5.99284e-030 1.83824e-030 1.76142e-031 5.2725e-033 4.93017e-035 1.44012e-037 1.3141e-040 3.74585e-044 3.33552e-048 9.27832e-053 8.06245e-058}}
set SDGraph(y,mapped) "1"
set SDGraph(margin,top) "0"
set SDGraph(l,borderwidth) "2"
set SDGraph(e,errstipples) {hline1 hline1}
set SDGraph(e,symbol) {none none}
set SDGraph(y,tickfont) {Helvetica 10}
set SDGraph(font) {Helvetica 10}
set SDGraph(graph,bg) "white"
set SDGraph(margin,bottom) "0"
set SDGraph(e,outline) {Black Black}
set SDGraph(e,resfill) {Black Black}
set SDGraph(plot,relief) "flat"
set SDGraph(e,resdash) {0 0}
set SDGraph(x,showticks) "yes"
set SDGraph(x,mapped) "1"
set SDGraph(y,factor) "1.0"
set SDGraph(stipples) {bdiagonal1 bdiagonal2 checker2 checker3  cross1 cross2 cross3 crossdiag  dot1 dot2 dot3 dot4 fdiagonal1 fdiagonal2  hline1 hline2 lbottom ltop rbottom rtop  vline1 vline2}
set SDGraph(graph,borderwidth) "0"
set SDGraph(e,resdata) {{0.0 0.0 0.0 0.0 0.0 0.0 0.0 0.0 0.0 0.0 0.0 0.0 0.0 0.0 0.0 0.0 0.0 0.0 0.0 0.0 0.0 0.0 0.0 0.0 0.0 0.0 0.0 0.0 0.0 0.0 0.0 0.0 0.0 0.0 0.0 0.0 0.0 0.0 0.0 0.0 0.0 0.0 0.0 0.0 0.0 0.0 0.0 0.0 0.0 0.0 0.0 0.0 0.0 0.0 0.0 0.0 0.0 0.0 0.0 0.0 0.0 0.0 0.0 0.0 0.0 0.0 0.0 0.0 0.0 0.0 0.0 0.0 0.0 0.0 0.0 0.0 0.0 0.0 0.0 0.0 0.0 0.0 0.0 0.0 0.0 0.0 0.0 0.0 0.0 0.0 0.0 0.0 0.0 0.0 0.0 0.0 0.0 0.0 0.0 0.0 0.0 0.0 0.0 0.0 0.0 0.0 0.0 0.0 0.0 0.0 0.0 0.0 0.0 0.0 0.0 0.0 0.0 0.0 0.0 0.0 0.0 0.0 0.0 0.0 0.0 0.0 0.0 0.0 0.0 0.0 0.0 0.0 0.0 0.0 0.0 0.0 0.0 0.0 0.0 0.0 0.0 0.0 0.0 0.0 0.0 0.0 0.0 0.0 0.0 0.0 0.0 0.0 0.0 0.0 0.0 0.0 0.0 0.0 0.0 0.0 0.0 0.0 0.0 0.0 0.0 0.0 0.0 0.0 0.0 0.0 0.0 0.0 0.0 0.0 0.0 0.0 0.0 0.0 0.0 0.0 0.0 0.0 0.0 0.0 0.0 0.0 0.0 0.0 0.0 0.0 0.0 0.0 0.0 0.0 0.0 0.0 0.0 0.0 0.0 0.0 0.0 0.0 0.0 0.0 0.0 0.0 0.0 0.0 0.0 0.0 0.0 0.0 0.0 0.0 0.0 0.0 0.0 0.0 0.0 0.0 0.0 0.0 0.0 0.0 0.0 0.0 0.0 0.0 0.0 0.0 0.0 0.0 0.0 0.0 0.0 0.0 0.0 0.0 0.0 0.0 0.0 0.0 0.0 0.0 0.0 0.0 0.0 0.0 0.0 0.0 0.0 0.0 0.0 0.0 0.0 0.0 0.0 0.0 0.0 0.0 0.0 0.0 0.0 0.0 0.0 0.0 0.0 0.0 0.0 0.0 0.0 0.0 0.0 0.0 0.0 0.0 0.0 0.0 0.0 0.0 0.0 0.0 0.0 0.0 0.0 0.0 0.0 0.0 0.0 0.0 0.0 0.0 0.0 0.0 0.0 0.0 0.0 0.0 0.0 0.0 0.0 0.0 0.0 0.0 0.0 0.0 0.0 0.0 0.0 0.0 0.0 0.0 0.0 0.0 0.0 0.0 0.0 0.0 0.0 0.0 0.0 0.0 0.0 0.0 0.0 0.0 0.0 0.0 0.0 0.0 0.0 0.0 0.0 0.0 0.0 0.0 0.0 0.0 0.0 0.0 0.0 0.0 0.0 0.0 0.0 0.0 0.0 0.0 0.0 0.0 0.0 0.0 0.0 0.0 0.0 0.0 0.0 0.0 0.0 0.0 0.0 0.0 0.0 0.0 0.0 0.0 0.0 0.0 0.0 0.0 0.0 0.0 0.0 0.0 0.0 0.0 0.0 0.0 0.0 0.0 0.0 0.0 0.0 0.0 0.0 0.0 0.0 0.0 0.0 0.0 0.0 0.0 0.0 0.0 0.0 0.0 0.0 0.0 0.0 0.0 0.0 0.0 0.0 0.0 0.0 0.0 0.0 0.0 0.0 0.0 0.0 0.0 0.0 0.0 0.0 0.0 0.0 0.0 0.0 0.0 0.0 0.0 0.0 0.0 0.0 0.0 0.0 0.0 0.0 0.0 0.0 0.0 0.0 0.0 0.0 0.0 0.0 0.0 0.0 0.0 0.0 0.0 0.0 0.0 0.0 0.0 0.0 0.0 0.0 0.0 0.0 0.0 0.0 0.0 0.0 0.0 0.0 0.0 0.0 0.0 0.0 0.0 0.0 0.0 0.0 0.0 0.0 0.0 0.0 0.0 0.0 0.0 0.0 0.0 0.0 0.0 0.0 0.0 0.0 0.0 0.0 0.0 0.0 0.0 0.0 0.0 0.0 0.0 0.0 0.0 0.0 0.0 0.0 0.0 0.0 0.0 0.0 0.0 0.0 0.0 0.0} {0.0 0.0 0.0 0.0 0.0 0.0 0.0 0.0 0.0 0.0 0.0 0.0 0.0 0.0 0.0 0.0 0.0 0.0 0.0 0.0 0.0}}
set SDGraph(x,titlecolor) "black"
set SDGraph(c,dash) "0"
set SDGraph(y,size) "12"
set SDGraph(x,rot) "0"
set SDGraph(e,error) {{-1.0 -1.0 -1.0 -1.0 -1.0 -1.0 -1.0 -1.0 -1.0 -1.0 -1.0 -1.0 -1.0 -1.0 -1.0 -1.0 -1.0 -1.0 -1.0 -1.0 -1.0 -1.0 -1.0 -1.0 -1.0 -1.0 -1.0 -1.0 -1.0 -1.0 -1.0 -1.0 -1.0 -1.0 -1.0 -1.0 -1.0 -1.0 -1.0 -1.0 -1.0 -1.0 -1.0 -1.0 -1.0 -1.0 -1.0 -1.0 -1.0 -1.0 -1.0 -1.0 -1.0 -1.0 -1.0 -1.0 -1.0 -1.0 -1.0 -1.0 -1.0 -1.0 -1.0 -1.0 -1.0 -1.0 -1.0 -1.0 -1.0 -1.0 -1.0 -1.0 -1.0 -1.0 -1.0 -1.0 -1.0 -1.0 -1.0 -1.0 -1.0 -1.0 -1.0 -1.0 -1.0 -1.0 -1.0 -1.0 -1.0 -1.0 -1.0 -1.0 -1.0 -1.0 -1.0 -1.0 -1.0 -1.0 -1.0 -1.0 -1.0 -1.0 -1.0 -1.0 -1.0 -1.0 -1.0 -1.0 -1.0 -1.0 -1.0 -1.0 -1.0 -1.0 -1.0 -1.0 -1.0 -1.0 -1.0 -1.0 -1.0 -1.0 -1.0 -1.0 -1.0 -1.0 -1.0 -1.0 -1.0 -1.0 -1.0 -1.0 -1.0 -1.0 -1.0 -1.0 -1.0 -1.0 -1.0 -1.0 -1.0 -1.0 -1.0 -1.0 -1.0 -1.0 -1.0 -1.0 -1.0 -1.0 -1.0 -1.0 -1.0 -1.0 -1.0 -1.0 -1.0 -1.0 -1.0 -1.0 -1.0 -1.0 -1.0 -1.0 -1.0 -1.0 -1.0 -1.0 -1.0 -1.0 -1.0 -1.0 -1.0 -1.0 -1.0 -1.0 -1.0 -1.0 -1.0 -1.0 -1.0 -1.0 -1.0 -1.0 -1.0 -1.0 -1.0 -1.0 -1.0 -1.0 -1.0 -1.0 -1.0 -1.0 -1.0 -1.0 -1.0 -1.0 -1.0 -1.0 -1.0 -1.0 -1.0 -1.0 -1.0 -1.0 -1.0 -1.0 -1.0 -1.0 -1.0 -1.0 -1.0 -1.0 -1.0 -1.0 -1.0 -1.0 -1.0 -1.0 -1.0 -1.0 -1.0 -1.0 -1.0 -1.0 -1.0 -1.0 -1.0 -1.0 -1.0 -1.0 -1.0 -1.0 -1.0 -1.0 -1.0 -1.0 -1.0 -1.0 -1.0 -1.0 -1.0 -1.0 -1.0 -1.0 -1.0 -1.0 -1.0 -1.0 -1.0 -1.0 -1.0 -1.0 -1.0 -1.0 -1.0 -1.0 -1.0 -1.0 -1.0 -1.0 -1.0 -1.0 -1.0 -1.0 -1.0 -1.0 -1.0 -1.0 -1.0 -1.0 -1.0 -1.0 -1.0 -1.0 -1.0 -1.0 -1.0 -1.0 -1.0 -1.0 -1.0 -1.0 -1.0 -1.0 -1.0 -1.0 -1.0 -1.0 -1.0 -1.0 -1.0 -1.0 -1.0 -1.0 -1.0 -1.0 -1.0 -1.0 -1.0 -1.0 -1.0 -1.0 -1.0 -1.0 -1.0 -1.0 -1.0 -1.0 -1.0 -1.0 -1.0 -1.0 -1.0 -1.0 -1.0 -1.0 -1.0 -1.0 -1.0 -1.0 -1.0 -1.0 -1.0 -1.0 -1.0 -1.0 -1.0 -1.0 -1.0 -1.0 -1.0 -1.0 -1.0 -1.0 -1.0 -1.0 -1.0 -1.0 -1.0 -1.0 -1.0 -1.0 -1.0 -1.0 -1.0 -1.0 -1.0 -1.0 -1.0 -1.0 -1.0 -1.0 -1.0 -1.0 -1.0 -1.0 -1.0 -1.0 -1.0 -1.0 -1.0 -1.0 -1.0 -1.0 -1.0 -1.0 -1.0 -1.0 -1.0 -1.0 -1.0 -1.0 -1.0 -1.0 -1.0 -1.0 -1.0 -1.0 -1.0 -1.0 -1.0 -1.0 -1.0 -1.0 -1.0 -1.0 -1.0 -1.0 -1.0 -1.0 -1.0 -1.0 -1.0 -1.0 -1.0 -1.0 -1.0 -1.0 -1.0 -1.0 -1.0 -1.0 -1.0 -1.0 -1.0 -1.0 -1.0 -1.0 -1.0 -1.0 -1.0 -1.0 -1.0 -1.0 -1.0 -1.0 -1.0 -1.0 -1.0 -1.0 -1.0 -1.0 -1.0 -1.0 -1.0 -1.0 -1.0 -1.0 -1.0 -1.0 -1.0 -1.0 -1.0 -1.0 -1.0 -1.0 -1.0 -1.0 -1.0 -1.0 -1.0 -1.0 -1.0 -1.0 -1.0 -1.0 -1.0 -1.0 -1.0 -1.0 -1.0 -1.0 -1.0 -1.0 -1.0 -1.0 -1.0 -1.0 -1.0 -1.0 -1.0 -1.0 -1.0 -1.0 -1.0 -1.0 -1.0 -1.0 -1.0 -1.0 -1.0 -1.0 -1.0 -1.0 -1.0 -1.0 -1.0 -1.0 -1.0 -1.0 -1.0 -1.0 -1.0 -1.0 -1.0 -1.0 -1.0 -1.0 -1.0 -1.0 -1.0 -1.0 -1.0 -1.0 -1.0 -1.0 -1.0 -1.0 -1.0} {-1.0 -1.0 -1.0 -1.0 -1.0 -1.0 -1.0 -1.0 -1.0 -1.0 -1.0 -1.0 -1.0 -1.0 -1.0 -1.0 -1.0 -1.0 -1.0 -1.0 -1.0}}
set SDGraph(x,factor) "1.0"
set SDGraph(x,stepsize) "0"
set SDGraph(plot,background) "gray90"
set SDGraph(l,fg) "black"
set SDGraph(g,hide) "yes"
set SDGraph(margin,left) "0"
set SDGraph(l,relief) "sunken"
set SDGraph(w) ".obW.tab.sizedistr.draw"
set SDGraph(upper,x) ""
set SDGraph(width) "768"
set SDGraph(g,minor) "no"
set SDGraph(upper,y) ""
set SDGraph(e,reslinewidth) {1 1}
set SDGraph(y,stepsize) "0"
set SDGraph(y,showticks) "yes"
set SDGraph(lower,x) ""
set SDGraph(l,position) "right"
set SDGraph(lower,y) ""
set SDGraph(y,type) "y*pow(x,3)"
set StructParData(DInvariant) "-1.0"
set StructParData(S/V) "-1.0"
set StructParData(I0) "-1.0"
set StructParData(isp_w) ".obW.tab.structpar"
set StructParData(Guinierfirst) "1"
set StructParData(iIq0) "-1.0"
set StructParData(Porodchisq) "-1.0"
set StructParData(I0typestr) "Guinier"
set StructParData(errortype) "experimental"
set StructParData(Qmin) "-1.0"
set StructParData(DI0) "-1.0"
set StructParData(Qexp) "-1.0"
set StructParData(Porodnpoints) "25"
set StructParData(Qmax) "-1.0"
set StructParData(iIexp) "-1.0"
set StructParData(DiIq0) "-1.0"
set StructParData(I0chisq) "-1.0"
set StructParData(plottype) "-1"
set StructParData(iIc4) "-1.0"
set StructParData(DQexp) "-1.0"
set StructParData(Qq0) "-1.0"
set StructParData(typestr) "Porod"
set StructParData(DiIc4) "-1.0"
set StructParData(DintIexp) "-1.0"
set StructParData(largeQFit) {Porod fit results:}
set StructParData(Qc4) "-1.0"
set StructParData(error) "0"
set StructParData(order) "descending"
set StructParData(intIq0) "-1.0"
set StructParData(VP) "-1.0"
set StructParData(ndata) "0"
set StructParData(DintIq0) "-1.0"
set StructParData(DVP) "-1.0"
set StructParData(GraphName) "StructParData"
set StructParData(intIc4) "-1.0"
set StructParData(Porodfirst) "1"
set StructParData(Invariant) "-1.0"
set StructParData(c0fit) "yes"
set StructParData(Guiniernpoints) "7"
set StructParData(DR2G) "-1.0"
set StructParData(DintIc4) "-1.0"
set StructParData(chisq) "-1.0"
set StructParData(lowQText) {Guinier approx.:
I(Q) = I0 exp(-Rg^2*Q^2/3)}
set StructParData(isp_text_export) {description;value;error
Guinier approx.: I(Q) = I0 exp(-Rg^2*Q^2/3);;
1st data point (ascending);1;
number of points;7;
Q_min;0.07077477;
Q_max;0.1106184;
Guinier radius RG;-1.0000e+000;-1.0000e+000
forward scattering I(0);-1.0000e+000;-1.0000e+000
chisq(Guinier);-1.0;
;;
Porod approx.: I(Q) = c0+c4*Q^(D-4);;
1st data point (descending);1;
number of points;25;
Q_min;4.315813;
Q_max;4.983262;
background c_0;-1.0000e+000;-1.0000e+000
Porod constant c_4;-1.0000e+000;-1.0000e+000
potential law D;0.0000e+000;-1.0000e+000
chisq(Porod);-1.0;
;;
integral structural parameters:;;
correlation length lc;-1.0000e+000;-1.0000e+000
correlation area Ac;-1.0000e+000;-1.0000e+000
intersection length li;-1.0000e+000;-1.0000e+000
Porod volume VP;-1.0000e+000;-1.0000e+000
Porod radius RP;-1.0000e+000;-1.0000e+000
specific surface S/V;-1.0000e+000;-1.0000e+000
scattering invariant Inv;-1.0000e+000;-1.0000e+000
integrated intensity iI = int(I(Q)*Q)dQ;-1.0000e+000;-1.0000e+000
integral intensity intI = int(I(Q))dQ;-1.0000e+000;-1.0000e+000
Q_min;-1.0;
Q_max;-1.0;}
set StructParData(a) {0.0 0.0 0.0 0.0}
set StructParData(npoints) "3"
set StructParData(active) {yes no yes no}
set StructParData(DS/V) "-1.0"
set StructParData(PorodD) "0"
set StructParData(err) {0.0 0.0 0.0 0.0}
set StructParData(RG) "-1.0"
set StructParData(intIexp) "-1.0"
set StructParData(aname) {c0 c1 c4 D}
set StructParData(c0) "-1.0"
set StructParData(DiIexp) "-1.0"
set StructParData(DPorodD) "-1.0"
set StructParData(c1) " 0.0"
set StructParData(intI) "-1.0"
set StructParData(Ac) "-1.0"
set StructParData(DRG) "-1.0"
set StructParData(DQq0) "-1.0"
set StructParData(c4) "-1.0"
set StructParData(Dc0) "-1.0"
set StructParData(lc) "-1.0"
set StructParData(DAc) "-1.0"
set StructParData(Dc1) "-1.0"
set StructParData(DintI) "-1.0"
set StructParData(RP) "-1.0"
set StructParData(porodDfit) "no"
set StructParData(Dc4) "-1.0"
set StructParData(Dlc) "-1.0"
set StructParData(DQc4) "-1.0"
set StructParData(isp_text_display) {Guinier approx.:
             I(Q) = I0 exp(-Rg^2*Q^2/3)                              
             1st data point (ascending) =            1               
                       number of points =            7               
                                  Q_min =   0.07077477               
                                  Q_max =    0.1106184               
                      Guinier radius RG = -1.0000e+000 � -1.0000e+000
                forward scattering I(0) = -1.0000e+000 � -1.0000e+000
                         chisq(Guinier) =         -1.0               
                                                                     
Porod approx.:
                   I(Q) = c0+c4*Q^(D-4)                              
            1st data point (descending) =            1               
                       number of points =           25               
                                  Q_min =     4.315813               
                                  Q_max =     4.983262               
                         background c_0 = -1.0000e+000 � -1.0000e+000
                     Porod constant c_4 = -1.0000e+000 � -1.0000e+000
                        potential law D =  0.0000e+000 � -1.0000e+000
                           chisq(Porod) =         -1.0               
                                                                     
        integral structural parameters:                              
                  correlation length lc = -1.0000e+000 � -1.0000e+000
                    correlation area Ac = -1.0000e+000 � -1.0000e+000
                 intersection length li = -1.0000e+000 � -1.0000e+000
                        Porod volume VP = -1.0000e+000 � -1.0000e+000
                        Porod radius RP = -1.0000e+000 � -1.0000e+000
                   specific surface S/V = -1.0000e+000 � -1.0000e+000
               scattering invariant Inv = -1.0000e+000 � -1.0000e+000
integrated intensity iI = int(I(Q)*Q)dQ = -1.0000e+000 � -1.0000e+000
  integral intensity intI = int(I(Q))dQ = -1.0000e+000 � -1.0000e+000
                                  Q_min =         -1.0               
                                  Q_max =         -1.0               }
set StructParData(li) "-1.0"
set StructParData(DRP) "-1.0"
set StructParData(w) "123"
set StructParData(first) "1"
set StructParData(largeQText) {Porod approx.:
I(Q) = c0+c4*Q^(D-4)}
set StructParData(Dli) "-1.0"
set StructParData(iI) "-1.0"
set StructParData(R2G) "-1.0"
set StructParData(isp_descr) "integral_structural_parameters"
set StructParData(lowQFit) {Guinier fit results:}
set StructParData(DiI) "-1.0"
set G2ParData(Par5err) "0.0"
set G2ParData(Par7lab) ""
set G2ParData(chisqr) "0.0"
set G2ParData(Par7err) "0.0"
set G2ParData(T) "293.15"
set G2ParData(Par1) "1.0"
set G2ParData(Par2lab) "Gamma1"
set G2ParData(iter) "0"
set G2ParData(Par2) "100.0"
set G2ParData(R_hyd) "0.0"
set G2ParData(Theta) "90"
set G2ParData(Par2err) "0.0"
set G2ParData(Par3) "0.0"
set G2ParData(Par4lab) "Gamma3"
set G2ParData(Par4) "0.0"
set G2ParData(refind) "1.332"
set G2ParData(Par1active) "1"
set G2ParData(Par4err) "0.0"
set G2ParData(Par5) "0.0"
set G2ParData(Par6lab) ""
set G2ParData(lambda) "632.8"
set G2ParData(Par2active) "1"
set G2ParData(par_x_X) "1.001"
set G2ParData(Par6) "0.0"
set G2ParData(plottype) "0"
set G2ParData(Par3active) "0"
set G2ParData(Par6err) "0.0"
set G2ParData(Par7) "0.0"
set G2ParData(Par4active) "0"
set G2ParData(Par) {{A Gamma1 Gamma2 Gamma3 B "" ""} {A p Gamma_a1 Gamma_a2 Gamma_b1 Gamma_b2 B} {A BaseLine p tau1 gamma1 tau2 gamma2}}
set G2ParData(Par1lab) "A"
set G2ParData(Par5active) "0"
set G2ParData(DLSmodel) {cumulant analysis}
set G2ParData(PDI) "0.0"
set G2ParData(visc) "1.002"
set G2ParData(Par6active) "0"
set G2ParData(Par1err) "0.0"
set G2ParData(DLSerror) {lin. error}
set G2ParData(Par3lab) "Gamma2"
set G2ParData(Par7active) "0"
set G2ParData(Par3err) "0.0"
set G2ParData(iter_d) "0"
set G2ParData(Par5lab) "B"
set FitPrecision(SQ_or_IQ,label) {calculate scattering intensity}
set FitPrecision(SQ_or_IQ) "1"
set FitPrecision(Robertus_p) "9"
set FitPrecision(h) "1e-2"
set FitPrecision(epsNRIQ) "1e-6"
set FitPrecision(JMAXNRIQ) "18"
set FitPrecision(epsanisotropic) "1e-5"
set FitPrecision(JMAXanisotropic) "18"
set FitPrecision(int) "no"
set FitPrecision(epsresolution) "1e-3"
set FitPrecision(JMAXresolution) "18"
set FitPrecision(iter_4_MC) "1000"
set OZ(phi) "0.3"
set OZ(p5,name) ""
set OZ(PrintProgress) "0"
set OZ(result,label) ""
set OZ(interrupt) "0"
set OZ(plugin_fct_names) {"SQ oz 1" 	"SQ oz 2" 	"SQ oz 3"  "SQ oz 4" 	"SQ oz 5" 	"SQ oz 6"}
set OZ(p2,name) ""
set OZ(result,closure) ""
set OZ(result,cr) ""
set OZ(result,Ur) ""
set OZ(color_i) "0"
set OZ(p13,name) ""
set OZ(result,gridlength) ""
set OZ(p7,name) ""
set OZ(plugin_C_names) {"sq_sq_oz_1" 	"sq_sq_oz_2" 	"sq_sq_oz_3"  "sq_sq_oz_4" 	"sq_sq_oz_5" 	"sq_sq_oz_6"}
set OZ(T) "300"
set OZ(p10,name) ""
set OZ(result,T) ""
set OZ(potential) "HardSphere"
set OZ(p4,name) ""
set OZ(p10) "1."
set OZ(result,mix) ""
set OZ(p11) "1."
set OZ(p12) "1."
set OZ(result,potential) ""
set OZ(p13) "1."
set OZ(p14) "1."
set OZ(p1,name) ""
set OZ(symbol_i) "0"
set OZ(p15) "1."
set OZ(p0) "1.0"
set OZ(label) "unknown"
set OZ(p1) "0.1"
set OZ(p2) "1.2"
set OZ(p15,name) ""
set OZ(p3) "1.3"
set OZ(maxit) "10000"
set OZ(p4) "1.4"
set OZ(p5) "1.5"
set OZ(p9,name) ""
set OZ(p6) "1."
set OZ(result,releps) ""
set OZ(mix) "0.5"
set OZ(p7) "1."
set OZ(algorithm) {CR iteration}
set OZ(p12,name) ""
set OZ(p8) "1."
set OZ(p9) "1."
set OZ(dr/dsigma) "0.07"
set OZ(mult) "4"
set OZ(p6,name) ""
set OZ(releps) "1e-12"
set OZ(result,gr) ""
set OZ(result,dr/dsigma) ""
set OZ(p3,name) ""
set OZ(result,p) ""
set OZ(result,phi) ""
set OZ(result,q) ""
set OZ(p0,name) "diameter"
set OZ(closure) "Percus-Yevick"
set OZ(result,mult) ""
set OZ(result,r) ""
set OZ(result,Sq) ""
set OZ(gridlength) "512"
set OZ(plottedgraphs) "0"
set OZ(p14,name) ""
set OZ(result,u,x) ""
set OZ(p8,name) ""
set OZ(p11,name) ""
set OZ(mindimOZ) "128"
set ozSQGraph(e,fill) "Black"
set ozSQGraph(e,scale) "no"
set ozSQGraph(e,dash) "0"
set ozSQGraph(e,linewidth) "2"
set ozSQGraph(y,min) ""
set ozSQGraph(l,hide) "yes"
set ozSQGraph(e,resoutline) "blue"
set ozSQGraph(e,xdata) "{}"
set ozSQGraph(e,element) "0"
set ozSQGraph(y,max) ""
set ozSQGraph(x,linewidth) "2"
set ozSQGraph(colorselection) {black red green blue cyan magenta yellow violet purple orange pink gray}
set ozSQGraph(x,titlefont) {Helvetica 10}
set ozSQGraph(y,titlecolor) "black"
set ozSQGraph(y,loose) "no"
set ozSQGraph(fit,background) "#cccccc"
set ozSQGraph(x,size) "12"
set ozSQGraph(e,dashcolor) "Black"
set ozSQGraph(e,outlinewidth) "1"
set ozSQGraph(x,ticklength) "10"
set ozSQGraph(l,posx) "10"
set ozSQGraph(e,errlinewidth) "1"
set ozSQGraph(l,posy) "10"
set ozSQGraph(e,linehide) "0"
set ozSQGraph(graph,fg) "black"
set ozSQGraph(e,elementname) "{}"
set ozSQGraph(dashnames) {{-} {..} {--} {.-}  {..-} {--.}}
set ozSQGraph(e,reshide) "no"
set ozSQGraph(graph,relief) "flat"
set ozSQGraph(e,pixels) "4"
set ozSQGraph(dashpattern) {{0} {2 2} {8 2 8 2} {2 2 8 2}  {2 2 2 2 8 2} {8 2 8 2 2 2} }
set ozSQGraph(x,tickcolor) "black"
set ozSQGraph(x,logscale) "1"
set ozSQGraph(e,resstipples) "hline1"
set ozSQGraph(y,title) "I(Q)"
set ozSQGraph(l,bg) "white"
set ozSQGraph(e,errtags) "{}"
set ozSQGraph(e,symbolhide) "no"
set ozSQGraph(c,hide) "yes"
set ozSQGraph(plot,borderwidth) "0"
set ozSQGraph(y,rot) "0"
set ozSQGraph(e,smooth) "linear"
set ozSQGraph(e,offdashcolor) "White"
set ozSQGraph(g,dash) "0"
set ozSQGraph(y,color) "Black"
set ozSQGraph(x,subticks) "5"
set ozSQGraph(l,padx) {0 0}
set ozSQGraph(y,linewidth) "2"
set ozSQGraph(l,pady) {0 0}
set ozSQGraph(y,titlefont) {Helvetica 10}
set ozSQGraph(x,loose) "no"
set ozSQGraph(x,type) "log10(x)"
set ozSQGraph(y,logscale) "1"
set ozSQGraph(e,restags) "{}"
set ozSQGraph(title) "unknown"
set ozSQGraph(l,anchor) "n"
set ozSQGraph(GraphName) "ozSQGraph"
set ozSQGraph(symbolselection) {square circle diamond plus cross splus scross triangle}
set ozSQGraph(e,errorhide) "no"
set ozSQGraph(y,subticks) "5"
set ozSQGraph(l,ipadx) {0 0}
set ozSQGraph(c,color) "black"
set ozSQGraph(margin,plotpadx) {5 5}
set ozSQGraph(x,tickfont) {Helvetica 10}
set ozSQGraph(x,title) {Q / nm^-1}
set ozSQGraph(l,ipady) {0 0}
set ozSQGraph(l,font) {Helvetica 8}
set ozSQGraph(y,tickcolor) "black"
set ozSQGraph(c,linewidth) "1"
set ozSQGraph(margin,plotpady) {5 5}
set ozSQGraph(fitrange) "no"
set ozSQGraph(margin,right) "0"
set ozSQGraph(x,min) ""
set ozSQGraph(e,errfill) "Black"
set ozSQGraph(height) "512"
set ozSQGraph(e,erroutline) "blue"
set ozSQGraph(e,errdash) "0"
set ozSQGraph(y,ticklength) "10"
set ozSQGraph(g,color) "black"
set ozSQGraph(x,max) ""
set ozSQGraph(g,linewidth) "1"
set ozSQGraph(x,color) "Black"
set ozSQGraph(l,legendtext) "unknown"
set ozSQGraph(e,ydata) "{}"
set ozSQGraph(y,mapped) "1"
set ozSQGraph(margin,top) "0"
set ozSQGraph(l,borderwidth) "2"
set ozSQGraph(e,errstipples) "hline1"
set ozSQGraph(e,symbol) "circle"
set ozSQGraph(y,tickfont) {Helvetica 10}
set ozSQGraph(font) {Helvetica 10}
set ozSQGraph(graph,bg) "white"
set ozSQGraph(margin,bottom) "0"
set ozSQGraph(e,outline) "Black"
set ozSQGraph(e,resfill) "Black"
set ozSQGraph(plot,relief) "flat"
set ozSQGraph(e,resdash) "0"
set ozSQGraph(x,showticks) "yes"
set ozSQGraph(x,mapped) "1"
set ozSQGraph(y,factor) "1.0"
set ozSQGraph(stipples) {bdiagonal1 bdiagonal2 checker2 checker3  cross1 cross2 cross3 crossdiag  dot1 dot2 dot3 dot4 fdiagonal1 fdiagonal2  hline1 hline2 lbottom ltop rbottom rtop  vline1 vline2}
set ozSQGraph(graph,borderwidth) "0"
set ozSQGraph(e,resdata) "{}"
set ozSQGraph(x,titlecolor) "black"
set ozSQGraph(c,dash) "0"
set ozSQGraph(y,size) "12"
set ozSQGraph(x,rot) "0"
set ozSQGraph(e,error) "{}"
set ozSQGraph(x,factor) "1.0"
set ozSQGraph(x,stepsize) "0"
set ozSQGraph(plot,background) "gray90"
set ozSQGraph(l,fg) "black"
set ozSQGraph(g,hide) "yes"
set ozSQGraph(margin,left) "0"
set ozSQGraph(l,relief) "sunken"
set ozSQGraph(w) ""
set ozSQGraph(upper,x) ""
set ozSQGraph(width) "768"
set ozSQGraph(g,minor) "no"
set ozSQGraph(upper,y) ""
set ozSQGraph(e,reslinewidth) "1"
set ozSQGraph(y,stepsize) "0"
set ozSQGraph(y,showticks) "yes"
set ozSQGraph(lower,x) ""
set ozSQGraph(l,position) "right"
set ozSQGraph(lower,y) ""
set ozSQGraph(y,type) "log10(y)"
set ozgrGraph(e,fill) "Black"
set ozgrGraph(e,scale) "no"
set ozgrGraph(e,dash) "0"
set ozgrGraph(e,linewidth) "2"
set ozgrGraph(y,min) ""
set ozgrGraph(l,hide) "yes"
set ozgrGraph(e,resoutline) "blue"
set ozgrGraph(e,xdata) "{}"
set ozgrGraph(e,element) "0"
set ozgrGraph(y,max) ""
set ozgrGraph(x,linewidth) "2"
set ozgrGraph(colorselection) {black red green blue cyan magenta yellow violet purple orange pink gray}
set ozgrGraph(x,titlefont) {Helvetica 10}
set ozgrGraph(y,titlecolor) "black"
set ozgrGraph(y,loose) "no"
set ozgrGraph(fit,background) "#cccccc"
set ozgrGraph(x,size) "12"
set ozgrGraph(e,dashcolor) "Black"
set ozgrGraph(e,outlinewidth) "1"
set ozgrGraph(x,ticklength) "10"
set ozgrGraph(l,posx) "10"
set ozgrGraph(e,errlinewidth) "1"
set ozgrGraph(l,posy) "10"
set ozgrGraph(e,linehide) "0"
set ozgrGraph(graph,fg) "black"
set ozgrGraph(e,elementname) "{}"
set ozgrGraph(dashnames) {{-} {..} {--} {.-}  {..-} {--.}}
set ozgrGraph(e,reshide) "no"
set ozgrGraph(graph,relief) "flat"
set ozgrGraph(e,pixels) "4"
set ozgrGraph(dashpattern) {{0} {2 2} {8 2 8 2} {2 2 8 2}  {2 2 2 2 8 2} {8 2 8 2 2 2} }
set ozgrGraph(x,tickcolor) "black"
set ozgrGraph(x,logscale) "1"
set ozgrGraph(e,resstipples) "hline1"
set ozgrGraph(y,title) "I(Q)"
set ozgrGraph(l,bg) "white"
set ozgrGraph(e,errtags) "{}"
set ozgrGraph(e,symbolhide) "no"
set ozgrGraph(c,hide) "yes"
set ozgrGraph(plot,borderwidth) "0"
set ozgrGraph(y,rot) "0"
set ozgrGraph(e,smooth) "linear"
set ozgrGraph(e,offdashcolor) "White"
set ozgrGraph(g,dash) "0"
set ozgrGraph(y,color) "Black"
set ozgrGraph(x,subticks) "5"
set ozgrGraph(l,padx) {0 0}
set ozgrGraph(y,linewidth) "2"
set ozgrGraph(l,pady) {0 0}
set ozgrGraph(y,titlefont) {Helvetica 10}
set ozgrGraph(x,loose) "no"
set ozgrGraph(x,type) "log10(x)"
set ozgrGraph(y,logscale) "1"
set ozgrGraph(e,restags) "{}"
set ozgrGraph(title) "unknown"
set ozgrGraph(l,anchor) "n"
set ozgrGraph(GraphName) "ozgrGraph"
set ozgrGraph(symbolselection) {square circle diamond plus cross splus scross triangle}
set ozgrGraph(e,errorhide) "no"
set ozgrGraph(y,subticks) "5"
set ozgrGraph(l,ipadx) {0 0}
set ozgrGraph(c,color) "black"
set ozgrGraph(margin,plotpadx) {5 5}
set ozgrGraph(x,tickfont) {Helvetica 10}
set ozgrGraph(x,title) {Q / nm^-1}
set ozgrGraph(l,ipady) {0 0}
set ozgrGraph(l,font) {Helvetica 8}
set ozgrGraph(y,tickcolor) "black"
set ozgrGraph(c,linewidth) "1"
set ozgrGraph(margin,plotpady) {5 5}
set ozgrGraph(fitrange) "no"
set ozgrGraph(margin,right) "0"
set ozgrGraph(x,min) ""
set ozgrGraph(e,errfill) "Black"
set ozgrGraph(height) "512"
set ozgrGraph(e,erroutline) "blue"
set ozgrGraph(e,errdash) "0"
set ozgrGraph(y,ticklength) "10"
set ozgrGraph(g,color) "black"
set ozgrGraph(x,max) ""
set ozgrGraph(g,linewidth) "1"
set ozgrGraph(x,color) "Black"
set ozgrGraph(l,legendtext) "unknown"
set ozgrGraph(e,ydata) "{}"
set ozgrGraph(y,mapped) "1"
set ozgrGraph(margin,top) "0"
set ozgrGraph(l,borderwidth) "2"
set ozgrGraph(e,errstipples) "hline1"
set ozgrGraph(e,symbol) "circle"
set ozgrGraph(y,tickfont) {Helvetica 10}
set ozgrGraph(font) {Helvetica 10}
set ozgrGraph(graph,bg) "white"
set ozgrGraph(margin,bottom) "0"
set ozgrGraph(e,outline) "Black"
set ozgrGraph(e,resfill) "Black"
set ozgrGraph(plot,relief) "flat"
set ozgrGraph(e,resdash) "0"
set ozgrGraph(x,showticks) "yes"
set ozgrGraph(x,mapped) "1"
set ozgrGraph(y,factor) "1.0"
set ozgrGraph(stipples) {bdiagonal1 bdiagonal2 checker2 checker3  cross1 cross2 cross3 crossdiag  dot1 dot2 dot3 dot4 fdiagonal1 fdiagonal2  hline1 hline2 lbottom ltop rbottom rtop  vline1 vline2}
set ozgrGraph(graph,borderwidth) "0"
set ozgrGraph(e,resdata) "{}"
set ozgrGraph(x,titlecolor) "black"
set ozgrGraph(c,dash) "0"
set ozgrGraph(y,size) "12"
set ozgrGraph(x,rot) "0"
set ozgrGraph(e,error) "{}"
set ozgrGraph(x,factor) "1.0"
set ozgrGraph(x,stepsize) "0"
set ozgrGraph(plot,background) "gray90"
set ozgrGraph(l,fg) "black"
set ozgrGraph(g,hide) "yes"
set ozgrGraph(margin,left) "0"
set ozgrGraph(l,relief) "sunken"
set ozgrGraph(w) ""
set ozgrGraph(upper,x) ""
set ozgrGraph(width) "768"
set ozgrGraph(g,minor) "no"
set ozgrGraph(upper,y) ""
set ozgrGraph(e,reslinewidth) "1"
set ozgrGraph(y,stepsize) "0"
set ozgrGraph(y,showticks) "yes"
set ozgrGraph(lower,x) ""
set ozgrGraph(l,position) "right"
set ozgrGraph(lower,y) ""
set ozgrGraph(y,type) "log10(y)"
set ozcrGraph(e,fill) "Black"
set ozcrGraph(e,scale) "no"
set ozcrGraph(e,dash) "0"
set ozcrGraph(e,linewidth) "2"
set ozcrGraph(y,min) ""
set ozcrGraph(l,hide) "yes"
set ozcrGraph(e,resoutline) "blue"
set ozcrGraph(e,xdata) "{}"
set ozcrGraph(e,element) "0"
set ozcrGraph(y,max) ""
set ozcrGraph(x,linewidth) "2"
set ozcrGraph(colorselection) {black red green blue cyan magenta yellow violet purple orange pink gray}
set ozcrGraph(x,titlefont) {Helvetica 10}
set ozcrGraph(y,titlecolor) "black"
set ozcrGraph(y,loose) "no"
set ozcrGraph(fit,background) "#cccccc"
set ozcrGraph(x,size) "12"
set ozcrGraph(e,dashcolor) "Black"
set ozcrGraph(e,outlinewidth) "1"
set ozcrGraph(x,ticklength) "10"
set ozcrGraph(l,posx) "10"
set ozcrGraph(e,errlinewidth) "1"
set ozcrGraph(l,posy) "10"
set ozcrGraph(e,linehide) "0"
set ozcrGraph(graph,fg) "black"
set ozcrGraph(e,elementname) "{}"
set ozcrGraph(dashnames) {{-} {..} {--} {.-}  {..-} {--.}}
set ozcrGraph(e,reshide) "no"
set ozcrGraph(graph,relief) "flat"
set ozcrGraph(e,pixels) "4"
set ozcrGraph(dashpattern) {{0} {2 2} {8 2 8 2} {2 2 8 2}  {2 2 2 2 8 2} {8 2 8 2 2 2} }
set ozcrGraph(x,tickcolor) "black"
set ozcrGraph(x,logscale) "1"
set ozcrGraph(e,resstipples) "hline1"
set ozcrGraph(y,title) "I(Q)"
set ozcrGraph(l,bg) "white"
set ozcrGraph(e,errtags) "{}"
set ozcrGraph(e,symbolhide) "no"
set ozcrGraph(c,hide) "yes"
set ozcrGraph(plot,borderwidth) "0"
set ozcrGraph(y,rot) "0"
set ozcrGraph(e,smooth) "linear"
set ozcrGraph(e,offdashcolor) "White"
set ozcrGraph(g,dash) "0"
set ozcrGraph(y,color) "Black"
set ozcrGraph(x,subticks) "5"
set ozcrGraph(l,padx) {0 0}
set ozcrGraph(y,linewidth) "2"
set ozcrGraph(l,pady) {0 0}
set ozcrGraph(y,titlefont) {Helvetica 10}
set ozcrGraph(x,loose) "no"
set ozcrGraph(x,type) "log10(x)"
set ozcrGraph(y,logscale) "1"
set ozcrGraph(e,restags) "{}"
set ozcrGraph(title) "unknown"
set ozcrGraph(l,anchor) "n"
set ozcrGraph(GraphName) "ozcrGraph"
set ozcrGraph(symbolselection) {square circle diamond plus cross splus scross triangle}
set ozcrGraph(e,errorhide) "no"
set ozcrGraph(y,subticks) "5"
set ozcrGraph(l,ipadx) {0 0}
set ozcrGraph(c,color) "black"
set ozcrGraph(margin,plotpadx) {5 5}
set ozcrGraph(x,tickfont) {Helvetica 10}
set ozcrGraph(x,title) {Q / nm^-1}
set ozcrGraph(l,ipady) {0 0}
set ozcrGraph(l,font) {Helvetica 8}
set ozcrGraph(y,tickcolor) "black"
set ozcrGraph(c,linewidth) "1"
set ozcrGraph(margin,plotpady) {5 5}
set ozcrGraph(fitrange) "no"
set ozcrGraph(margin,right) "0"
set ozcrGraph(x,min) ""
set ozcrGraph(e,errfill) "Black"
set ozcrGraph(height) "512"
set ozcrGraph(e,erroutline) "blue"
set ozcrGraph(e,errdash) "0"
set ozcrGraph(y,ticklength) "10"
set ozcrGraph(g,color) "black"
set ozcrGraph(x,max) ""
set ozcrGraph(g,linewidth) "1"
set ozcrGraph(x,color) "Black"
set ozcrGraph(l,legendtext) "unknown"
set ozcrGraph(e,ydata) "{}"
set ozcrGraph(y,mapped) "1"
set ozcrGraph(margin,top) "0"
set ozcrGraph(l,borderwidth) "2"
set ozcrGraph(e,errstipples) "hline1"
set ozcrGraph(e,symbol) "circle"
set ozcrGraph(y,tickfont) {Helvetica 10}
set ozcrGraph(font) {Helvetica 10}
set ozcrGraph(graph,bg) "white"
set ozcrGraph(margin,bottom) "0"
set ozcrGraph(e,outline) "Black"
set ozcrGraph(e,resfill) "Black"
set ozcrGraph(plot,relief) "flat"
set ozcrGraph(e,resdash) "0"
set ozcrGraph(x,showticks) "yes"
set ozcrGraph(x,mapped) "1"
set ozcrGraph(y,factor) "1.0"
set ozcrGraph(stipples) {bdiagonal1 bdiagonal2 checker2 checker3  cross1 cross2 cross3 crossdiag  dot1 dot2 dot3 dot4 fdiagonal1 fdiagonal2  hline1 hline2 lbottom ltop rbottom rtop  vline1 vline2}
set ozcrGraph(graph,borderwidth) "0"
set ozcrGraph(e,resdata) "{}"
set ozcrGraph(x,titlecolor) "black"
set ozcrGraph(c,dash) "0"
set ozcrGraph(y,size) "12"
set ozcrGraph(x,rot) "0"
set ozcrGraph(e,error) "{}"
set ozcrGraph(x,factor) "1.0"
set ozcrGraph(x,stepsize) "0"
set ozcrGraph(plot,background) "gray90"
set ozcrGraph(l,fg) "black"
set ozcrGraph(g,hide) "yes"
set ozcrGraph(margin,left) "0"
set ozcrGraph(l,relief) "sunken"
set ozcrGraph(w) ""
set ozcrGraph(upper,x) ""
set ozcrGraph(width) "768"
set ozcrGraph(g,minor) "no"
set ozcrGraph(upper,y) ""
set ozcrGraph(e,reslinewidth) "1"
set ozcrGraph(y,stepsize) "0"
set ozcrGraph(y,showticks) "yes"
set ozcrGraph(lower,x) ""
set ozcrGraph(l,position) "right"
set ozcrGraph(lower,y) ""
set ozcrGraph(y,type) "log10(y)"
set ozhrGraph(e,fill) "Black"
set ozhrGraph(e,scale) "no"
set ozhrGraph(e,dash) "0"
set ozhrGraph(e,linewidth) "2"
set ozhrGraph(y,min) ""
set ozhrGraph(l,hide) "yes"
set ozhrGraph(e,resoutline) "blue"
set ozhrGraph(e,xdata) "{}"
set ozhrGraph(e,element) "0"
set ozhrGraph(y,max) ""
set ozhrGraph(x,linewidth) "2"
set ozhrGraph(colorselection) {black red green blue cyan magenta yellow violet purple orange pink gray}
set ozhrGraph(x,titlefont) {Helvetica 10}
set ozhrGraph(y,titlecolor) "black"
set ozhrGraph(y,loose) "no"
set ozhrGraph(fit,background) "#cccccc"
set ozhrGraph(x,size) "12"
set ozhrGraph(e,dashcolor) "Black"
set ozhrGraph(e,outlinewidth) "1"
set ozhrGraph(x,ticklength) "10"
set ozhrGraph(l,posx) "10"
set ozhrGraph(e,errlinewidth) "1"
set ozhrGraph(l,posy) "10"
set ozhrGraph(e,linehide) "0"
set ozhrGraph(graph,fg) "black"
set ozhrGraph(e,elementname) "{}"
set ozhrGraph(dashnames) {{-} {..} {--} {.-}  {..-} {--.}}
set ozhrGraph(e,reshide) "no"
set ozhrGraph(graph,relief) "flat"
set ozhrGraph(e,pixels) "4"
set ozhrGraph(dashpattern) {{0} {2 2} {8 2 8 2} {2 2 8 2}  {2 2 2 2 8 2} {8 2 8 2 2 2} }
set ozhrGraph(x,tickcolor) "black"
set ozhrGraph(x,logscale) "1"
set ozhrGraph(e,resstipples) "hline1"
set ozhrGraph(y,title) "I(Q)"
set ozhrGraph(l,bg) "white"
set ozhrGraph(e,errtags) "{}"
set ozhrGraph(e,symbolhide) "no"
set ozhrGraph(c,hide) "yes"
set ozhrGraph(plot,borderwidth) "0"
set ozhrGraph(y,rot) "0"
set ozhrGraph(e,smooth) "linear"
set ozhrGraph(e,offdashcolor) "White"
set ozhrGraph(g,dash) "0"
set ozhrGraph(y,color) "Black"
set ozhrGraph(x,subticks) "5"
set ozhrGraph(l,padx) {0 0}
set ozhrGraph(y,linewidth) "2"
set ozhrGraph(l,pady) {0 0}
set ozhrGraph(y,titlefont) {Helvetica 10}
set ozhrGraph(x,loose) "no"
set ozhrGraph(x,type) "log10(x)"
set ozhrGraph(y,logscale) "1"
set ozhrGraph(e,restags) "{}"
set ozhrGraph(title) "unknown"
set ozhrGraph(l,anchor) "n"
set ozhrGraph(GraphName) "ozhrGraph"
set ozhrGraph(symbolselection) {square circle diamond plus cross splus scross triangle}
set ozhrGraph(e,errorhide) "no"
set ozhrGraph(y,subticks) "5"
set ozhrGraph(l,ipadx) {0 0}
set ozhrGraph(c,color) "black"
set ozhrGraph(margin,plotpadx) {5 5}
set ozhrGraph(x,tickfont) {Helvetica 10}
set ozhrGraph(x,title) {Q / nm^-1}
set ozhrGraph(l,ipady) {0 0}
set ozhrGraph(l,font) {Helvetica 8}
set ozhrGraph(y,tickcolor) "black"
set ozhrGraph(c,linewidth) "1"
set ozhrGraph(margin,plotpady) {5 5}
set ozhrGraph(fitrange) "no"
set ozhrGraph(margin,right) "0"
set ozhrGraph(x,min) ""
set ozhrGraph(e,errfill) "Black"
set ozhrGraph(height) "512"
set ozhrGraph(e,erroutline) "blue"
set ozhrGraph(e,errdash) "0"
set ozhrGraph(y,ticklength) "10"
set ozhrGraph(g,color) "black"
set ozhrGraph(x,max) ""
set ozhrGraph(g,linewidth) "1"
set ozhrGraph(x,color) "Black"
set ozhrGraph(l,legendtext) "unknown"
set ozhrGraph(e,ydata) "{}"
set ozhrGraph(y,mapped) "1"
set ozhrGraph(margin,top) "0"
set ozhrGraph(l,borderwidth) "2"
set ozhrGraph(e,errstipples) "hline1"
set ozhrGraph(e,symbol) "circle"
set ozhrGraph(y,tickfont) {Helvetica 10}
set ozhrGraph(font) {Helvetica 10}
set ozhrGraph(graph,bg) "white"
set ozhrGraph(margin,bottom) "0"
set ozhrGraph(e,outline) "Black"
set ozhrGraph(e,resfill) "Black"
set ozhrGraph(plot,relief) "flat"
set ozhrGraph(e,resdash) "0"
set ozhrGraph(x,showticks) "yes"
set ozhrGraph(x,mapped) "1"
set ozhrGraph(y,factor) "1.0"
set ozhrGraph(stipples) {bdiagonal1 bdiagonal2 checker2 checker3  cross1 cross2 cross3 crossdiag  dot1 dot2 dot3 dot4 fdiagonal1 fdiagonal2  hline1 hline2 lbottom ltop rbottom rtop  vline1 vline2}
set ozhrGraph(graph,borderwidth) "0"
set ozhrGraph(e,resdata) "{}"
set ozhrGraph(x,titlecolor) "black"
set ozhrGraph(c,dash) "0"
set ozhrGraph(y,size) "12"
set ozhrGraph(x,rot) "0"
set ozhrGraph(e,error) "{}"
set ozhrGraph(x,factor) "1.0"
set ozhrGraph(x,stepsize) "0"
set ozhrGraph(plot,background) "gray90"
set ozhrGraph(l,fg) "black"
set ozhrGraph(g,hide) "yes"
set ozhrGraph(margin,left) "0"
set ozhrGraph(l,relief) "sunken"
set ozhrGraph(w) ""
set ozhrGraph(upper,x) ""
set ozhrGraph(width) "768"
set ozhrGraph(g,minor) "no"
set ozhrGraph(upper,y) ""
set ozhrGraph(e,reslinewidth) "1"
set ozhrGraph(y,stepsize) "0"
set ozhrGraph(y,showticks) "yes"
set ozhrGraph(lower,x) ""
set ozhrGraph(l,position) "right"
set ozhrGraph(lower,y) ""
set ozhrGraph(y,type) "log10(y)"
set ozgammarGraph(e,fill) "Black"
set ozgammarGraph(e,scale) "no"
set ozgammarGraph(e,dash) "0"
set ozgammarGraph(e,linewidth) "2"
set ozgammarGraph(y,min) ""
set ozgammarGraph(l,hide) "yes"
set ozgammarGraph(e,resoutline) "blue"
set ozgammarGraph(e,xdata) "{}"
set ozgammarGraph(e,element) "0"
set ozgammarGraph(y,max) ""
set ozgammarGraph(x,linewidth) "2"
set ozgammarGraph(colorselection) {black red green blue cyan magenta yellow violet purple orange pink gray}
set ozgammarGraph(x,titlefont) {Helvetica 10}
set ozgammarGraph(y,titlecolor) "black"
set ozgammarGraph(y,loose) "no"
set ozgammarGraph(fit,background) "#cccccc"
set ozgammarGraph(x,size) "12"
set ozgammarGraph(e,dashcolor) "Black"
set ozgammarGraph(e,outlinewidth) "1"
set ozgammarGraph(x,ticklength) "10"
set ozgammarGraph(l,posx) "10"
set ozgammarGraph(e,errlinewidth) "1"
set ozgammarGraph(l,posy) "10"
set ozgammarGraph(e,linehide) "0"
set ozgammarGraph(graph,fg) "black"
set ozgammarGraph(e,elementname) "{}"
set ozgammarGraph(dashnames) {{-} {..} {--} {.-}  {..-} {--.}}
set ozgammarGraph(e,reshide) "no"
set ozgammarGraph(graph,relief) "flat"
set ozgammarGraph(e,pixels) "4"
set ozgammarGraph(dashpattern) {{0} {2 2} {8 2 8 2} {2 2 8 2}  {2 2 2 2 8 2} {8 2 8 2 2 2} }
set ozgammarGraph(x,tickcolor) "black"
set ozgammarGraph(x,logscale) "1"
set ozgammarGraph(e,resstipples) "hline1"
set ozgammarGraph(y,title) "I(Q)"
set ozgammarGraph(l,bg) "white"
set ozgammarGraph(e,errtags) "{}"
set ozgammarGraph(e,symbolhide) "no"
set ozgammarGraph(c,hide) "yes"
set ozgammarGraph(plot,borderwidth) "0"
set ozgammarGraph(y,rot) "0"
set ozgammarGraph(e,smooth) "linear"
set ozgammarGraph(e,offdashcolor) "White"
set ozgammarGraph(g,dash) "0"
set ozgammarGraph(y,color) "Black"
set ozgammarGraph(x,subticks) "5"
set ozgammarGraph(l,padx) {0 0}
set ozgammarGraph(y,linewidth) "2"
set ozgammarGraph(l,pady) {0 0}
set ozgammarGraph(y,titlefont) {Helvetica 10}
set ozgammarGraph(x,loose) "no"
set ozgammarGraph(x,type) "log10(x)"
set ozgammarGraph(y,logscale) "1"
set ozgammarGraph(e,restags) "{}"
set ozgammarGraph(title) "unknown"
set ozgammarGraph(l,anchor) "n"
set ozgammarGraph(GraphName) "ozgammarGraph"
set ozgammarGraph(symbolselection) {square circle diamond plus cross splus scross triangle}
set ozgammarGraph(e,errorhide) "no"
set ozgammarGraph(y,subticks) "5"
set ozgammarGraph(l,ipadx) {0 0}
set ozgammarGraph(c,color) "black"
set ozgammarGraph(margin,plotpadx) {5 5}
set ozgammarGraph(x,tickfont) {Helvetica 10}
set ozgammarGraph(x,title) {Q / nm^-1}
set ozgammarGraph(l,ipady) {0 0}
set ozgammarGraph(l,font) {Helvetica 8}
set ozgammarGraph(y,tickcolor) "black"
set ozgammarGraph(c,linewidth) "1"
set ozgammarGraph(margin,plotpady) {5 5}
set ozgammarGraph(fitrange) "no"
set ozgammarGraph(margin,right) "0"
set ozgammarGraph(x,min) ""
set ozgammarGraph(e,errfill) "Black"
set ozgammarGraph(height) "512"
set ozgammarGraph(e,erroutline) "blue"
set ozgammarGraph(e,errdash) "0"
set ozgammarGraph(y,ticklength) "10"
set ozgammarGraph(g,color) "black"
set ozgammarGraph(x,max) ""
set ozgammarGraph(g,linewidth) "1"
set ozgammarGraph(x,color) "Black"
set ozgammarGraph(l,legendtext) "unknown"
set ozgammarGraph(e,ydata) "{}"
set ozgammarGraph(y,mapped) "1"
set ozgammarGraph(margin,top) "0"
set ozgammarGraph(l,borderwidth) "2"
set ozgammarGraph(e,errstipples) "hline1"
set ozgammarGraph(e,symbol) "circle"
set ozgammarGraph(y,tickfont) {Helvetica 10}
set ozgammarGraph(font) {Helvetica 10}
set ozgammarGraph(graph,bg) "white"
set ozgammarGraph(margin,bottom) "0"
set ozgammarGraph(e,outline) "Black"
set ozgammarGraph(e,resfill) "Black"
set ozgammarGraph(plot,relief) "flat"
set ozgammarGraph(e,resdash) "0"
set ozgammarGraph(x,showticks) "yes"
set ozgammarGraph(x,mapped) "1"
set ozgammarGraph(y,factor) "1.0"
set ozgammarGraph(stipples) {bdiagonal1 bdiagonal2 checker2 checker3  cross1 cross2 cross3 crossdiag  dot1 dot2 dot3 dot4 fdiagonal1 fdiagonal2  hline1 hline2 lbottom ltop rbottom rtop  vline1 vline2}
set ozgammarGraph(graph,borderwidth) "0"
set ozgammarGraph(e,resdata) "{}"
set ozgammarGraph(x,titlecolor) "black"
set ozgammarGraph(c,dash) "0"
set ozgammarGraph(y,size) "12"
set ozgammarGraph(x,rot) "0"
set ozgammarGraph(e,error) "{}"
set ozgammarGraph(x,factor) "1.0"
set ozgammarGraph(x,stepsize) "0"
set ozgammarGraph(plot,background) "gray90"
set ozgammarGraph(l,fg) "black"
set ozgammarGraph(g,hide) "yes"
set ozgammarGraph(margin,left) "0"
set ozgammarGraph(l,relief) "sunken"
set ozgammarGraph(w) ""
set ozgammarGraph(upper,x) ""
set ozgammarGraph(width) "768"
set ozgammarGraph(g,minor) "no"
set ozgammarGraph(upper,y) ""
set ozgammarGraph(e,reslinewidth) "1"
set ozgammarGraph(y,stepsize) "0"
set ozgammarGraph(y,showticks) "yes"
set ozgammarGraph(lower,x) ""
set ozgammarGraph(l,position) "right"
set ozgammarGraph(lower,y) ""
set ozgammarGraph(y,type) "log10(y)"
set ozbetaUrGraph(e,fill) "Black"
set ozbetaUrGraph(e,scale) "no"
set ozbetaUrGraph(e,dash) "0"
set ozbetaUrGraph(e,linewidth) "2"
set ozbetaUrGraph(y,min) ""
set ozbetaUrGraph(l,hide) "yes"
set ozbetaUrGraph(e,resoutline) "blue"
set ozbetaUrGraph(e,xdata) "{}"
set ozbetaUrGraph(e,element) "0"
set ozbetaUrGraph(y,max) ""
set ozbetaUrGraph(x,linewidth) "2"
set ozbetaUrGraph(colorselection) {black red green blue cyan magenta yellow violet purple orange pink gray}
set ozbetaUrGraph(x,titlefont) {Helvetica 10}
set ozbetaUrGraph(y,titlecolor) "black"
set ozbetaUrGraph(y,loose) "no"
set ozbetaUrGraph(fit,background) "#cccccc"
set ozbetaUrGraph(x,size) "12"
set ozbetaUrGraph(e,dashcolor) "Black"
set ozbetaUrGraph(e,outlinewidth) "1"
set ozbetaUrGraph(x,ticklength) "10"
set ozbetaUrGraph(l,posx) "10"
set ozbetaUrGraph(e,errlinewidth) "1"
set ozbetaUrGraph(l,posy) "10"
set ozbetaUrGraph(e,linehide) "0"
set ozbetaUrGraph(graph,fg) "black"
set ozbetaUrGraph(e,elementname) "{}"
set ozbetaUrGraph(dashnames) {{-} {..} {--} {.-}  {..-} {--.}}
set ozbetaUrGraph(e,reshide) "no"
set ozbetaUrGraph(graph,relief) "flat"
set ozbetaUrGraph(e,pixels) "4"
set ozbetaUrGraph(dashpattern) {{0} {2 2} {8 2 8 2} {2 2 8 2}  {2 2 2 2 8 2} {8 2 8 2 2 2} }
set ozbetaUrGraph(x,tickcolor) "black"
set ozbetaUrGraph(x,logscale) "1"
set ozbetaUrGraph(e,resstipples) "hline1"
set ozbetaUrGraph(y,title) "I(Q)"
set ozbetaUrGraph(l,bg) "white"
set ozbetaUrGraph(e,errtags) "{}"
set ozbetaUrGraph(e,symbolhide) "no"
set ozbetaUrGraph(c,hide) "yes"
set ozbetaUrGraph(plot,borderwidth) "0"
set ozbetaUrGraph(y,rot) "0"
set ozbetaUrGraph(e,smooth) "linear"
set ozbetaUrGraph(e,offdashcolor) "White"
set ozbetaUrGraph(g,dash) "0"
set ozbetaUrGraph(y,color) "Black"
set ozbetaUrGraph(x,subticks) "5"
set ozbetaUrGraph(l,padx) {0 0}
set ozbetaUrGraph(y,linewidth) "2"
set ozbetaUrGraph(l,pady) {0 0}
set ozbetaUrGraph(y,titlefont) {Helvetica 10}
set ozbetaUrGraph(x,loose) "no"
set ozbetaUrGraph(x,type) "log10(x)"
set ozbetaUrGraph(y,logscale) "1"
set ozbetaUrGraph(e,restags) "{}"
set ozbetaUrGraph(title) "unknown"
set ozbetaUrGraph(l,anchor) "n"
set ozbetaUrGraph(GraphName) "ozbetaUrGraph"
set ozbetaUrGraph(symbolselection) {square circle diamond plus cross splus scross triangle}
set ozbetaUrGraph(e,errorhide) "no"
set ozbetaUrGraph(y,subticks) "5"
set ozbetaUrGraph(l,ipadx) {0 0}
set ozbetaUrGraph(c,color) "black"
set ozbetaUrGraph(margin,plotpadx) {5 5}
set ozbetaUrGraph(x,tickfont) {Helvetica 10}
set ozbetaUrGraph(x,title) {Q / nm^-1}
set ozbetaUrGraph(l,ipady) {0 0}
set ozbetaUrGraph(l,font) {Helvetica 8}
set ozbetaUrGraph(y,tickcolor) "black"
set ozbetaUrGraph(c,linewidth) "1"
set ozbetaUrGraph(margin,plotpady) {5 5}
set ozbetaUrGraph(fitrange) "no"
set ozbetaUrGraph(margin,right) "0"
set ozbetaUrGraph(x,min) ""
set ozbetaUrGraph(e,errfill) "Black"
set ozbetaUrGraph(height) "512"
set ozbetaUrGraph(e,erroutline) "blue"
set ozbetaUrGraph(e,errdash) "0"
set ozbetaUrGraph(y,ticklength) "10"
set ozbetaUrGraph(g,color) "black"
set ozbetaUrGraph(x,max) ""
set ozbetaUrGraph(g,linewidth) "1"
set ozbetaUrGraph(x,color) "Black"
set ozbetaUrGraph(l,legendtext) "unknown"
set ozbetaUrGraph(e,ydata) "{}"
set ozbetaUrGraph(y,mapped) "1"
set ozbetaUrGraph(margin,top) "0"
set ozbetaUrGraph(l,borderwidth) "2"
set ozbetaUrGraph(e,errstipples) "hline1"
set ozbetaUrGraph(e,symbol) "circle"
set ozbetaUrGraph(y,tickfont) {Helvetica 10}
set ozbetaUrGraph(font) {Helvetica 10}
set ozbetaUrGraph(graph,bg) "white"
set ozbetaUrGraph(margin,bottom) "0"
set ozbetaUrGraph(e,outline) "Black"
set ozbetaUrGraph(e,resfill) "Black"
set ozbetaUrGraph(plot,relief) "flat"
set ozbetaUrGraph(e,resdash) "0"
set ozbetaUrGraph(x,showticks) "yes"
set ozbetaUrGraph(x,mapped) "1"
set ozbetaUrGraph(y,factor) "1.0"
set ozbetaUrGraph(stipples) {bdiagonal1 bdiagonal2 checker2 checker3  cross1 cross2 cross3 crossdiag  dot1 dot2 dot3 dot4 fdiagonal1 fdiagonal2  hline1 hline2 lbottom ltop rbottom rtop  vline1 vline2}
set ozbetaUrGraph(graph,borderwidth) "0"
set ozbetaUrGraph(e,resdata) "{}"
set ozbetaUrGraph(x,titlecolor) "black"
set ozbetaUrGraph(c,dash) "0"
set ozbetaUrGraph(y,size) "12"
set ozbetaUrGraph(x,rot) "0"
set ozbetaUrGraph(e,error) "{}"
set ozbetaUrGraph(x,factor) "1.0"
set ozbetaUrGraph(x,stepsize) "0"
set ozbetaUrGraph(plot,background) "gray90"
set ozbetaUrGraph(l,fg) "black"
set ozbetaUrGraph(g,hide) "yes"
set ozbetaUrGraph(margin,left) "0"
set ozbetaUrGraph(l,relief) "sunken"
set ozbetaUrGraph(w) ""
set ozbetaUrGraph(upper,x) ""
set ozbetaUrGraph(width) "768"
set ozbetaUrGraph(g,minor) "no"
set ozbetaUrGraph(upper,y) ""
set ozbetaUrGraph(e,reslinewidth) "1"
set ozbetaUrGraph(y,stepsize) "0"
set ozbetaUrGraph(y,showticks) "yes"
set ozbetaUrGraph(lower,x) ""
set ozbetaUrGraph(l,position) "right"
set ozbetaUrGraph(lower,y) ""
set ozbetaUrGraph(y,type) "log10(y)"
set ozBrGraph(e,fill) "Black"
set ozBrGraph(e,scale) "no"
set ozBrGraph(e,dash) "0"
set ozBrGraph(e,linewidth) "2"
set ozBrGraph(y,min) ""
set ozBrGraph(l,hide) "yes"
set ozBrGraph(e,resoutline) "blue"
set ozBrGraph(e,xdata) "{}"
set ozBrGraph(e,element) "0"
set ozBrGraph(y,max) ""
set ozBrGraph(x,linewidth) "2"
set ozBrGraph(colorselection) {black red green blue cyan magenta yellow violet purple orange pink gray}
set ozBrGraph(x,titlefont) {Helvetica 10}
set ozBrGraph(y,titlecolor) "black"
set ozBrGraph(y,loose) "no"
set ozBrGraph(fit,background) "#cccccc"
set ozBrGraph(x,size) "12"
set ozBrGraph(e,dashcolor) "Black"
set ozBrGraph(e,outlinewidth) "1"
set ozBrGraph(x,ticklength) "10"
set ozBrGraph(l,posx) "10"
set ozBrGraph(e,errlinewidth) "1"
set ozBrGraph(l,posy) "10"
set ozBrGraph(e,linehide) "0"
set ozBrGraph(graph,fg) "black"
set ozBrGraph(e,elementname) "{}"
set ozBrGraph(dashnames) {{-} {..} {--} {.-}  {..-} {--.}}
set ozBrGraph(e,reshide) "no"
set ozBrGraph(graph,relief) "flat"
set ozBrGraph(e,pixels) "4"
set ozBrGraph(dashpattern) {{0} {2 2} {8 2 8 2} {2 2 8 2}  {2 2 2 2 8 2} {8 2 8 2 2 2} }
set ozBrGraph(x,tickcolor) "black"
set ozBrGraph(x,logscale) "1"
set ozBrGraph(e,resstipples) "hline1"
set ozBrGraph(y,title) "I(Q)"
set ozBrGraph(l,bg) "white"
set ozBrGraph(e,errtags) "{}"
set ozBrGraph(e,symbolhide) "no"
set ozBrGraph(c,hide) "yes"
set ozBrGraph(plot,borderwidth) "0"
set ozBrGraph(y,rot) "0"
set ozBrGraph(e,smooth) "linear"
set ozBrGraph(e,offdashcolor) "White"
set ozBrGraph(g,dash) "0"
set ozBrGraph(y,color) "Black"
set ozBrGraph(x,subticks) "5"
set ozBrGraph(l,padx) {0 0}
set ozBrGraph(y,linewidth) "2"
set ozBrGraph(l,pady) {0 0}
set ozBrGraph(y,titlefont) {Helvetica 10}
set ozBrGraph(x,loose) "no"
set ozBrGraph(x,type) "log10(x)"
set ozBrGraph(y,logscale) "1"
set ozBrGraph(e,restags) "{}"
set ozBrGraph(title) "unknown"
set ozBrGraph(l,anchor) "n"
set ozBrGraph(GraphName) "ozBrGraph"
set ozBrGraph(symbolselection) {square circle diamond plus cross splus scross triangle}
set ozBrGraph(e,errorhide) "no"
set ozBrGraph(y,subticks) "5"
set ozBrGraph(l,ipadx) {0 0}
set ozBrGraph(c,color) "black"
set ozBrGraph(margin,plotpadx) {5 5}
set ozBrGraph(x,tickfont) {Helvetica 10}
set ozBrGraph(x,title) {Q / nm^-1}
set ozBrGraph(l,ipady) {0 0}
set ozBrGraph(l,font) {Helvetica 8}
set ozBrGraph(y,tickcolor) "black"
set ozBrGraph(c,linewidth) "1"
set ozBrGraph(margin,plotpady) {5 5}
set ozBrGraph(fitrange) "no"
set ozBrGraph(margin,right) "0"
set ozBrGraph(x,min) ""
set ozBrGraph(e,errfill) "Black"
set ozBrGraph(height) "512"
set ozBrGraph(e,erroutline) "blue"
set ozBrGraph(e,errdash) "0"
set ozBrGraph(y,ticklength) "10"
set ozBrGraph(g,color) "black"
set ozBrGraph(x,max) ""
set ozBrGraph(g,linewidth) "1"
set ozBrGraph(x,color) "Black"
set ozBrGraph(l,legendtext) "unknown"
set ozBrGraph(e,ydata) "{}"
set ozBrGraph(y,mapped) "1"
set ozBrGraph(margin,top) "0"
set ozBrGraph(l,borderwidth) "2"
set ozBrGraph(e,errstipples) "hline1"
set ozBrGraph(e,symbol) "circle"
set ozBrGraph(y,tickfont) {Helvetica 10}
set ozBrGraph(font) {Helvetica 10}
set ozBrGraph(graph,bg) "white"
set ozBrGraph(margin,bottom) "0"
set ozBrGraph(e,outline) "Black"
set ozBrGraph(e,resfill) "Black"
set ozBrGraph(plot,relief) "flat"
set ozBrGraph(e,resdash) "0"
set ozBrGraph(x,showticks) "yes"
set ozBrGraph(x,mapped) "1"
set ozBrGraph(y,factor) "1.0"
set ozBrGraph(stipples) {bdiagonal1 bdiagonal2 checker2 checker3  cross1 cross2 cross3 crossdiag  dot1 dot2 dot3 dot4 fdiagonal1 fdiagonal2  hline1 hline2 lbottom ltop rbottom rtop  vline1 vline2}
set ozBrGraph(graph,borderwidth) "0"
set ozBrGraph(e,resdata) "{}"
set ozBrGraph(x,titlecolor) "black"
set ozBrGraph(c,dash) "0"
set ozBrGraph(y,size) "12"
set ozBrGraph(x,rot) "0"
set ozBrGraph(e,error) "{}"
set ozBrGraph(x,factor) "1.0"
set ozBrGraph(x,stepsize) "0"
set ozBrGraph(plot,background) "gray90"
set ozBrGraph(l,fg) "black"
set ozBrGraph(g,hide) "yes"
set ozBrGraph(margin,left) "0"
set ozBrGraph(l,relief) "sunken"
set ozBrGraph(w) ""
set ozBrGraph(upper,x) ""
set ozBrGraph(width) "768"
set ozBrGraph(g,minor) "no"
set ozBrGraph(upper,y) ""
set ozBrGraph(e,reslinewidth) "1"
set ozBrGraph(y,stepsize) "0"
set ozBrGraph(y,showticks) "yes"
set ozBrGraph(lower,x) ""
set ozBrGraph(l,position) "right"
set ozBrGraph(lower,y) ""
set ozBrGraph(y,type) "log10(y)"
set ozyrGraph(e,fill) "Black"
set ozyrGraph(e,scale) "no"
set ozyrGraph(e,dash) "0"
set ozyrGraph(e,linewidth) "2"
set ozyrGraph(y,min) ""
set ozyrGraph(l,hide) "yes"
set ozyrGraph(e,resoutline) "blue"
set ozyrGraph(e,xdata) "{}"
set ozyrGraph(e,element) "0"
set ozyrGraph(y,max) ""
set ozyrGraph(x,linewidth) "2"
set ozyrGraph(colorselection) {black red green blue cyan magenta yellow violet purple orange pink gray}
set ozyrGraph(x,titlefont) {Helvetica 10}
set ozyrGraph(y,titlecolor) "black"
set ozyrGraph(y,loose) "no"
set ozyrGraph(fit,background) "#cccccc"
set ozyrGraph(x,size) "12"
set ozyrGraph(e,dashcolor) "Black"
set ozyrGraph(e,outlinewidth) "1"
set ozyrGraph(x,ticklength) "10"
set ozyrGraph(l,posx) "10"
set ozyrGraph(e,errlinewidth) "1"
set ozyrGraph(l,posy) "10"
set ozyrGraph(e,linehide) "0"
set ozyrGraph(graph,fg) "black"
set ozyrGraph(e,elementname) "{}"
set ozyrGraph(dashnames) {{-} {..} {--} {.-}  {..-} {--.}}
set ozyrGraph(e,reshide) "no"
set ozyrGraph(graph,relief) "flat"
set ozyrGraph(e,pixels) "4"
set ozyrGraph(dashpattern) {{0} {2 2} {8 2 8 2} {2 2 8 2}  {2 2 2 2 8 2} {8 2 8 2 2 2} }
set ozyrGraph(x,tickcolor) "black"
set ozyrGraph(x,logscale) "1"
set ozyrGraph(e,resstipples) "hline1"
set ozyrGraph(y,title) "I(Q)"
set ozyrGraph(l,bg) "white"
set ozyrGraph(e,errtags) "{}"
set ozyrGraph(e,symbolhide) "no"
set ozyrGraph(c,hide) "yes"
set ozyrGraph(plot,borderwidth) "0"
set ozyrGraph(y,rot) "0"
set ozyrGraph(e,smooth) "linear"
set ozyrGraph(e,offdashcolor) "White"
set ozyrGraph(g,dash) "0"
set ozyrGraph(y,color) "Black"
set ozyrGraph(x,subticks) "5"
set ozyrGraph(l,padx) {0 0}
set ozyrGraph(y,linewidth) "2"
set ozyrGraph(l,pady) {0 0}
set ozyrGraph(y,titlefont) {Helvetica 10}
set ozyrGraph(x,loose) "no"
set ozyrGraph(x,type) "log10(x)"
set ozyrGraph(y,logscale) "1"
set ozyrGraph(e,restags) "{}"
set ozyrGraph(title) "unknown"
set ozyrGraph(l,anchor) "n"
set ozyrGraph(GraphName) "ozyrGraph"
set ozyrGraph(symbolselection) {square circle diamond plus cross splus scross triangle}
set ozyrGraph(e,errorhide) "no"
set ozyrGraph(y,subticks) "5"
set ozyrGraph(l,ipadx) {0 0}
set ozyrGraph(c,color) "black"
set ozyrGraph(margin,plotpadx) {5 5}
set ozyrGraph(x,tickfont) {Helvetica 10}
set ozyrGraph(x,title) {Q / nm^-1}
set ozyrGraph(l,ipady) {0 0}
set ozyrGraph(l,font) {Helvetica 8}
set ozyrGraph(y,tickcolor) "black"
set ozyrGraph(c,linewidth) "1"
set ozyrGraph(margin,plotpady) {5 5}
set ozyrGraph(fitrange) "no"
set ozyrGraph(margin,right) "0"
set ozyrGraph(x,min) ""
set ozyrGraph(e,errfill) "Black"
set ozyrGraph(height) "512"
set ozyrGraph(e,erroutline) "blue"
set ozyrGraph(e,errdash) "0"
set ozyrGraph(y,ticklength) "10"
set ozyrGraph(g,color) "black"
set ozyrGraph(x,max) ""
set ozyrGraph(g,linewidth) "1"
set ozyrGraph(x,color) "Black"
set ozyrGraph(l,legendtext) "unknown"
set ozyrGraph(e,ydata) "{}"
set ozyrGraph(y,mapped) "1"
set ozyrGraph(margin,top) "0"
set ozyrGraph(l,borderwidth) "2"
set ozyrGraph(e,errstipples) "hline1"
set ozyrGraph(e,symbol) "circle"
set ozyrGraph(y,tickfont) {Helvetica 10}
set ozyrGraph(font) {Helvetica 10}
set ozyrGraph(graph,bg) "white"
set ozyrGraph(margin,bottom) "0"
set ozyrGraph(e,outline) "Black"
set ozyrGraph(e,resfill) "Black"
set ozyrGraph(plot,relief) "flat"
set ozyrGraph(e,resdash) "0"
set ozyrGraph(x,showticks) "yes"
set ozyrGraph(x,mapped) "1"
set ozyrGraph(y,factor) "1.0"
set ozyrGraph(stipples) {bdiagonal1 bdiagonal2 checker2 checker3  cross1 cross2 cross3 crossdiag  dot1 dot2 dot3 dot4 fdiagonal1 fdiagonal2  hline1 hline2 lbottom ltop rbottom rtop  vline1 vline2}
set ozyrGraph(graph,borderwidth) "0"
set ozyrGraph(e,resdata) "{}"
set ozyrGraph(x,titlecolor) "black"
set ozyrGraph(c,dash) "0"
set ozyrGraph(y,size) "12"
set ozyrGraph(x,rot) "0"
set ozyrGraph(e,error) "{}"
set ozyrGraph(x,factor) "1.0"
set ozyrGraph(x,stepsize) "0"
set ozyrGraph(plot,background) "gray90"
set ozyrGraph(l,fg) "black"
set ozyrGraph(g,hide) "yes"
set ozyrGraph(margin,left) "0"
set ozyrGraph(l,relief) "sunken"
set ozyrGraph(w) ""
set ozyrGraph(upper,x) ""
set ozyrGraph(width) "768"
set ozyrGraph(g,minor) "no"
set ozyrGraph(upper,y) ""
set ozyrGraph(e,reslinewidth) "1"
set ozyrGraph(y,stepsize) "0"
set ozyrGraph(y,showticks) "yes"
set ozyrGraph(lower,x) ""
set ozyrGraph(l,position) "right"
set ozyrGraph(lower,y) ""
set ozyrGraph(y,type) "log10(y)"
set ozfrGraph(e,fill) "Black"
set ozfrGraph(e,scale) "no"
set ozfrGraph(e,dash) "0"
set ozfrGraph(e,linewidth) "2"
set ozfrGraph(y,min) ""
set ozfrGraph(l,hide) "yes"
set ozfrGraph(e,resoutline) "blue"
set ozfrGraph(e,xdata) "{}"
set ozfrGraph(e,element) "0"
set ozfrGraph(y,max) ""
set ozfrGraph(x,linewidth) "2"
set ozfrGraph(colorselection) {black red green blue cyan magenta yellow violet purple orange pink gray}
set ozfrGraph(x,titlefont) {Helvetica 10}
set ozfrGraph(y,titlecolor) "black"
set ozfrGraph(y,loose) "no"
set ozfrGraph(fit,background) "#cccccc"
set ozfrGraph(x,size) "12"
set ozfrGraph(e,dashcolor) "Black"
set ozfrGraph(e,outlinewidth) "1"
set ozfrGraph(x,ticklength) "10"
set ozfrGraph(l,posx) "10"
set ozfrGraph(e,errlinewidth) "1"
set ozfrGraph(l,posy) "10"
set ozfrGraph(e,linehide) "0"
set ozfrGraph(graph,fg) "black"
set ozfrGraph(e,elementname) "{}"
set ozfrGraph(dashnames) {{-} {..} {--} {.-}  {..-} {--.}}
set ozfrGraph(e,reshide) "no"
set ozfrGraph(graph,relief) "flat"
set ozfrGraph(e,pixels) "4"
set ozfrGraph(dashpattern) {{0} {2 2} {8 2 8 2} {2 2 8 2}  {2 2 2 2 8 2} {8 2 8 2 2 2} }
set ozfrGraph(x,tickcolor) "black"
set ozfrGraph(x,logscale) "1"
set ozfrGraph(e,resstipples) "hline1"
set ozfrGraph(y,title) "I(Q)"
set ozfrGraph(l,bg) "white"
set ozfrGraph(e,errtags) "{}"
set ozfrGraph(e,symbolhide) "no"
set ozfrGraph(c,hide) "yes"
set ozfrGraph(plot,borderwidth) "0"
set ozfrGraph(y,rot) "0"
set ozfrGraph(e,smooth) "linear"
set ozfrGraph(e,offdashcolor) "White"
set ozfrGraph(g,dash) "0"
set ozfrGraph(y,color) "Black"
set ozfrGraph(x,subticks) "5"
set ozfrGraph(l,padx) {0 0}
set ozfrGraph(y,linewidth) "2"
set ozfrGraph(l,pady) {0 0}
set ozfrGraph(y,titlefont) {Helvetica 10}
set ozfrGraph(x,loose) "no"
set ozfrGraph(x,type) "log10(x)"
set ozfrGraph(y,logscale) "1"
set ozfrGraph(e,restags) "{}"
set ozfrGraph(title) "unknown"
set ozfrGraph(l,anchor) "n"
set ozfrGraph(GraphName) "ozfrGraph"
set ozfrGraph(symbolselection) {square circle diamond plus cross splus scross triangle}
set ozfrGraph(e,errorhide) "no"
set ozfrGraph(y,subticks) "5"
set ozfrGraph(l,ipadx) {0 0}
set ozfrGraph(c,color) "black"
set ozfrGraph(margin,plotpadx) {5 5}
set ozfrGraph(x,tickfont) {Helvetica 10}
set ozfrGraph(x,title) {Q / nm^-1}
set ozfrGraph(l,ipady) {0 0}
set ozfrGraph(l,font) {Helvetica 8}
set ozfrGraph(y,tickcolor) "black"
set ozfrGraph(c,linewidth) "1"
set ozfrGraph(margin,plotpady) {5 5}
set ozfrGraph(fitrange) "no"
set ozfrGraph(margin,right) "0"
set ozfrGraph(x,min) ""
set ozfrGraph(e,errfill) "Black"
set ozfrGraph(height) "512"
set ozfrGraph(e,erroutline) "blue"
set ozfrGraph(e,errdash) "0"
set ozfrGraph(y,ticklength) "10"
set ozfrGraph(g,color) "black"
set ozfrGraph(x,max) ""
set ozfrGraph(g,linewidth) "1"
set ozfrGraph(x,color) "Black"
set ozfrGraph(l,legendtext) "unknown"
set ozfrGraph(e,ydata) "{}"
set ozfrGraph(y,mapped) "1"
set ozfrGraph(margin,top) "0"
set ozfrGraph(l,borderwidth) "2"
set ozfrGraph(e,errstipples) "hline1"
set ozfrGraph(e,symbol) "circle"
set ozfrGraph(y,tickfont) {Helvetica 10}
set ozfrGraph(font) {Helvetica 10}
set ozfrGraph(graph,bg) "white"
set ozfrGraph(margin,bottom) "0"
set ozfrGraph(e,outline) "Black"
set ozfrGraph(e,resfill) "Black"
set ozfrGraph(plot,relief) "flat"
set ozfrGraph(e,resdash) "0"
set ozfrGraph(x,showticks) "yes"
set ozfrGraph(x,mapped) "1"
set ozfrGraph(y,factor) "1.0"
set ozfrGraph(stipples) {bdiagonal1 bdiagonal2 checker2 checker3  cross1 cross2 cross3 crossdiag  dot1 dot2 dot3 dot4 fdiagonal1 fdiagonal2  hline1 hline2 lbottom ltop rbottom rtop  vline1 vline2}
set ozfrGraph(graph,borderwidth) "0"
set ozfrGraph(e,resdata) "{}"
set ozfrGraph(x,titlecolor) "black"
set ozfrGraph(c,dash) "0"
set ozfrGraph(y,size) "12"
set ozfrGraph(x,rot) "0"
set ozfrGraph(e,error) "{}"
set ozfrGraph(x,factor) "1.0"
set ozfrGraph(x,stepsize) "0"
set ozfrGraph(plot,background) "gray90"
set ozfrGraph(l,fg) "black"
set ozfrGraph(g,hide) "yes"
set ozfrGraph(margin,left) "0"
set ozfrGraph(l,relief) "sunken"
set ozfrGraph(w) ""
set ozfrGraph(upper,x) ""
set ozfrGraph(width) "768"
set ozfrGraph(g,minor) "no"
set ozfrGraph(upper,y) ""
set ozfrGraph(e,reslinewidth) "1"
set ozfrGraph(y,stepsize) "0"
set ozfrGraph(y,showticks) "yes"
set ozfrGraph(lower,x) ""
set ozfrGraph(l,position) "right"
set ozfrGraph(lower,y) ""
set ozfrGraph(y,type) "log10(y)"
