# Supplementary material for: SASfit: a tool for small-angle scattering data analysis using a library of analytical expressions
Source: J Appl Crystallogr. 2015 Sep 20;48(Pt 5):1587–98. doi: 10.1107/S1600576715016544 (PMC4603274; doi:10.1107/S1600576715016544)
Supplement: Supplementary file 2 [file j-48-01587-sup2.zip › SilicaS2929.pdh]

{SAXSquantDirectMeasurement}
SAXS BOX                                                                        
      427         0         0         0         0         0         0         0 
  0.000000E+00   3.068000E+02   0.000000E+00   7.010176E+02   1.542000E-01 
  2.490000E+01   1.062232E+00   0.000000E+00   0.000000E+00   0.000000E+00 
  5.668963E-02   2.533726E+02   8.592974E+00 
  6.333026E-02   2.311771E+02   7.836860E+00 
  6.997088E-02   1.943649E+02   6.574819E+00 
  7.661150E-02   1.646342E+02   5.585215E+00 
  8.325212E-02   1.364270E+02   4.630993E+00 
  8.989273E-02   1.245317E+02   4.227571E+00 
  9.653333E-02   1.159922E+02   3.925650E+00 
  1.031739E-01   1.159823E+02   3.924188E+00 
  1.098145E-01   1.174299E+02   3.935750E+00 
  1.164551E-01   1.171270E+02   3.970358E+00 
  1.230957E-01   1.072645E+02   3.593568E+00 
  1.297363E-01   9.797873E+01   3.271995E+00 
  1.363768E-01   9.508385E+01   3.174201E+00 
  1.430174E-01   8.875763E+01   2.965069E+00 
  1.496579E-01   8.316804E+01   2.829797E+00 
  1.562985E-01   7.856811E+01   2.674229E+00 
  1.629390E-01   7.460217E+01   2.510869E+00 
  1.695795E-01   7.061026E+01   2.371653E+00 
  1.762200E-01   6.463307E+01   2.165875E+00 
  1.828605E-01   6.195085E+01   2.080623E+00 
  1.895010E-01   5.863394E+01   1.971820E+00 
  1.961415E-01   5.424548E+01   1.879634E+00 
  2.027819E-01   4.860228E+01   1.678530E+00 
  2.094224E-01   4.455537E+01   1.510819E+00 
  2.160628E-01   4.394353E+01   1.486193E+00 
  2.227033E-01   4.124002E+01   1.394342E+00 
  2.293437E-01   3.673954E+01   1.280065E+00 
  2.359841E-01   3.443617E+01   1.208467E+00 
  2.426245E-01   3.303620E+01   1.166512E+00 
  2.492648E-01   2.875306E+01   1.019101E+00 
  2.559052E-01   2.572722E+01   9.160889E-01 
  2.625455E-01   2.450731E+01   8.518644E-01 
  2.691858E-01   2.306138E+01   8.325811E-01 
  2.758262E-01   2.101008E+01   7.656363E-01 
  2.824665E-01   1.903345E+01   6.981754E-01 
  2.891067E-01   1.730494E+01   6.434386E-01 
  2.957470E-01   1.504600E+01   5.678252E-01 
  3.023872E-01   1.480611E+01   5.589620E-01 
  3.090274E-01   1.176562E+01   4.497394E-01 
  3.156677E-01   1.188119E+01   4.622728E-01 
  3.223078E-01   1.092848E+01   4.338448E-01 
  3.289480E-01   8.884744E+00   3.534712E-01 
  3.355882E-01   8.063156E+00   3.262992E-01 
  3.422283E-01   6.950450E+00   2.820642E-01 
  3.488684E-01   6.282540E+00   2.435263E-01 
  3.555085E-01   6.113312E+00   2.329839E-01 
  3.621485E-01   5.128634E+00   1.989480E-01 
  3.687886E-01   4.655442E+00   1.809006E-01 
  3.754286E-01   3.926420E+00   1.749627E-01 
  3.820686E-01   3.500584E+00   1.641568E-01 
  3.887086E-01   3.285533E+00   1.563515E-01 
  3.953485E-01   2.888771E+00   1.265824E-01 
  4.019884E-01   2.618424E+00   1.121440E-01 
  4.086284E-01   2.315462E+00   1.143649E-01 
  4.152682E-01   2.035726E+00   1.051526E-01 
  4.219081E-01   1.886095E+00   9.872879E-02 
  4.285479E-01   1.700040E+00   8.965188E-02 
  4.351877E-01   1.467840E+00   8.133042E-02 
  4.418275E-01   1.502782E+00   8.373266E-02 
  4.484672E-01   1.319990E+00   7.135767E-02 
  4.551070E-01   1.232035E+00   7.179705E-02 
  4.617467E-01   1.084473E+00   6.321980E-02 
  4.683863E-01   1.094005E+00   6.436239E-02 
  4.750260E-01   1.175401E+00   7.013925E-02 
  4.816656E-01   9.667511E-01   5.710823E-02 
  4.883052E-01   1.007193E+00   6.342026E-02 
  4.949447E-01   9.715917E-01   5.161488E-02 
  5.015843E-01   8.865761E-01   5.588633E-02 
  5.082238E-01   8.681392E-01   5.350047E-02 
  5.148632E-01   8.029026E-01   4.551510E-02 
  5.215027E-01   8.503615E-01   4.710043E-02 
  5.281421E-01   7.385448E-01   4.114830E-02 
  5.347814E-01   7.754398E-01   4.217372E-02 
  5.414208E-01   8.337495E-01   5.683127E-02 
  5.480601E-01   8.722955E-01   6.382307E-02 
  5.546994E-01   7.370728E-01   5.349963E-02 
  5.613386E-01   6.987622E-01   4.883471E-02 
  5.679778E-01   7.354149E-01   5.304237E-02 
  5.746170E-01   6.104842E-01   4.469116E-02 
  5.812561E-01   5.994308E-01   4.957997E-02 
  5.878952E-01   6.255954E-01   4.763627E-02 
  5.945343E-01   6.505469E-01   4.982480E-02 
  6.011733E-01   6.160918E-01   5.052531E-02 
  6.078123E-01   6.086504E-01   4.653700E-02 
  6.144513E-01   5.721320E-01   4.782190E-02 
  6.210902E-01   5.246073E-01   4.428377E-02 
  6.277291E-01   5.235193E-01   4.759323E-02 
  6.343680E-01   4.470367E-01   3.760344E-02 
  6.410068E-01   4.302411E-01   4.002870E-02 
  6.476456E-01   4.359634E-01   3.774167E-02 
  6.542843E-01   4.393834E-01   3.906810E-02 
  6.609230E-01   4.640770E-01   4.410861E-02 
  6.675616E-01   4.330356E-01   4.319751E-02 
  6.742003E-01   3.665801E-01   3.518806E-02 
  6.808388E-01   3.548936E-01   3.666414E-02 
  6.874774E-01   3.494664E-01   3.495050E-02 
  6.941159E-01   2.976208E-01   3.263667E-02 
  7.007543E-01   3.098935E-01   3.301238E-02 
  7.073927E-01   3.133882E-01   3.307649E-02 
  7.140311E-01   2.939195E-01   3.296718E-02 
  7.206694E-01   2.386306E-01   2.890267E-02 
  7.273077E-01   2.772918E-01   3.114423E-02 
  7.339460E-01   2.477210E-01   3.110140E-02 
  7.405842E-01   2.173127E-01   2.358121E-02 
  7.472223E-01   2.272800E-01   2.318883E-02 
  7.538604E-01   2.235980E-01   2.917607E-02 
  7.604985E-01   1.940378E-01   2.532117E-02 
  7.671365E-01   1.964100E-01   2.526595E-02 
  7.737745E-01   1.855198E-01   2.369909E-02 
  7.804124E-01   1.925142E-01   2.738525E-02 
  7.870503E-01   1.848899E-01   2.666027E-02 
  7.936881E-01   1.636071E-01   2.497817E-02 
  8.003259E-01   1.635427E-01   2.286931E-02 
  8.069636E-01   1.368300E-01   2.153825E-02 
  8.136013E-01   1.687241E-01   2.453438E-02 
  8.202390E-01   1.332257E-01   2.040251E-02 
  8.268766E-01   1.494488E-01   2.177775E-02 
  8.335141E-01   1.570498E-01   2.340283E-02 
  8.401516E-01   1.594377E-01   2.706308E-02 
  8.467890E-01   1.312659E-01   2.038967E-02 
  8.534264E-01   1.150843E-01   2.056407E-02 
  8.600638E-01   1.109966E-01   1.899968E-02 
  8.667011E-01   1.429100E-01   2.414627E-02 
  8.733383E-01   1.193444E-01   2.241483E-02 
  8.799755E-01   1.155260E-01   2.124969E-02 
  8.866126E-01   1.102382E-01   2.080054E-02 
  8.932497E-01   1.033200E-01   1.911232E-02 
  8.998867E-01   8.620612E-02   1.677284E-02 
  9.065237E-01   9.573663E-02   1.881779E-02 
  9.131606E-01   1.078811E-01   2.019424E-02 
  9.197975E-01   1.090641E-01   1.984162E-02 
  9.264343E-01   1.032750E-01   2.128268E-02 
  9.330710E-01   8.772978E-02   1.800234E-02 
  9.397077E-01   8.652974E-02   1.779758E-02 
  9.463444E-01   1.002750E-01   1.982792E-02 
  9.529810E-01   9.786738E-02   2.114506E-02 
  9.596175E-01   1.180631E-01   1.942261E-02 
  9.662540E-01   9.741440E-02   1.975176E-02 
  9.728904E-01   1.099651E-01   2.191234E-02 
  9.795267E-01   9.581114E-02   2.223701E-02 
  9.861630E-01   6.205861E-02   1.624610E-02 
  9.927993E-01   6.238079E-02   1.557329E-02 
  9.994355E-01   6.842513E-02   1.796957E-02 
  1.006072E+00   7.242147E-02   1.744281E-02 
  1.012708E+00   6.113143E-02   1.602075E-02 
  1.019344E+00   8.394212E-02   2.108895E-02 
  1.025980E+00   5.678922E-02   1.477657E-02 
  1.032615E+00   3.629239E-02   9.370601E-03 
  1.039251E+00   4.755229E-02   1.088881E-02 
  1.045887E+00   3.530253E-02   1.094229E-02 
  1.052523E+00   5.215784E-02   1.246573E-02 
  1.059158E+00   7.537654E-02   1.973081E-02 
  1.065794E+00   8.171214E-02   2.116489E-02 
  1.072429E+00   6.646251E-02   1.943980E-02 
  1.079065E+00   5.446978E-02   1.623625E-02 
  1.085700E+00   6.603551E-02   1.544547E-02 
  1.092336E+00   6.032217E-02   1.785830E-02 
  1.098971E+00   4.130184E-02   1.374399E-02 
  1.105606E+00   5.607985E-02   1.650870E-02 
  1.112241E+00   5.496627E-02   1.628581E-02 
  1.118876E+00   6.383514E-02   1.903668E-02 
  1.125511E+00   5.678124E-02   1.857048E-02 
  1.132146E+00   4.796133E-02   1.593419E-02 
  1.138781E+00   5.662159E-02   1.354127E-02 
  1.145416E+00   5.474806E-02   1.401644E-02 
  1.152050E+00   4.204023E-02   1.500195E-02 
  1.158685E+00   3.738108E-02   1.299296E-02 
  1.165320E+00   2.680285E-02   9.965818E-03 
  1.171954E+00   2.619636E-02   1.085225E-02 
  1.178588E+00   2.809165E-02   1.122768E-02 
  1.185223E+00   3.092469E-02   1.246510E-02 
  1.191857E+00   2.398950E-02   9.914225E-03 
  1.198491E+00   3.977980E-02   1.394490E-02 
  1.205125E+00   4.215195E-02   1.666170E-02 
  1.211760E+00   3.605275E-02   1.375656E-02 
  1.218394E+00   2.056584E-02   9.885127E-03 
  1.225027E+00   2.366987E-02   1.085153E-02 
  1.231661E+00   4.556264E-02   1.658354E-02 
  1.238295E+00   3.597075E-02   1.544318E-02 
  1.244929E+00   4.376380E-02   1.781923E-02 
  1.251562E+00   3.401134E-02   1.446745E-02 
  1.258196E+00   2.913798E-02   1.285785E-02 
  1.264829E+00   2.775641E-02   9.428621E-03 
  1.271463E+00   3.181677E-02   9.683597E-03 
  1.278096E+00   2.916660E-02   1.287098E-02 
  1.284729E+00   1.508522E-02   8.291928E-03 
  1.291363E+00   3.300845E-02   1.536399E-02 
  1.297996E+00   3.076537E-02   1.468181E-02 
  1.304629E+00   2.311254E-02   1.255972E-02 
  1.311262E+00   1.907878E-02   1.030742E-02 
  1.317895E+00   3.428333E-02   1.825991E-02 
  1.324527E+00   1.561716E-02   9.556665E-03 
  1.331160E+00   1.559058E-02   8.827564E-03 
  1.337793E+00   2.224724E-02   1.174644E-02 
  1.344425E+00   1.200724E-02   7.329008E-03 
  1.351058E+00   1.819672E-02   1.027924E-02 
  1.357690E+00   1.853965E-02   1.178142E-02 
  1.364322E+00   2.991828E-02   1.546382E-02 
  1.370955E+00   6.069970E-03   4.804196E-03 
  1.377587E+00   1.858596E-02   1.022176E-02 
  1.384219E+00   1.979081E-02   1.131944E-02 
  1.390851E+00   2.780742E-02   1.478098E-02 
  1.397483E+00   5.016813E-02   2.083811E-02 
  1.404115E+00   1.802013E-02   1.076545E-02 
  1.410746E+00   2.555259E-02   1.651463E-02 
  1.417378E+00   1.453734E-02   1.116927E-02 
  1.424010E+00   1.570001E-02   1.006763E-02 
  1.430641E+00   1.910692E-02   1.173485E-02 
  1.437272E+00   2.470482E-02   1.456809E-02 
  1.443904E+00   1.692093E-02   1.082396E-02 
  1.450535E+00   7.601941E-03   5.869859E-03 
  1.457166E+00   2.876293E-02   1.547556E-02 
  1.463797E+00   1.912900E-02   1.223800E-02 
  1.470428E+00   7.528720E-03   5.486131E-03 
  1.477059E+00   9.127725E-03   7.327603E-03 
  1.483690E+00   5.898970E-03   5.460515E-03 
  1.490321E+00   6.065191E-03   5.458367E-03 
  1.496951E+00   1.488082E-02   1.008020E-02 
  1.503582E+00   2.046948E-02   1.415252E-02 
  1.510212E+00   1.250489E-02   9.053654E-03 
  1.516842E+00   1.586759E-02   1.085023E-02 
  1.523473E+00   4.208905E-02   2.322332E-02 
  1.530103E+00   1.993946E-02   1.361891E-02 
  1.536733E+00   1.325380E-02   1.012095E-02 
  1.543363E+00   9.802255E-03   8.674937E-03 
  1.549993E+00   1.776165E-02   1.282030E-02 
  1.556623E+00   5.488967E-03   5.817941E-03 
  1.563252E+00   1.194903E-02   9.867929E-03 
  1.569882E+00   5.967993E-03   6.073066E-03 
  1.576511E+00   1.147025E-02   1.102691E-02 
  1.583141E+00   2.038594E-02   1.562761E-02 
  1.589770E+00   8.666356E-03   7.492499E-03 
  1.596399E+00   1.076431E-02   8.698453E-03 
  1.603028E+00   2.596412E-02   1.830321E-02 
  1.609657E+00   5.477908E-03   6.160249E-03 
  1.616286E+00   2.993866E-03   4.949838E-03 
  1.622915E+00   1.108204E-02   9.596693E-03 
  1.629544E+00   1.459925E-02   1.417253E-02 
  1.636173E+00   1.657448E-02   1.377489E-02 
  1.642801E+00   6.668872E-03   6.252730E-03 
  1.649430E+00   8.697472E-03   8.598582E-03 
  1.656058E+00   2.000312E-02   1.539340E-02 
  1.662686E+00   2.764465E-02   1.938231E-02 
  1.669314E+00   1.527486E-02   1.390419E-02 
  1.675943E+00   2.337332E-03   4.791819E-03 
  1.682570E+00   5.608566E-03   6.663820E-03 
  1.689198E+00   1.695369E-03   4.381377E-03 
  1.695826E+00   3.927355E-03   4.371124E-03 
  1.702454E+00   1.972210E-02   1.470558E-02 
  1.709081E+00   1.335096E-02   9.622525E-03 
  1.715709E+00   6.563307E-03   8.116336E-03 
  1.722336E+00   8.670519E-03   9.416827E-03 
  1.728963E+00   4.232284E-03   5.453513E-03 
  1.735591E+00   1.226379E-02   1.012263E-02 
  1.742218E+00   1.093339E-02   1.175102E-02 
  1.748845E+00   1.277662E-03   4.703770E-03 
  1.755471E+00   7.983747E-03   9.669757E-03 
  1.762098E+00   1.024901E-03   4.023228E-03 
  1.768725E+00   5.840650E-03   7.378656E-03 
  1.775351E+00   1.442486E-02   1.548386E-02 
  1.781978E+00   2.167151E-02   2.300682E-02 
  1.788604E+00   4.204420E-03   6.081258E-03 
  1.795230E+00   9.129629E-03   8.908323E-03 
  1.801856E+00   4.008064E-03   5.627934E-03 
  1.808482E+00   5.922656E-03   8.054117E-03 
  1.815108E+00   1.815250E-03   4.999236E-03 
  1.821734E+00   6.535854E-03   8.477817E-03 
  1.828360E+00   1.416008E-02   1.525378E-02 
  1.834985E+00   2.075461E-02   2.156578E-02 
  1.841611E+00   1.020533E-02   1.177668E-02 
  1.848236E+00   6.057738E-03   8.844648E-03 
  1.854861E+00   3.606236E-03   5.607597E-03 
  1.861486E+00   2.394087E-04   4.831424E-03 
  1.868111E+00   8.571539E-03   1.212735E-02 
  1.874736E+00   2.304140E-03   5.399433E-03 
  1.881361E+00   2.097703E-03   4.635517E-03 
  1.887986E+00   5.449475E-04   4.662979E-03 
  1.894610E+00   5.132633E-05   4.646645E-03 
  1.901235E+00   3.451394E-03   5.999950E-03 
  1.907859E+00   6.393982E-03   8.743495E-03 
  1.914483E+00   8.591660E-03   1.167290E-02 
  1.921107E+00   1.924801E-06   4.550281E-03 
  1.927731E+00   5.107019E-04   4.744316E-03 
  1.934355E+00   2.662864E-02   2.679276E-02 
  1.940979E+00   4.078786E-03   6.543947E-03 
  1.947603E+00   2.920870E-03   5.866109E-03 
  1.954226E+00   4.009730E-04   4.993779E-03 
  1.960850E+00   2.252962E-04   4.602516E-03 
  1.967473E+00   1.277253E-03   4.804903E-03 
  1.974096E+00   2.001353E-04   4.464953E-03 
  1.980719E+00   2.429694E-03   5.243257E-03 
  1.987342E+00   1.122527E-02   1.354035E-02 
  1.993965E+00   1.892460E-02   1.876129E-02 
  2.000588E+00   1.155143E-02   1.639064E-02 
  2.007210E+00   6.900478E-05   4.380911E-03 
  2.013833E+00   1.719047E-03   5.028703E-03 
  2.020455E+00   8.571212E-03   1.212541E-02 
  2.027077E+00   2.300803E-02   2.692663E-02 
  2.033699E+00   3.563152E-05   4.996140E-03 
  2.040321E+00   6.827110E-05   4.861685E-03 
  2.046943E+00   1.532626E-02   1.859783E-02 
  2.053565E+00   9.443668E-04   4.624293E-03 
  2.060187E+00   2.590020E-05   4.399892E-03 
  2.066808E+00   2.517957E-03   5.111872E-03 
  2.073429E+00   3.597068E-03   6.806509E-03 
  2.080051E+00   1.423276E-03   4.776534E-03 
  2.086672E+00   3.922937E-04   4.891432E-03 
  2.099914E+00   1.445189E-03   4.508300E-03 
  2.106534E+00   1.786667E-04   4.588035E-03 
  2.113155E+00   7.656118E-03   1.336837E-02 
  2.119776E+00   2.461668E-03   5.154480E-03 
  2.126396E+00   2.902750E-03   5.082412E-03 
  2.133016E+00   8.547241E-04   4.836276E-03 
  2.139636E+00   5.021278E-03   9.550555E-03 
  2.146256E+00   3.469169E-03   7.408828E-03 
  2.152876E+00   1.939172E-03   4.891548E-03 
  2.159496E+00   1.875034E-04   4.654351E-03 
  2.166116E+00   2.453349E-03   4.381505E-03 
  2.172735E+00   9.976885E-04   4.544786E-03 
  2.179354E+00   2.112718E-03   4.962846E-03 
  2.185974E+00   5.301294E-04   4.574794E-03 
  2.192593E+00   1.484690E-02   1.718689E-02 
  2.199212E+00   1.193434E-02   1.528399E-02 
  2.205831E+00   7.233404E-03   1.236737E-02 
  2.212449E+00   8.958981E-03   1.753270E-02 
  2.219068E+00   4.835725E-04   5.048239E-03 
  2.225686E+00   1.248244E-03   4.895838E-03 
  2.232305E+00   8.464001E-05   4.622761E-03 
  2.238923E+00   2.418882E-05   4.174189E-03 
  2.245541E+00   2.558981E-04   4.495066E-03 
  2.258776E+00   9.176628E-06   4.126607E-03 
  2.265394E+00   8.845322E-04   4.936704E-03 
  2.272012E+00   1.135743E-04   4.909059E-03 
  2.278629E+00   3.297528E-04   4.646087E-03 
  2.285246E+00   2.841282E-03   5.643800E-03 
  2.291863E+00   3.484184E-04   4.702069E-03 
  2.298480E+00   1.456679E-02   1.840105E-02 
  2.305097E+00   2.778019E-03   6.113779E-03 
  2.311714E+00   2.158477E-03   4.839076E-03 
  2.318330E+00   2.185978E-03   5.439213E-03 
  2.324947E+00   7.287646E-05   4.636074E-03 
  2.331563E+00   5.245827E-05   4.660416E-03 
  2.338179E+00   8.818765E-03   1.753331E-02 
  2.344795E+00   3.929338E-04   4.781127E-03 
  2.351411E+00   1.790964E-02   2.134815E-02 
  2.358027E+00   2.395963E-03   5.832600E-03 
  2.364642E+00   2.116288E-03   4.673630E-03 
  2.371258E+00   1.276773E-03   4.580030E-03 
  2.377873E+00   1.107517E-04   4.731535E-03 
  2.384488E+00   3.477815E-04   4.859512E-03 
  2.391103E+00   5.368674E-03   9.213723E-03 
  2.397718E+00   6.334344E-03   9.661132E-03 
  2.404333E+00   3.732584E-02   3.805111E-02 
  2.410947E+00   1.107562E-04   3.831335E-03 
  2.417562E+00   5.544740E-05   4.593338E-03 
  2.424176E+00   1.063748E-04   4.688058E-03 
  2.430790E+00   5.609119E-03   9.706797E-03 
  2.437404E+00   1.331009E-02   2.092535E-02 
  2.444018E+00   2.172766E-04   4.709526E-03 
  2.450632E+00   1.530122E-03   4.503270E-03 
  2.457246E+00   8.854326E-07   4.996070E-03 
  2.463859E+00   4.702981E-03   8.382638E-03 
  2.470472E+00   1.865524E-02   2.276132E-02 
  2.483698E+00   4.845379E-04   4.825714E-03 
  2.490311E+00   5.501826E-04   4.860041E-03 
  2.496924E+00   2.180110E-03   6.777392E-03 
  2.503537E+00   2.282789E-02   2.938695E-02 
  2.510149E+00   4.679987E-04   5.101960E-03 
  2.516761E+00   1.913473E-04   4.687982E-03 
  2.523373E+00   2.942974E-04   4.674592E-03 
  2.529985E+00   7.476287E-05   4.714418E-03 
  2.549820E+00   9.141115E-05   4.580536E-03 
  2.556432E+00   1.886426E-04   4.706719E-03 
  2.563043E+00   2.812052E-04   4.703110E-03 
  2.569654E+00   1.396148E-02   2.662756E-02 
  2.576265E+00   7.059894E-04   4.766090E-03 
  2.582875E+00   1.182174E-06   4.987093E-03 
  2.589486E+00   3.258434E-04   4.673028E-03 
  2.596096E+00   7.772598E-09   4.746844E-03 
  2.602707E+00   1.313983E-04   4.770189E-03 
  2.609317E+00   9.777992E-04   4.885593E-03 
  2.615927E+00   2.660176E-03   6.731627E-03 
  2.622537E+00   2.054685E-03   5.870509E-03 
  2.629146E+00   6.662227E-03   1.406195E-02 
  2.635756E+00   2.598918E-03   7.798690E-03 
  2.642365E+00   2.113883E-03   6.829002E-03 
  2.648974E+00   3.066628E-04   4.886437E-03 
  2.655583E+00   5.473377E-03   1.353293E-02 
  2.662192E+00   2.245482E-03   7.222964E-03 
  2.668801E+00   2.873433E-04   4.846282E-03 
  2.675410E+00   7.347538E-05   4.400355E-03 
  2.688626E+00   4.098700E-03   1.099687E-02 
  2.701842E+00   1.076990E-05   4.997022E-03 
  2.708450E+00   2.097468E-03   7.508287E-03 
  2.715058E+00   4.795905E-07   4.945706E-03 
  2.721665E+00   1.134859E-03   4.671884E-03 
  2.728272E+00   1.007797E-02   1.872056E-02 
  2.734879E+00   8.199299E-04   3.907175E-03 
  2.741486E+00   9.322662E-04   4.613873E-03 
  2.748093E+00   7.138435E-07   4.612837E-03 
  2.754700E+00   3.212838E-04   4.778377E-03 
  2.774519E+00   7.471830E-04   4.650376E-03 
  2.781125E+00   1.359385E-03   4.979090E-03 
  2.787730E+00   2.976101E-04   5.106847E-03 
  2.794336E+00   4.123396E-05   4.815800E-03 
  2.800942E+00   1.740751E-05   3.528003E-03 
  2.807547E+00   6.955567E-04   4.039720E-03 
  2.814152E+00   6.161462E-03   1.188993E-02 
  2.820757E+00   1.238623E-03   4.184014E-03 
  2.827362E+00   5.743872E-03   1.329218E-02 
  2.840571E+00   9.428122E-04   4.687182E-03 
  2.847175E+00   1.243478E-03   4.657609E-03 
  2.853779E+00   3.946832E-13   4.511188E-03 
  2.860383E+00   2.757923E-03   7.683514E-03 
  2.880194E+00   1.259349E-03   5.357429E-03 
  2.886798E+00   8.406001E-05   4.713124E-03 
  2.893401E+00   3.270008E-03   1.070142E-02 
  2.900004E+00   7.290067E-03   1.747031E-02 
  2.906606E+00   1.392468E-03   6.063413E-03 
  2.919811E+00   1.357942E-07   4.605827E-03 
  2.939618E+00   1.431073E-04   4.725817E-03 
  2.946219E+00   1.375444E-03   6.003144E-03 
  2.952821E+00   1.006564E-06   4.676082E-03 
  2.972625E+00   9.505040E-04   4.344632E-03 
  2.979226E+00   8.532696E-07   4.593938E-03 
  2.992427E+00   2.638400E-04   4.492319E-03 
  2.999027E+00   3.347477E-04   4.851519E-03 
<?xml version="1.0" encoding="utf-8"?>
<fileinfo version="3.80.110606">
  <column key="X">
    <value key="unit">n_m^-1</value>
    <value key="quantity">SCATTERING_VECTOR</value>
  </column>
  <column key="Y">
    <value key="unit">u_m^-2</value>
    <value key="quantity">COUNTS_PER_AREA</value>
  </column>
  <parameter key="GeneratorVoltage">
    <value key="name">GeneratorVoltage</value>
    <value key="value">40</value>
    <value key="stddev">-1</value>
    <value key="unit">k_V</value>
    <value key="quantity">VOLTAGE</value>
  </parameter>
  <parameter key="GeneratorCurrent">
    <value key="name">GeneratorCurrent</value>
    <value key="value">40</value>
    <value key="stddev">-1</value>
    <value key="unit">m_A</value>
    <value key="quantity">ELECTRIC_CURRENT</value>
  </parameter>
  <parameter key="Wavelength" type="rc" index="4">
    <value key="name">Wavelength</value>
    <value key="value">0.1542</value>
    <value key="stddev">-1</value>
    <value key="unit">n_m</value>
    <value key="quantity">LENGTH</value>
  </parameter>
  <parameter key="SampleDetector" type="rc" index="1">
    <value key="name">SampleDetector</value>
    <value key="value">306.8</value>
    <value key="stddev">-1</value>
    <value key="unit">m_m</value>
    <value key="quantity">DISTANCE</value>
  </parameter>
  <parameter key="DetectorRadius">
    <value key="name">DetectorRadius</value>
    <value key="value">-1</value>
    <value key="stddev">-1</value>
    <value key="unit">m_m</value>
    <value key="quantity">DISTANCE</value>
  </parameter>
  <parameter key="DetectionWidth">
    <value key="name">DetectionWidth</value>
    <value key="value">0</value>
    <value key="stddev">-1</value>
    <value key="unit">m_m</value>
    <value key="quantity">DISTANCE</value>
  </parameter>
  <parameter key="Exposure">
    <value key="name">Exposure</value>
    <value key="value">10</value>
    <value key="stddev">-1</value>
    <value key="unit">s</value>
    <value key="quantity">TIME</value>
  </parameter>
  <parameter key="Averages">
    <value key="name">Averages</value>
    <value key="value">180</value>
    <value key="stddev">-1</value>
    <value key="unit">none</value>
    <value key="quantity">NONE</value>
  </parameter>
  <parameter key="Temperature" type="rc" index="5">
    <value key="name">Temperature</value>
    <value key="value">24.9</value>
    <value key="stddev">-1</value>
    <value key="unit">degC</value>
    <value key="quantity">TEMPERATURE</value>
  </parameter>
  <parameter key="RampStartTemperature">
    <value key="name">RampStartTemperature</value>
    <value key="value">NaN</value>
    <value key="stddev">-1</value>
    <value key="unit">degC</value>
    <value key="quantity">TEMPERATURE</value>
  </parameter>
  <parameter key="RampEndTemperature">
    <value key="name">RampEndTemperature</value>
    <value key="value">NaN</value>
    <value key="stddev">-1</value>
    <value key="unit">degC</value>
    <value key="quantity">TEMPERATURE</value>
  </parameter>
  <parameter key="RampTemperatureRate">
    <value key="name">RampTemperatureRate</value>
    <value key="value">NaN</value>
    <value key="stddev">-1</value>
    <value key="unit">degC*min^-1</value>
    <value key="quantity">TEMPERATURE_RATE</value>
  </parameter>
  <parameter key="DateTime">
    <value key="name">DateTime</value>
    <value key="value">196087788.671875</value>
    <value key="stddev">-1</value>
    <value key="unit">s</value>
    <value key="quantity">TIME</value>
  </parameter>
  <parameter key="CounterSlitLength" type="rc" index="6">
    <value key="name">CounterSlitLength</value>
    <value key="value">1.062232110948909</value>
    <value key="stddev">-1</value>
    <value key="unit">n_m^-1</value>
    <value key="quantity">SCATTERING_VECTOR</value>
  </parameter>
  <parameter key="InternalScalingFactor" type="rc" index="3">
    <value key="name">InternalScalingFactor</value>
    <value key="value">701.01756841785834</value>
    <value key="stddev">-1</value>
    <value key="unit">none</value>
    <value key="quantity">NONE</value>
  </parameter>
  <parameter key="WaterZeroIntensity">
    <value key="name">WaterZeroIntensity</value>
    <value key="value">0.01641</value>
    <value key="stddev">-1</value>
    <value key="unit">c_m^-1</value>
    <value key="quantity">SCATTERING_INTENSITY</value>
  </parameter>
  <parameter key="Concentration" type="rc" index="0">
    <value key="name">Concentration</value>
    <value key="value">0</value>
    <value key="stddev">-1</value>
    <value key="unit">g*l^-1</value>
    <value key="quantity">CONCENTRATION_MASS</value>
  </parameter>
  <parameter key="GammaRatio" type="rc" index="2">
    <value key="name">GammaRatio</value>
    <value key="value">0</value>
    <value key="stddev">-1</value>
    <value key="unit">none</value>
    <value key="quantity">NONE</value>
  </parameter>
  <parameter key="Absorption">
    <value key="name">Absorption</value>
    <value key="value">1</value>
    <value key="stddev">-1</value>
    <value key="unit">u_m^-2</value>
    <value key="quantity">COUNTS_PER_AREA</value>
  </parameter>
  <parameter key="I0">
    <value key="name">I0</value>
    <value key="value">0.00037451560597068792</value>
    <value key="stddev">2.4536675899742662E-06</value>
    <value key="unit">u_m^-2</value>
    <value key="quantity">COUNTS_PER_AREA</value>
  </parameter>
  <setup>
    <group isdevice="false" category="exp" sub="sample" key="exp:sample:Default" id="exp:sample:Default">
      <value key="ParameterCount" counts="ParameterKey|ParameterName|ParameterValue" type="Int32">0</value>
      <value key="ParameterKey" index="-1" type="String">Parameter#{0}</value>
      <value key="ParameterName" index="-1" type="String">Parameter#{0}</value>
      <value key="ParameterValue" index="-1" tol="-1" unit="none" quantity="NONE" type="Double">NaN</value>
      <value key="SampleType" type="Int32" db="DP">1</value>
      <value key="Temperature" type="Double" unit="degC" quantity="TEMPERATURE" min="-273.15" tol="0.1" db="DP">24.9</value>
    </group>
    <group isdevice="false" category="exp" sub="file" key="exp:file:Default" id="exp:file:Default">
      <value key="Filename" type="String" max="50" db="DP">S2843</value>
      <value key="Directory" type="String" max="100" db="DP">C:\Daten\Andreas\2015-03-20-Silica</value>
      <value key="FullPath" type="String" max="150">C:\Daten\Andreas\2015-03-20-Silica\S2842.pdh</value>
      <value key="Description" type="String" max="250" db="DP">{SAXSquantDirectMeasurement}</value>
      <value key="WaitTime" type="Double" unit="s" quantity="TIME" min="0" db="DP">1800</value>
      <value key="HasStdDev" type="Boolean" db="DP">true</value>
      <value key="DateTime" type="DateTime" db="P">2015-03-20T12:49:48.671875Z</value>
      <value key="User" type="String" max="50" db="DP">{DefaultUser}</value>
    </group>
    <group isdevice="false" category="exp" sub="vari" key="exp:vari:Default" id="exp:vari:Default">
      <value key="VariationCount" counts="Parameter|Count|Start|Increment|Positions|Prefix|Digits|NamingOption" type="Int32">0</value>
      <value key="Parameter" index="-1" type="String" max="50" db="D"></value>
      <value key="Count" index="-1" type="Int32" db="D">0</value>
      <value key="Start" index="-1" type="Double" db="D">NaN</value>
      <value key="Increment" index="-1" type="Double" db="D">NaN</value>
      <value key="Prefix" index="-1" type="String" max="5" db="D"></value>
      <value key="Positions" index="-1" type="String" max="1024" db="D"></value>
      <value key="Digits" index="-1" type="Int32" db="D">0</value>
      <value key="NamingOption" index="-1" type="Int32" db="D">0</value>
    </group>
    <group key="custom_generator" isdevice="true" category="generator" sub="" id="generator::custom_generator#0" isactive="true">
      <value key="Name" type="String" max="50" db="P">PW1830</value>
      <value key="Voltage" type="Double" unit="k_V" quantity="VOLTAGE" db="P">40</value>
      <value key="Current" type="Double" unit="m_A" quantity="ELECTRIC_CURRENT" db="P">40</value>
      <value key="VoltageSet" type="Double" unit="k_V" quantity="VOLTAGE" min="0" max="40">40</value>
      <value key="CurrentSet" type="Double" unit="m_A" quantity="ELECTRIC_CURRENT" min="0" max="50">40</value>
      <value key="PerformPowerUp" type="Boolean">false</value>
      <value key="PerformStandby" type="Boolean">false</value>
      <value key="Wavelength" type="Double" unit="n_m" quantity="LENGTH" min="0" db="P">0.1542</value>
      <value key="ShutterUsedForBatch" type="Int32">3</value>
      <value key="ShutterCount" counts="Camera|ShutterIsOpen|ShutterTime|IsTimerRunning" type="Int32">4</value>
      <value key="Camera" index="0" link="child" list="camera" type="String">None</value>
      <value key="ShutterIsOpen" index="0" type="Boolean">false</value>
      <value key="ShutterTime" index="0" type="Double" unit="s" quantity="TIME" min="0.1">INF</value>
      <value key="AfterAcquisition" type="Int32" db="DP">0</value>
      <value key="IsTimerRunning" index="0" type="Boolean">false</value>
      <value key="InfoTimerTick" type="Double" unit="s" quantity="TIME" min="1" max="60">1</value>
      <value key="IsOnline" type="Boolean">false</value>
      <value key="IsReady" type="Boolean">true</value>
      <value key="IsMeasurement" type="Boolean">false</value>
      <value key="Model" type="String" max="50">Custom</value>
      <value key="Company" type="String" />
      <value key="Engine">AntonPaar.SAXSquant.Exp.CustomGeneratorEngine,saxsquant.experiment</value>
      <value key="PerformPowerDown" type="Boolean">false</value>
      <value key="Connection" type="String">None</value>
      <value key="HostName" type="String"></value>
      <value key="Camera" index="1" link="child" list="camera" type="String">None</value>
      <value key="ShutterIsOpen" index="1" type="Boolean">false</value>
      <value key="ShutterTime" index="1" type="Double" unit="s" quantity="TIME" min="0.1">INF</value>
      <value key="IsTimerRunning" index="1" type="Boolean">false</value>
      <value key="Camera" index="2" link="child" list="camera" type="String">None</value>
      <value key="ShutterIsOpen" index="2" type="Boolean">false</value>
      <value key="ShutterTime" index="2" type="Double" unit="s" quantity="TIME" min="0.1">INF</value>
      <value key="IsTimerRunning" index="2" type="Boolean">false</value>
      <value key="Camera" index="3" link="child" list="camera" type="String">camera::AP_SAXSess#0</value>
      <value key="ShutterIsOpen" index="3" type="Boolean">false</value>
      <value key="ShutterTime" index="3" type="Double" unit="s" quantity="TIME" min="0.1">INF</value>
      <value key="IsTimerRunning" index="3" type="Boolean">false</value>
    </group>
    <group key="AP_SAXSess" isdevice="true" category="camera" sub="" id="camera::AP_SAXSess#0">
      <value key="Name" type="String" max="50" db="P">SAXSess</value>
      <value key="Collimation" type="Int32" db="P">1</value>
      <value key="BraggScrew" type="Double" unit="u_m" quantity="LENGTH" db="P">4.5</value>
      <value key="CameraTiltLeft" type="Double" unit="u_m" quantity="LENGTH" db="P">5</value>
      <value key="CameraTiltRight" type="Double" unit="u_m" quantity="LENGTH" db="P">5</value>
      <value key="BeamStopHeight" type="Double" unit="u_m" quantity="LENGTH" db="P">5</value>
      <value key="BeamStopTiltCoarse" type="Double" unit="u_m" quantity="LENGTH" db="P">5</value>
      <value key="BeamStopTiltFine" type="Double" unit="u_m" quantity="LENGTH" db="P">5</value>
      <value key="AlignmentDate" type="DateTime" db="P">2000-01-01T00:00:00Z</value>
      <value key="AlignmentUser" type="String" max="50" db="P">{DefaultUser}</value>
      <value key="SampleDetectorNominal" type="Double" unit="m_m" quantity="DISTANCE" db="P">261.2</value>
      <value key="ShutterIndex" type="Int32">3</value>
      <value key="Generator" link="parent" type="String">generator::custom_generator#0</value>
      <value key="DetectorPositionCount" counts="|Detector" type="Int32" db="DP">1</value>
      <value key="Detector" index="0" link="child" list="detector" type="String">detector:ccd:Dectris_Mythen1K#0</value>
      <value key="Holder" link="child" list="holder" type="String">holder::AP_TCS120#0</value>
      <value key="Model" type="String" max="50">SAXSess</value>
      <value key="Company" type="String">Anton Paar</value>
      <value key="Connection" type="String">None</value>
      <value key="HostName" type="String"></value>
    </group>
    <group key="PI_SCX4300" isdevice="true" category="detector" sub="ccd" id="detector:ccd:PI_SCX4300#0">
      <value key="Name" type="String" max="50" db="P">CCD</value>
      <value key="UseDetector" type="Boolean" db="DP">true</value>
      <value key="PositionIndex" type="Int32" db="DP">-1</value>
      <value key="WaxsPosition" type="Int32" db="P">0</value>
      <value key="Inclination" type="Double" unit="deg" quantity="NONE" min="0" max="180" db="P">90</value>
      <value key="ImageWidth" type="Int32" unit="" db="P">2084</value>
      <value key="ImageHeight" type="Int32" unit="" db="P">2084</value>
      <value key="PixelSizeX" type="Double" unit="u_m" quantity="LENGTH" db="P">24</value>
      <value key="PixelSizeY" type="Double" unit="u_m" quantity="LENGTH" db="P">24</value>
      <value key="ResolutionX" type="String" unit="c_m^-1" quantity="INVERSE_LENGTH">[1250/3]</value>
      <value key="ResolutionY" type="String" unit="c_m^-1" quantity="INVERSE_LENGTH">[1250/3]</value>
      <value key="SampleDetector" type="Double" unit="m_m" quantity="DISTANCE" min="0" db="P">309</value>
      <value key="DetectorRadius" type="Double" unit="m_m" quantity="DISTANCE" min="0" db="P">-1</value>
      <value key="Dimension" type="Int32" db="DP">1</value>
      <value key="DetectionWidth" type="Double" unit="m_m" quantity="DISTANCE" min="0" max="50" db="DP">20</value>
      <value key="Exposure" type="Double" unit="s" quantity="TIME" min="0" tol="0.1" db="DP">10</value>
      <value key="Averages" type="Int32" min="0" db="DP">120</value>
      <value key="Has2D" type="Boolean" db="P">true</value>
      <value key="HasIntensifierGain" type="Boolean" db="P">false</value>
      <value key="UseIntensifierGain" type="Boolean" db="P">false</value>
      <value key="IntensifierGain" type="Double" db="P">0</value>
      <value key="HasTemperature" type="Boolean" db="P">true</value>
      <value key="Temperature" type="Double" unit="degC" quantity="TEMPERATURE" db="P">15</value>
      <value key="TemperatureIsLocked" type="Boolean" db="P">true</value>
      <value key="Camera" link="parent" type="String">None</value>
      <value key="PerformAcquisition" type="Boolean">true</value>
      <value key="PerformDataProcessing" type="Boolean">false</value>
      <value key="PerformAveraging" type="Boolean">true</value>
      <value key="HasStdDev" type="Boolean" db="DP">true</value>
      <value key="UseDespike" type="Boolean" db="DP">true</value>
      <value key="UseDespikeOnline" type="Boolean" db="P">true</value>
      <value key="Filename" type="String" max="50">S0296_PK 048 AgCit_2</value>
      <value key="Directory" type="String" max="100">C:\Daten\Patrick\PK 048</value>
      <value key="Overwrite" type="Boolean">false</value>
      <value key="OverwriteEvaluation" type="Boolean">false</value>
      <value key="ZeroAngle" type="Double" unit="none" quantity="NONE" db="P">89.09115416377945</value>
      <value key="ZeroAngleUse" type="Int32" db="P">0</value>
      <value key="ZeroAngleMin" type="Int32" db="P">0</value>
      <value key="ZeroAngleMax" type="Int32" db="P">100</value>
      <value key="ZeroAngleIsSetManually" type="Boolean">false</value>
      <value key="XStart" type="Int32">1</value>
      <value key="XEnd" type="Int32">2084</value>
      <value key="XGroup" type="Int32">1</value>
      <value key="YStart" type="Int32">625</value>
      <value key="YEnd" type="Int32">1459</value>
      <value key="YGroup" type="Int32">835</value>
      <value key="Frame" type="Int32">120</value>
      <value key="Frames" type="Int32">120</value>
      <value key="Mode" type="Int32">0</value>
      <value key="InputFilename" type="String" max="50"></value>
      <value key="IsReady" type="Boolean">true</value>
      <value key="IsMeasurement" type="Boolean">false</value>
      <value key="IsOnline" type="Boolean">false</value>
      <value key="Model" type="String" max="50">CCD - SCX4300</value>
      <value key="Company" type="String">PI Acton</value>
      <value key="Engine">AntonPaar.SAXSquant.Exp.RoperDetectorEngine,saxsquant.experiment</value>
      <value key="Connection" list="|PCI" type="String">PCI</value>
      <list key="SampleDetectorIncrements">
        <value positionindex="0" waxsindex="0" meaning="SAXS">47.8</value>
        <value positionindex="1" waxsindex="0" meaning="WAXS1">47.8</value>
        <value positionindex="1" waxsindex="1" meaning="WAXS2">47.8</value>
      </list>
      <value key="HostName" type="String"></value>
      <list key="PossibleHardwareBinnings" />
      <value X="1" Y="1" key="HardwareBinning" />
    </group>
    <group key="AP_TCS120" isdevice="true" category="holder" sub="" id="holder::AP_TCS120#0">
      <value key="Name" type="String" max="50" db="P">TCS 120</value>
      <value key="SampleDetectorIncrement" type="Double" unit="m_m" quantity="DISTANCE" db="P">0</value>
      <value key="SecuCount" counts="|Secu" type="Int32">1</value>
      <value key="CellType" list="cell" type="Int32" db="DP">1</value>
      <value key="CellTag" type="String" max="20" db="DP"></value>
      <value key="Camera" link="parent" type="String">camera::AP_SAXSess#0</value>
      <value key="Model" type="String" max="50">TCS 120</value>
      <value key="Secu" index="0" link="child" list="AP_TCU50|AP_TCU51" type="String">secu:temp:AP_TCU50#0</value>
      <value key="Sampler" link="child" type="String">sampler:auto:Spark_ASXc#0</value>
      <value key="Connection" type="String">None</value>
    </group>
    <group key="AP_TCU50" isdevice="true" category="secu" sub="temp" id="secu:temp:AP_TCU50#0">
      <value key="Name" type="String" max="50" db="P">TCU 50</value>
      <value key="UseTemperature" type="Boolean" db="DP">false</value>
      <value key="TemperatureMaximum" type="Double" unit="degC" quantity="TEMPERATURE" db="P">120</value>
      <value key="TemperatureMinimum" type="Double" unit="degC" quantity="TEMPERATURE" db="P">-30</value>
      <value key="TemperatureSet" type="Double" unit="degC" quantity="TEMPERATURE" min="-273.15" tol="0.1" db="DP">21</value>
      <value key="Temperature" type="Double" unit="degC" quantity="TEMPERATURE" min="-273.15" tol="0.1" db="P">12.8</value>
      <value key="WaitForTemp" type="Boolean" db="DP">false</value>
      <value key="InfoTimerTick" type="Double" unit="s" quantity="TIME" min="1" max="60">1</value>
      <value key="UseRamp" type="Boolean" db="DP">false</value>
      <value key="RampStart" type="Double" unit="degC" quantity="TEMPERATURE" min="-273.15" tol="0.1" db="DP">NaN</value>
      <value key="RampEnd" type="Double" unit="degC" quantity="TEMPERATURE" min="-273.15" tol="0.1" db="DP">NaN</value>
      <value key="RampTime" type="Double" unit="min" quantity="TIME" min="1" tol="0.1" db="DP">NaN</value>
      <value key="RampRate" type="Double" unit="degC*min^-1" quantity="TEMPERATURE_RATE" tol="0.1" db="DP">NaN</value>
      <value key="RampTick" type="Double" unit="s" quantity="TIME">10</value>
      <value key="UseCalibration" type="Boolean" db="P">true</value>
      <value key="CellType" list="cell" type="Int32">1</value>
      <value key="CalibrationConstant0" type="Double" db="P">1.8</value>
      <value key="CalibrationConstant1" type="Double" db="P">-0.067</value>
      <value key="SaveCalibration" type="Boolean">false</value>
      <value key="Holder" link="parent" type="String">holder::AP_TCS120#0</value>
      <value key="IsMeasurement" type="Boolean">false</value>
      <value key="IsOnline" type="Boolean">false</value>
      <value key="IsReady" type="Boolean">true</value>
      <list key="CalibrationConstants0">
        <value index="0">0</value>
        <value index="1">1.8</value>
        <value index="2">0</value>
        <value index="3">0</value>
        <value index="4">0</value>
        <value index="5">0</value>
        <value index="6">0</value>
        <value index="7">0</value>
        <value index="8">0</value>
      </list>
      <list key="CalibrationConstants1">
        <value index="0">0</value>
        <value index="1">-0.067</value>
        <value index="2">0</value>
        <value index="3">0</value>
        <value index="4">0</value>
        <value index="5">0</value>
        <value index="6">0</value>
        <value index="7">0</value>
        <value index="8">0</value>
      </list>
      <value key="Model" type="String" max="50">TCU 50</value>
      <value key="Company" type="String">Anton Paar</value>
      <value key="Engine">AntonPaar.SAXSquant.Exp.ApTCU50Engine,saxsquant.experiment</value>
      <value key="Connection" list="Simulator|COM|TCP" type="String">COM</value>
      <value key="PortCOM" type="Int32">1</value>
      <value key="PortTCP" type="Int32">1025</value>
      <value key="TcpType" type="String">Short</value>
      <value key="HostName" type="String"></value>
    </group>
    <group key="Dectris_Mythen1K" isdevice="true" category="detector" sub="ccd" id="detector:ccd:Dectris_Mythen1K#0">
      <value key="Name" type="String" max="50" db="P">1D diode array</value>
      <value key="UseDetector" type="Boolean" db="DP">true</value>
      <value key="PositionIndex" type="Int32" db="DP">0</value>
      <value key="WaxsPosition" type="Int32" db="P">0</value>
      <value key="Inclination" type="Double" unit="deg" quantity="NONE" min="0" max="180" db="P">90</value>
      <value key="ImageWidth" type="Int32" unit="" db="P">1</value>
      <value key="ImageHeight" type="Int32" unit="" db="P">1280</value>
      <value key="PixelSizeX" type="Double" unit="u_m" quantity="LENGTH" db="P">8000</value>
      <value key="PixelSizeY" type="Double" unit="u_m" quantity="LENGTH" db="P">50</value>
      <value key="ResolutionX" type="String" unit="c_m^-1" quantity="INVERSE_LENGTH">[10/8]</value>
      <value key="ResolutionY" type="String" unit="c_m^-1" quantity="INVERSE_LENGTH">[10/8]</value>
      <value key="SampleDetector" type="Double" unit="m_m" quantity="DISTANCE" min="0" db="P">306.8</value>
      <value key="DetectorRadius" type="Double" unit="m_m" quantity="DISTANCE" min="0" db="P">-1</value>
      <value key="Dimension" type="Int32" db="DP">1</value>
      <value key="DetectionWidth" type="Double" unit="m_m" quantity="DISTANCE" min="0" max="50" db="DP">0</value>
      <value key="Exposure" type="Double" unit="s" quantity="TIME" min="0" tol="0.1" db="DP">10</value>
      <value key="Averages" type="Int32" min="0" db="DP">180</value>
      <value key="Has2D" type="Boolean" db="P">false</value>
      <value key="HasIntensifierGain" type="Boolean" db="P">false</value>
      <value key="UseIntensifierGain" type="Boolean" db="P">false</value>
      <value key="IntensifierGain" type="Double" db="P" min="0" max="100">100</value>
      <value key="HasTemperature" type="Boolean" db="P">false</value>
      <value key="Temperature" type="Double" unit="degC" quantity="TEMPERATURE" db="P">NaN</value>
      <value key="TemperatureIsLocked" type="Boolean" db="P">true</value>
      <value key="Camera" link="parent" type="String">camera::AP_SAXSess#0</value>
      <value key="PerformAcquisition" type="Boolean">true</value>
      <value key="PerformDataProcessing" type="Boolean">true</value>
      <value key="PerformAveraging" type="Boolean">true</value>
      <value key="HasStdDev" type="Boolean" db="DP">true</value>
      <value key="UseDespike" type="Boolean" db="DP">true</value>
      <value key="UseDespikeOnline" type="Boolean" db="P">false</value>
      <value key="Filename" type="String" max="50">S2842</value>
      <value key="Directory" type="String" max="100">C:\Daten\Andreas\2015-03-20-Silica</value>
      <value key="Overwrite" type="Boolean">false</value>
      <value key="OverwriteEvaluation" type="Boolean">false</value>
      <value key="ZeroAngle" type="Double" unit="none" quantity="NONE" db="P">152.46322533352881</value>
      <value key="ZeroAngleUse" type="Int32" db="P">0</value>
      <value key="ZeroAngleMin" type="Int32" db="P">151</value>
      <value key="ZeroAngleMax" type="Int32" db="P">154</value>
      <value key="ZeroAngleIsSetManually" type="Boolean">false</value>
      <value key="XStart" type="Int32">1</value>
      <value key="XEnd" type="Int32">1280</value>
      <value key="XGroup" type="Int32">1</value>
      <value key="YStart" type="Int32">1</value>
      <value key="YEnd" type="Int32">1</value>
      <value key="YGroup" type="Int32">1</value>
      <value key="Frame" type="Int32">180</value>
      <value key="Frames" type="Int32">60</value>
      <value key="Mode" type="Int32">0</value>
      <value key="InputFilename" type="String" max="50"></value>
      <value key="IsReady" type="Boolean">false</value>
      <value key="IsMeasurement" type="Boolean">false</value>
      <value key="IsOnline" type="Boolean">true</value>
      <value key="Model" type="String" max="50">1D diode array</value>
      <value key="Company" type="String">Dectris</value>
      <value key="Engine">AntonPaar.SAXSquant.Exp.MythenDetectorEngine,saxsquant.experiment</value>
      <value key="Connection" list="Simulator|TCP" type="String">TCP</value>
      <value key="IP" type="String">192.168.100.20</value>
      <value key="PortTCP" type="Int32">1030</value>
      <value key="TcpType" type="String">Long</value>
      <list key="SampleDetectorIncrements">
        <value positionindex="0" waxsindex="0" meaning="SAXS">45.6</value>
        <value positionindex="1" waxsindex="0" meaning="WAXS1">-15.06</value>
        <value positionindex="1" waxsindex="1" meaning="WAXS2">-31.84</value>
      </list>
      <value key="HostName" type="String"></value>
      <value key="ZeroAngleQu" type="Double">NaN</value>
      <list key="PossibleHardwareBinnings">
        <value X="1" Y="1" />
      </list>
      <value X="1" Y="1" key="HardwareBinning" />
    </group>
    <group key="Spark_ASXc" isdevice="true" category="sampler" sub="auto" id="sampler:auto:Spark_ASXc#0">
      <value key="Name" type="String" max="50" db="P">ASX-c</value>
      <value key="UseSampler" type="Boolean" db="DP">true</value>
      <value key="TrayOrder" type="Int32">0</value>
      <value key="TrayTypeLeft" type="Int32" db="P">5</value>
      <value key="TrayTypeRight" type="Int32" db="P">5</value>
      <value key="SampleOrderLeft" type="Int32">0</value>
      <value key="SampleOrderRight" type="Int32">0</value>
      <value key="SyringeVolume" type="Double" unit="u_l" quantity="VOLUME" min="0" max="500" db="P">500</value>
      <value key="TubingVolume" type="Double" unit="u_l" quantity="VOLUME" min="0" max="999" db="P">45</value>
      <value key="AirGap" type="Double" unit="u_l" quantity="VOLUME" min="0" max="5000" db="DP">100</value>
      <value key="SampleVolume" type="Double" unit="u_l" quantity="VOLUME" min="0" max="5000" db="DP">100</value>
      <value key="TransportVolume" type="Double" unit="u_l" quantity="VOLUME" min="0" max="1000" db="DP">560</value>
      <value key="SyringeSpeed" list="SyringeSpeeds" type="Int32" min="0" max="10" db="DP">10</value>
      <value key="UseResuspend" type="Boolean" db="DP">false</value>
      <value key="ResuspendVolume" type="Double" unit="u_l" quantity="VOLUME" min="0" max="5000" db="DP">0</value>
      <value key="Position" type="String" max="5" db="DP">None</value>
      <value key="StandardCleans" type="Int32" min="0" max="5" db="DP">1</value>
      <value key="SpecialCleans" type="Int32" min="0" max="5" db="DP">0</value>
      <value key="StandardDry" type="Double" unit="s" quantity="TIME" min="0" max="300" db="DP">60</value>
      <value key="SpecialDry" type="Double" unit="s" quantity="TIME" min="0" max="300" db="DP">120</value>
      <value key="SpecialCleanPositions" type="String" max="15" db="DP">None</value>
      <value key="Holder" link="parent" type="String">holder::AP_TCS120#0</value>
      <value key="PerformMove" type="Boolean">false</value>
      <value key="PerformFill" type="Boolean" db="DP">false</value>
      <value key="PerformCleaning" type="Boolean">false</value>
      <value key="PerformCleanNeedle" type="Boolean" db="DP">false</value>
      <value key="PerformInitialize" type="Boolean">true</value>
      <value key="HasCooling" type="Boolean" db="P">true</value>
      <value key="UseCooling" type="Boolean" db="P">false</value>
      <value key="Temperature" type="Double" unit="degC" quantity="TEMPERATURE" db="P">26</value>
      <value key="IsReady" type="Boolean">true</value>
      <value key="IsMeasurement" type="Boolean">false</value>
      <value key="IsOnline" type="Boolean">false</value>
      <list key="ResuspendVolumes" islimited="true">
        <value index="0" meaning="ul for 96Low">150</value>
        <value index="1" meaning="ul for 96High">150</value>
        <value index="2" meaning="ul for 384Low">0</value>
        <value index="3" meaning="ul for 48Vials">400</value>
        <value index="4" meaning="ul for 12Vials">500</value>
        <value index="5" meaning="ul for None">0</value>
      </list>
      <value key="Model" type="String">ASX-c</value>
      <value key="Company" type="String">Spark</value>
      <value key="Engine">AntonPaar.SAXSquant.Exp.SparkAliasEngine,saxsquant.experiment</value>
      <value key="TemperatureSet" type="Double" unit="degC" quantity="TEMPERATURE" min="4" max="22">4</value>
      <value key="WaitForTemp" type="Boolean">false</value>
      <value key="InfoTimerTick" type="Double" unit="s" quantity="TIME" min="1" max="600">60</value>
      <value key="Connection" list="Simulator|COM|TCP" type="String">COM</value>
      <value key="PortCOM" type="Int32">1</value>
      <value key="PortTCP" type="Int32">1027</value>
      <value key="TcpType" type="String">Short</value>
      <value key="HostName" type="String"></value>
    </group>
  </setup>
</fileinfo>
