# Supplementary material for: SASfit: a tool for small-angle scattering data analysis using a library of analytical expressions
Source: J Appl Crystallogr. 2015 Sep 20;48(Pt 5):1587–98. doi: 10.1107/S1600576715016544 (PMC4603274; doi:10.1107/S1600576715016544)
Supplement: Supplementary file 2 [file j-48-01587-sup2.zip › SilicaS2929.sas]

set sasfit(maxIterations) "10"
set sasfit(Nth,file,dr_by_errorbar) ""
set sasfit(Nth,file,l2) ""
set sasfit(Nth,actual) "0"
set sasfit(file,r2) "5.0"
set sasfit(filelabel) ""
set sasfit(print,ResIQGraph_ps) "ResIQ.ps"
set sasfit(file,dr_mindist) "0.02"
set sasfit(update_menu_during_fit) "1"
set sasfit(fpp,Si,8.028) "0.331845116"
set sasfit(print,paperheight) "296"
set sasfit(print,height) "105"
set sasfit(Nth,file,Q) ""
set sasfit(Nth,file,widcnt) "0"
set sasfit(batch,jobfid) ""
set sasfit(Nth,n) "0"
set sasfit(simorfit) "fit"
set sasfit(print,tmpps) "sasfit.ps"
set sasfit(file,dr_multerror) "1.0"
set sasfit(print,command) {lpr -Pc2pos_2}
set sasfit(Nth,res) ""
set sasfit(fpp,O,8.042) "0.03233694182"
set sasfit(file,l1) "18000"
set sasfit(file,Dlambda) "0.1"
set sasfit(I) {253.3726 231.1771 194.3649 164.6342 136.427 124.5317 115.9922 115.9823 117.4299 117.127 107.2645 97.97873 95.08385 88.75763 83.16804 78.56811 74.60217 70.61026 64.63307 61.95085 58.63394 54.24548 48.60228 44.55537 43.94353 41.24002 36.73954 34.43617 33.0362 28.75306 25.72722 24.50731 23.06138 21.01008 19.03345 17.30494 15.046 14.80611 11.76562 11.88119 10.92848 8.884744 8.063156 6.95045 6.28254 6.113312 5.128634 4.655442 3.92642 3.500584 3.285533 2.888771 2.618424 2.315462 2.035726 1.886095 1.70004 1.46784 1.502782 1.31999 1.232035 1.084473 1.094005 1.175401 0.9667511 1.007193 0.9715917 0.8865761 0.8681392 0.8029026 0.8503615 0.7385448 0.7754398 0.8337495 0.8722955 0.7370728 0.6987622 0.7354149 0.6104842 0.5994308 0.6255954 0.6505469 0.6160918 0.6086504 0.572132 0.5246073 0.5235193 0.4470367 0.4302411 0.4359634 0.4393834 0.464077 0.4330356 0.3665801 0.3548936 0.3494664 0.2976208 0.3098935 0.3133882 0.2939195 0.2386306 0.2772918 0.247721 0.2173127 0.22728 0.223598 0.1940378 0.19641 0.1855198 0.1925142 0.1848899 0.1636071 0.1635427 0.13683 0.1687241 0.1332257 0.1494488 0.1570498 0.1594377 0.1312659 0.1150843 0.1109966 0.14291 0.1193444 0.115526 0.1102382 0.10332 0.08620612 0.09573663 0.1078811 0.1090641 0.103275 0.08772978 0.08652974 0.100275 0.09786738 0.1180631 0.0974144 0.1099651 0.09581114 0.06205861 0.06238079 0.06842513 0.07242147 0.06113143 0.08394212 0.05678922 0.03629239 0.04755229 0.03530253 0.05215784 0.07537654 0.08171214 0.06646251 0.05446978 0.06603551 0.06032217 0.04130184 0.05607985 0.05496627 0.06383514 0.05678124 0.04796133 0.05662159 0.05474806 0.04204023 0.03738108 0.02680285 0.02619636 0.02809165 0.03092469 0.0239895 0.0397798 0.04215195 0.03605275 0.02056584 0.02366987 0.04556264 0.03597075 0.0437638 0.03401134 0.02913798 0.02775641 0.03181677 0.0291666 0.01508522 0.03300845 0.03076537 0.02311254 0.01907878 0.03428333 0.01561716 0.01559058 0.02224724 0.01200724 0.01819672 0.01853965 0.02991828 0.00606997 0.01858596 0.01979081 0.02780742 0.05016813 0.01802013 0.02555259 0.01453734 0.01570001 0.01910692 0.02470482 0.01692093 0.007601941 0.02876293 0.019129 0.00752872 0.009127725 0.00589897 0.006065191 0.01488082 0.02046948 0.01250489 0.01586759 0.04208905 0.01993946 0.0132538 0.009802255 0.01776165 0.005488967 0.01194903 0.005967993 0.01147025 0.02038594 0.008666356 0.01076431 0.02596412 0.005477908 0.002993866 0.01108204 0.01459925 0.01657448 0.006668872 0.008697472 0.02000312 0.02764465 0.01527486 0.002337332 0.005608566 0.001695369 0.003927355 0.0197221 0.01335096 0.006563307 0.008670519 0.004232284 0.01226379 0.01093339 0.001277662 0.007983747 0.001024901 0.00584065 0.01442486 0.02167151 0.00420442 0.009129629 0.004008064 0.005922656 0.00181525 0.006535854 0.01416008 0.02075461 0.01020533 0.006057738 0.003606236 0.0002394087 0.008571539 0.00230414 0.002097703 0.0005449475 5.132633e-005 0.003451394 0.006393982 0.00859166 1.924801e-006 0.0005107019 0.02662864 0.004078786 0.00292087 0.000400973 0.0002252962 0.001277253 0.0002001353 0.002429694 0.01122527 0.0189246 0.01155143 6.900478e-005 0.001719047 0.008571212 0.02300803 3.563152e-005 6.82711e-005 0.01532626 0.0009443668 2.59002e-005 0.002517957 0.003597068 0.001423276 0.0003922937 0.001445189 0.0001786667 0.007656118 0.002461668 0.00290275 0.0008547241 0.005021278 0.003469169 0.001939172 0.0001875034 0.002453349 0.0009976885 0.002112718 0.0005301294 0.0148469 0.01193434 0.007233404 0.008958981 0.0004835725 0.001248244 8.464001e-005 2.418882e-005 0.0002558981 9.176628e-006 0.0008845322 0.0001135743 0.0003297528 0.002841282 0.0003484184 0.01456679 0.002778019 0.002158477 0.002185978 7.287646e-005 5.245827e-005 0.008818765 0.0003929338 0.01790964 0.002395963 0.002116288 0.001276773 0.0001107517 0.0003477815 0.005368674 0.006334344 0.03732584 0.0001107562 5.54474e-005 0.0001063748 0.005609119 0.01331009 0.0002172766 0.001530122 8.854326e-007 0.004702981 0.01865524 0.0004845379 0.0005501826 0.00218011 0.02282789 0.0004679987 0.0001913473 0.0002942974 7.476287e-005 9.141115e-005 0.0001886426 0.0002812052 0.01396148 0.0007059894 1.182174e-006 0.0003258434 7.772598e-009 0.0001313983 0.0009777992 0.002660176 0.002054685 0.006662227 0.002598918 0.002113883 0.0003066628 0.005473377 0.002245482 0.0002873433 7.347538e-005 0.0040987 1.07699e-005 0.002097468 4.795905e-007 0.001134859 0.01007797 0.0008199299 0.0009322662 7.138435e-007 0.0003212838 0.000747183 0.001359385 0.0002976101 4.123396e-005 1.740751e-005 0.0006955567 0.006161462 0.001238623 0.005743872 0.0009428122 0.001243478 3.946832e-013 0.002757923 0.001259349 8.406001e-005 0.003270008 0.007290067 0.001392468 1.357942e-007 0.0001431073 0.001375444 1.006564e-006 0.000950504 8.532696e-007 0.00026384 0.0003347477}
set sasfit(Nth,file,Dd) ""
set sasfit(file,dr_by_errorbar) "1"
set sasfit(file,l2) "18000"
set sasfit(hide) "no"
set sasfit(print,blt) " "
set sasfit(Nth,file,name) ""
set sasfit(file,widcnt) "1"
set sasfit(fpp,Si,8.042) "0.330746074"
set sasfit(print,padx1) "10"
set sasfit(print,padx2) "10"
set sasfit(print,GlobalIQGraph_ps) "GlobalIQ.eps"
set sasfit(Nth,file,res,file) ""
set sasfit(file,d) "7.5"
set sasfit(upper,Q) ""
set sasfit(print,paperwidth) "210"
set sasfit(print,width) "148"
set sasfit(batch,jobfile) ""
set sasfit(Nth,file,dr_max_Dq_q) ""
set sasfit(file,widname) {{.addfile.lay2 1}}
set sasfit(Q) {0.05668963 0.06333026 0.06997088 0.0766115 0.08325212 0.08989273 0.09653333 0.1031739 0.1098145 0.1164551 0.1230957 0.1297363 0.1363768 0.1430174 0.1496579 0.1562985 0.162939 0.1695795 0.17622 0.1828605 0.189501 0.1961415 0.2027819 0.2094224 0.2160628 0.2227033 0.2293437 0.2359841 0.2426245 0.2492648 0.2559052 0.2625455 0.2691858 0.2758262 0.2824665 0.2891067 0.295747 0.3023872 0.3090274 0.3156677 0.3223078 0.328948 0.3355882 0.3422283 0.3488684 0.3555085 0.3621485 0.3687886 0.3754286 0.3820686 0.3887086 0.3953485 0.4019884 0.4086284 0.4152682 0.4219081 0.4285479 0.4351877 0.4418275 0.4484672 0.455107 0.4617467 0.4683863 0.475026 0.4816656 0.4883052 0.4949447 0.5015843 0.5082238 0.5148632 0.5215027 0.5281421 0.5347814 0.5414208 0.5480601 0.5546994 0.5613386 0.5679778 0.574617 0.5812561 0.5878952 0.5945343 0.6011733 0.6078123 0.6144513 0.6210902 0.6277291 0.634368 0.6410068 0.6476456 0.6542843 0.660923 0.6675616 0.6742003 0.6808388 0.6874774 0.6941159 0.7007543 0.7073927 0.7140311 0.7206694 0.7273077 0.733946 0.7405842 0.7472223 0.7538604 0.7604985 0.7671365 0.7737745 0.7804124 0.7870503 0.7936881 0.8003259 0.8069636 0.8136013 0.820239 0.8268766 0.8335141 0.8401516 0.846789 0.8534264 0.8600638 0.8667011 0.8733383 0.8799755 0.8866126 0.8932497 0.8998867 0.9065237 0.9131606 0.9197975 0.9264343 0.933071 0.9397077 0.9463444 0.952981 0.9596175 0.966254 0.9728904 0.9795267 0.986163 0.9927993 0.9994355 1.006072 1.012708 1.019344 1.02598 1.032615 1.039251 1.045887 1.052523 1.059158 1.065794 1.072429 1.079065 1.0857 1.092336 1.098971 1.105606 1.112241 1.118876 1.125511 1.132146 1.138781 1.145416 1.15205 1.158685 1.16532 1.171954 1.178588 1.185223 1.191857 1.198491 1.205125 1.21176 1.218394 1.225027 1.231661 1.238295 1.244929 1.251562 1.258196 1.264829 1.271463 1.278096 1.284729 1.291363 1.297996 1.304629 1.311262 1.317895 1.324527 1.33116 1.337793 1.344425 1.351058 1.35769 1.364322 1.370955 1.377587 1.384219 1.390851 1.397483 1.404115 1.410746 1.417378 1.42401 1.430641 1.437272 1.443904 1.450535 1.457166 1.463797 1.470428 1.477059 1.48369 1.490321 1.496951 1.503582 1.510212 1.516842 1.523473 1.530103 1.536733 1.543363 1.549993 1.556623 1.563252 1.569882 1.576511 1.583141 1.58977 1.596399 1.603028 1.609657 1.616286 1.622915 1.629544 1.636173 1.642801 1.64943 1.656058 1.662686 1.669314 1.675943 1.68257 1.689198 1.695826 1.702454 1.709081 1.715709 1.722336 1.728963 1.735591 1.742218 1.748845 1.755471 1.762098 1.768725 1.775351 1.781978 1.788604 1.79523 1.801856 1.808482 1.815108 1.821734 1.82836 1.834985 1.841611 1.848236 1.854861 1.861486 1.868111 1.874736 1.881361 1.887986 1.89461 1.901235 1.907859 1.914483 1.921107 1.927731 1.934355 1.940979 1.947603 1.954226 1.96085 1.967473 1.974096 1.980719 1.987342 1.993965 2.000588 2.00721 2.013833 2.020455 2.027077 2.033699 2.040321 2.046943 2.053565 2.060187 2.066808 2.073429 2.080051 2.086672 2.099914 2.106534 2.113155 2.119776 2.126396 2.133016 2.139636 2.146256 2.152876 2.159496 2.166116 2.172735 2.179354 2.185974 2.192593 2.199212 2.205831 2.212449 2.219068 2.225686 2.232305 2.238923 2.245541 2.258776 2.265394 2.272012 2.278629 2.285246 2.291863 2.29848 2.305097 2.311714 2.31833 2.324947 2.331563 2.338179 2.344795 2.351411 2.358027 2.364642 2.371258 2.377873 2.384488 2.391103 2.397718 2.404333 2.410947 2.417562 2.424176 2.43079 2.437404 2.444018 2.450632 2.457246 2.463859 2.470472 2.483698 2.490311 2.496924 2.503537 2.510149 2.516761 2.523373 2.529985 2.54982 2.556432 2.563043 2.569654 2.576265 2.582875 2.589486 2.596096 2.602707 2.609317 2.615927 2.622537 2.629146 2.635756 2.642365 2.648974 2.655583 2.662192 2.668801 2.67541 2.688626 2.701842 2.70845 2.715058 2.721665 2.728272 2.734879 2.741486 2.748093 2.7547 2.774519 2.781125 2.78773 2.794336 2.800942 2.807547 2.814152 2.820757 2.827362 2.840571 2.847175 2.853779 2.860383 2.880194 2.886798 2.893401 2.900004 2.906606 2.919811 2.939618 2.946219 2.952821 2.972625 2.979226 2.992427 2.999027}
set sasfit(fp,H,8.042) "0.0"
set sasfit(res) {0.0 0.0 0.0 0.0 0.0 0.0 0.0 0.0 0.0 0.0 0.0 0.0 0.0 0.0 0.0 0.0 0.0 0.0 0.0 0.0 0.0 0.0 0.0 0.0 0.0 0.0 0.0 0.0 0.0 0.0 0.0 0.0 0.0 0.0 0.0 0.0 0.0 0.0 0.0 0.0 0.0 0.0 0.0 0.0 0.0 0.0 0.0 0.0 0.0 0.0 0.0 0.0 0.0 0.0 0.0 0.0 0.0 0.0 0.0 0.0 0.0 0.0 0.0 0.0 0.0 0.0 0.0 0.0 0.0 0.0 0.0 0.0 0.0 0.0 0.0 0.0 0.0 0.0 0.0 0.0 0.0 0.0 0.0 0.0 0.0 0.0 0.0 0.0 0.0 0.0 0.0 0.0 0.0 0.0 0.0 0.0 0.0 0.0 0.0 0.0 0.0 0.0 0.0 0.0 0.0 0.0 0.0 0.0 0.0 0.0 0.0 0.0 0.0 0.0 0.0 0.0 0.0 0.0 0.0 0.0 0.0 0.0 0.0 0.0 0.0 0.0 0.0 0.0 0.0 0.0 0.0 0.0 0.0 0.0 0.0 0.0 0.0 0.0 0.0 0.0 0.0 0.0 0.0 0.0 0.0 0.0 0.0 0.0 0.0 0.0 0.0 0.0 0.0 0.0 0.0 0.0 0.0 0.0 0.0 0.0 0.0 0.0 0.0 0.0 0.0 0.0 0.0 0.0 0.0 0.0 0.0 0.0 0.0 0.0 0.0 0.0 0.0 0.0 0.0 0.0 0.0 0.0 0.0 0.0 0.0 0.0 0.0 0.0 0.0 0.0 0.0 0.0 0.0 0.0 0.0 0.0 0.0 0.0 0.0 0.0 0.0 0.0 0.0 0.0 0.0 0.0 0.0 0.0 0.0 0.0 0.0 0.0 0.0 0.0 0.0 0.0 0.0 0.0 0.0 0.0 0.0 0.0 0.0 0.0 0.0 0.0 0.0 0.0 0.0 0.0 0.0 0.0 0.0 0.0 0.0 0.0 0.0 0.0 0.0 0.0 0.0 0.0 0.0 0.0 0.0 0.0 0.0 0.0 0.0 0.0 0.0 0.0 0.0 0.0 0.0 0.0 0.0 0.0 0.0 0.0 0.0 0.0 0.0 0.0 0.0 0.0 0.0 0.0 0.0 0.0 0.0 0.0 0.0 0.0 0.0 0.0 0.0 0.0 0.0 0.0 0.0 0.0 0.0 0.0 0.0 0.0 0.0 0.0 0.0 0.0 0.0 0.0 0.0 0.0 0.0 0.0 0.0 0.0 0.0 0.0 0.0 0.0 0.0 0.0 0.0 0.0 0.0 0.0 0.0 0.0 0.0 0.0 0.0 0.0 0.0 0.0 0.0 0.0 0.0 0.0 0.0 0.0 0.0 0.0 0.0 0.0 0.0 0.0 0.0 0.0 0.0 0.0 0.0 0.0 0.0 0.0 0.0 0.0 0.0 0.0 0.0 0.0 0.0 0.0 0.0 0.0 0.0 0.0 0.0 0.0 0.0 0.0 0.0 0.0 0.0 0.0 0.0 0.0 0.0 0.0 0.0 0.0 0.0 0.0 0.0 0.0 0.0 0.0 0.0 0.0 0.0 0.0 0.0 0.0 0.0 0.0 0.0 0.0 0.0 0.0 0.0 0.0 0.0 0.0 0.0 0.0 0.0 0.0 0.0 0.0 0.0 0.0 0.0 0.0 0.0 0.0 0.0 0.0 0.0 0.0 0.0 0.0 0.0 0.0 0.0 0.0 0.0 0.0 0.0 0.0 0.0 0.0 0.0 0.0 0.0 0.0 0.0 0.0 0.0 0.0 0.0 0.0 0.0 0.0 0.0 0.0 0.0}
set sasfit(SD,root_menu) ".analytical.fitpar.sd.lay.wrl.whichsd.menu"
set sasfit(Nth,Qth) ""
set sasfit(Comment) ""
set sasfit(print,decorations) "no"
set sasfit(print,landscape) "yes"
set sasfit(file,dr_by_count) "1"
set sasfit(file,Dd) "7.5"
set sasfit(file,divisor) "1"
set sasfit(fp,O,8) "0.050038412"
set sasfit(print,paperysize) {1189     841     594    420       297       210  279.4    431.8   355.6  215.9     254       330.2  274.32   355.6   215.9  279.4     431.8     558.8   863.6}
set sasfit(print,StructParData_ps) "StructPar.ps"
set sasfit(Nth,file,lastskip) ""
set sasfit(Nth,actual_optionMenu) "0"
set sasfit(lower,Q) ""
set sasfit(Nth,file,d) ""
set sasfit(Nth,filelabel) ""
set sasfit(actualdatatype) "Ascii"
set sasfit(file,hide) "no"
set sasfit(print,AnalytPar_ps) "AnalytPar.ps"
set sasfit(print,IQGraph_ps) "IQ.eps"
set sasfit(Nth,n,nonhidden) "0"
set sasfit(print,pady1) "10"
set sasfit(print,pady2) "10"
set sasfit(print,printto) "File"
set sasfit(res,calc) {0.00859286 0.00867607 0.00876756 0.00886708 0.00897436 0.00908912 0.00921108 0.00933997 0.0094755 0.00961738 0.00976535 0.00991913 0.0100784 0.0102431 0.0104127 0.0105871 0.0107661 0.0109494 0.0111369 0.0113282 0.0115233 0.011722 0.0119239 0.0121291 0.0123373 0.0125484 0.0127622 0.0129786 0.0131975 0.0134188 0.0136423 0.0138679 0.0140956 0.0143251 0.0145566 0.0147897 0.0150246 0.015261 0.015499 0.0157384 0.0159792 0.0162213 0.0164647 0.0167093 0.0169551 0.017202 0.0174499 0.0176989 0.0179488 0.0181996 0.0184514 0.018704 0.0189575 0.0192117 0.0194667 0.0197224 0.0199789 0.020236 0.0204938 0.0207522 0.0210112 0.0212707 0.0215309 0.0217916 0.0220528 0.0223145 0.0225767 0.0228393 0.0231024 0.023366 0.02363 0.0238943 0.0241591 0.0244243 0.0246898 0.0249557 0.0252219 0.0254885 0.0257554 0.0260226 0.0262901 0.0265579 0.026826 0.0270944 0.0273631 0.027632 0.0279011 0.0281705 0.0284402 0.0287101 0.0289802 0.0292505 0.0295211 0.0297918 0.0300628 0.030334 0.0306053 0.0308768 0.0311486 0.0314205 0.0316925 0.0319648 0.0322372 0.0325097 0.0327824 0.0330553 0.0333283 0.0336015 0.0338748 0.0341482 0.0344218 0.0346955 0.0349693 0.0352433 0.0355173 0.0357915 0.0360658 0.0363403 0.0366148 0.0368894 0.0371642 0.037439 0.037714 0.037989 0.0382642 0.0385394 0.0388148 0.0390902 0.0393657 0.0396413 0.039917 0.0401927 0.0404686 0.0407445 0.0410205 0.0412966 0.0415727 0.041849 0.0421253 0.0424016 0.0426781 0.0429546 0.0432311 0.0435078 0.0437845 0.0440612 0.044338 0.0446149 0.0448918 0.0451688 0.0454459 0.045723 0.0460001 0.0462773 0.0465546 0.0468319 0.0471093 0.0473867 0.0476641 0.0479417 0.0482192 0.0484968 0.0487744 0.0490521 0.0493299 0.0496076 0.0498854 0.0501633 0.0504412 0.0507191 0.0509971 0.0512751 0.0515531 0.0518312 0.0521094 0.0523875 0.0526657 0.0529439 0.0532222 0.0535005 0.0537788 0.0540571 0.0543355 0.0546139 0.0548923 0.0551708 0.0554493 0.0557279 0.0560064 0.056285 0.0565636 0.0568422 0.0571209 0.0573996 0.0576783 0.0579571 0.0582358 0.0585146 0.0587934 0.0590723 0.0593511 0.05963 0.0599089 0.0601878 0.0604667 0.0607457 0.0610247 0.0613037 0.0615827 0.0618618 0.0621409 0.0624199 0.062699 0.0629782 0.0632573 0.0635365 0.0638157 0.0640948 0.064374 0.0646532 0.0649325 0.0652118 0.065491 0.0657703 0.0660496 0.0663289 0.0666083 0.0668876 0.067167 0.0674463 0.0677257 0.0680051 0.0682845 0.0685639 0.0688434 0.0691228 0.0694023 0.0696818 0.0699613 0.0702408 0.0705203 0.0707998 0.0710793 0.0713589 0.0716385 0.071918 0.0721976 0.0724772 0.0727568 0.0730363 0.073316 0.0735956 0.0738752 0.0741549 0.0744345 0.0747142 0.0749938 0.0752735 0.0755532 0.0758329 0.0761126 0.0763923 0.076672 0.0769517 0.0772315 0.0775112 0.077791 0.0780707 0.0783505 0.0786303 0.07891 0.0791898 0.0794696 0.0797493 0.0800291 0.080309 0.0805888 0.0808686 0.0811484 0.0814282 0.081708 0.0819879 0.0822677 0.0825476 0.0828274 0.0831073 0.0833871 0.083667 0.0839469 0.0842267 0.0845066 0.0847865 0.0850664 0.0853463 0.0856261 0.085906 0.0861859 0.0864658 0.0867457 0.0870256 0.0873055 0.0875855 0.0878654 0.0881453 0.0884252 0.0887051 0.0889851 0.0895449 0.0898248 0.0901048 0.0903847 0.0906646 0.0909446 0.0912245 0.0915045 0.0917844 0.0920644 0.0923443 0.0926243 0.0929042 0.0931842 0.0934641 0.0937441 0.094024 0.094304 0.094584 0.0948639 0.0951439 0.0954238 0.0957038 0.0962637 0.0965437 0.0968236 0.0971036 0.0973835 0.0976635 0.0979435 0.0982234 0.0985034 0.0987833 0.0990633 0.0993433 0.0996232 0.0999032 0.100183 0.100463 0.100743 0.101023 0.101303 0.101583 0.101863 0.102143 0.102423 0.102703 0.102983 0.103263 0.103543 0.103823 0.104102 0.104382 0.104662 0.104942 0.105222 0.105782 0.106062 0.106342 0.106622 0.106902 0.107182 0.107462 0.107742 0.108581 0.108861 0.109141 0.109421 0.109701 0.109981 0.110261 0.110541 0.110821 0.111101 0.11138 0.11166 0.11194 0.11222 0.1125 0.11278 0.11306 0.11334 0.11362 0.113899 0.114459 0.115019 0.115299 0.115579 0.115858 0.116138 0.116418 0.116698 0.116978 0.117258 0.118097 0.118377 0.118657 0.118936 0.119216 0.119496 0.119776 0.120056 0.120335 0.120895 0.121175 0.121454 0.121734 0.122574 0.122853 0.123133 0.123413 0.123692 0.124252 0.125091 0.125371 0.125651 0.12649 0.126769 0.127329 0.127608}
set sasfit(fpp,Si,8) "0.3340432"
set sasfit(batch,jobprogress,line) "0"
set sasfit(sim,Qmin) "1e-2"
set sasfit(file,n) "1"
set sasfit(print,maxpect) "yes"
set sasfit(Nth,file,dr_multerror) ""
set sasfit(Nth,file,lambda) ""
set sasfit(scale_types_x) {"x" "pow(x,2)" "pow(x,3)" "pow(x,4)" "log10(x)" "log(x)"  "sqrt(x)" "1/x" "1/sqrt(x)" "arcsinh(x)" }
set sasfit(file,firstskip) "0"
set sasfit(export,actualdatatype) "Ascii"
set sasfit(sim,Qmax) "1"
set sasfit(scale_types_y) {"y" "pow(y,2)" "pow(y,3)" "pow(y,4)" "y*x" "y*pow(x,2)"  "y*pow(x,3)" "y*pow(x,4)" "y*pow(x,6)" "log10(y)" "log(abs(y))"  "log(abs(y*x))" "log(abs(y*pow(x,2)))" "log(abs(y*pow(x,4)))"
                           "sqrt(abs(y))" "1/y" "1/sqrt(abs(y))" "arcsinh(y)" }
set sasfit(fp,O,8.028) "0.049745322"
set sasfit(batch,jobcontents) ""
set sasfit(Nth,I) ""
set sasfit(print,GlobalAnalytPar_ps) "AnalytPar.ps"
set sasfit(Nth,file,dr_percent) ""
set sasfit(Nth,file,n) ""
set sasfit(mom_name) "mom"
set sasfit(Nth,file,firstskip) ""
set sasfit(file,dr_loglogdist) "1"
set sasfit(height) "460"
set sasfit(fp,Si,8.028) "0.255137896"
set sasfit(npoints) "427"
set sasfit(print,SDGraph_ps) "SDGraph.ps"
set sasfit(Nth,file,res) ""
set sasfit(print,colormode) "color"
set sasfit(file,lambda) "1.0"
set sasfit(file,res,calc) {{0.00859286 0.00867607 0.00876756 0.00886708 0.00897436 0.00908912 0.00921108 0.00933997 0.0094755 0.00961738 0.00976535 0.00991913 0.0100784 0.0102431 0.0104127 0.0105871 0.0107661 0.0109494 0.0111369 0.0113282 0.0115233 0.011722 0.0119239 0.0121291 0.0123373 0.0125484 0.0127622 0.0129786 0.0131975 0.0134188 0.0136423 0.0138679 0.0140956 0.0143251 0.0145566 0.0147897 0.0150246 0.015261 0.015499 0.0157384 0.0159792 0.0162213 0.0164647 0.0167093 0.0169551 0.017202 0.0174499 0.0176989 0.0179488 0.0181996 0.0184514 0.018704 0.0189575 0.0192117 0.0194667 0.0197224 0.0199789 0.020236 0.0204938 0.0207522 0.0210112 0.0212707 0.0215309 0.0217916 0.0220528 0.0223145 0.0225767 0.0228393 0.0231024 0.023366 0.02363 0.0238943 0.0241591 0.0244243 0.0246898 0.0249557 0.0252219 0.0254885 0.0257554 0.0260226 0.0262901 0.0265579 0.026826 0.0270944 0.0273631 0.027632 0.0279011 0.0281705 0.0284402 0.0287101 0.0289802 0.0292505 0.0295211 0.0297918 0.0300628 0.030334 0.0306053 0.0308768 0.0311486 0.0314205 0.0316925 0.0319648 0.0322372 0.0325097 0.0327824 0.0330553 0.0333283 0.0336015 0.0338748 0.0341482 0.0344218 0.0346955 0.0349693 0.0352433 0.0355173 0.0357915 0.0360658 0.0363403 0.0366148 0.0368894 0.0371642 0.037439 0.037714 0.037989 0.0382642 0.0385394 0.0388148 0.0390902 0.0393657 0.0396413 0.039917 0.0401927 0.0404686 0.0407445 0.0410205 0.0412966 0.0415727 0.041849 0.0421253 0.0424016 0.0426781 0.0429546 0.0432311 0.0435078 0.0437845 0.0440612 0.044338 0.0446149 0.0448918 0.0451688 0.0454459 0.045723 0.0460001 0.0462773 0.0465546 0.0468319 0.0471093 0.0473867 0.0476641 0.0479417 0.0482192 0.0484968 0.0487744 0.0490521 0.0493299 0.0496076 0.0498854 0.0501633 0.0504412 0.0507191 0.0509971 0.0512751 0.0515531 0.0518312 0.0521094 0.0523875 0.0526657 0.0529439 0.0532222 0.0535005 0.0537788 0.0540571 0.0543355 0.0546139 0.0548923 0.0551708 0.0554493 0.0557279 0.0560064 0.056285 0.0565636 0.0568422 0.0571209 0.0573996 0.0576783 0.0579571 0.0582358 0.0585146 0.0587934 0.0590723 0.0593511 0.05963 0.0599089 0.0601878 0.0604667 0.0607457 0.0610247 0.0613037 0.0615827 0.0618618 0.0621409 0.0624199 0.062699 0.0629782 0.0632573 0.0635365 0.0638157 0.0640948 0.064374 0.0646532 0.0649325 0.0652118 0.065491 0.0657703 0.0660496 0.0663289 0.0666083 0.0668876 0.067167 0.0674463 0.0677257 0.0680051 0.0682845 0.0685639 0.0688434 0.0691228 0.0694023 0.0696818 0.0699613 0.0702408 0.0705203 0.0707998 0.0710793 0.0713589 0.0716385 0.071918 0.0721976 0.0724772 0.0727568 0.0730363 0.073316 0.0735956 0.0738752 0.0741549 0.0744345 0.0747142 0.0749938 0.0752735 0.0755532 0.0758329 0.0761126 0.0763923 0.076672 0.0769517 0.0772315 0.0775112 0.077791 0.0780707 0.0783505 0.0786303 0.07891 0.0791898 0.0794696 0.0797493 0.0800291 0.080309 0.0805888 0.0808686 0.0811484 0.0814282 0.081708 0.0819879 0.0822677 0.0825476 0.0828274 0.0831073 0.0833871 0.083667 0.0839469 0.0842267 0.0845066 0.0847865 0.0850664 0.0853463 0.0856261 0.085906 0.0861859 0.0864658 0.0867457 0.0870256 0.0873055 0.0875855 0.0878654 0.0881453 0.0884252 0.0887051 0.0889851 0.0895449 0.0898248 0.0901048 0.0903847 0.0906646 0.0909446 0.0912245 0.0915045 0.0917844 0.0920644 0.0923443 0.0926243 0.0929042 0.0931842 0.0934641 0.0937441 0.094024 0.094304 0.094584 0.0948639 0.0951439 0.0954238 0.0957038 0.0962637 0.0965437 0.0968236 0.0971036 0.0973835 0.0976635 0.0979435 0.0982234 0.0985034 0.0987833 0.0990633 0.0993433 0.0996232 0.0999032 0.100183 0.100463 0.100743 0.101023 0.101303 0.101583 0.101863 0.102143 0.102423 0.102703 0.102983 0.103263 0.103543 0.103823 0.104102 0.104382 0.104662 0.104942 0.105222 0.105782 0.106062 0.106342 0.106622 0.106902 0.107182 0.107462 0.107742 0.108581 0.108861 0.109141 0.109421 0.109701 0.109981 0.110261 0.110541 0.110821 0.111101 0.11138 0.11166 0.11194 0.11222 0.1125 0.11278 0.11306 0.11334 0.11362 0.113899 0.114459 0.115019 0.115299 0.115579 0.115858 0.116138 0.116418 0.116698 0.116978 0.117258 0.118097 0.118377 0.118657 0.118936 0.119216 0.119496 0.119776 0.120056 0.120335 0.120895 0.121175 0.121454 0.121734 0.122574 0.122853 0.123133 0.123413 0.123692 0.124252 0.125091 0.125371 0.125651 0.12649 0.126769 0.127329 0.127608}}
set sasfit(print,tmp2ps) "sasfit2.ps"
set sasfit(Nth,Q) ""
set sasfit(Nth,file,dr_loglogdist) ""
set sasfit(print,ipadx1) "0"
set sasfit(fp,O,8.042) "0.049598777"
set sasfit(print,ipadx2) "0"
set sasfit(file,dr_percent) "1.0"
set sasfit(par_name) "par"
set sasfit(file,dr_max_Dq_q) "0.1"
set sasfit(sim,N) "100"
set sasfit(print,units) "m"
set sasfit(Nth,file,hide) ""
set sasfit(Message) "??"
set sasfit(DI) {8.592974 7.83686 6.574819 5.585215 4.630993 4.227571 3.92565 3.924188 3.93575 3.970358 3.593568 3.271995 3.174201 2.965069 2.829797 2.674229 2.510869 2.371653 2.165875 2.080623 1.97182 1.879634 1.67853 1.510819 1.486193 1.394342 1.280065 1.208467 1.166512 1.019101 0.9160889 0.8518644 0.8325811 0.7656363 0.6981754 0.6434386 0.5678252 0.558962 0.4497394 0.4622728 0.4338448 0.3534712 0.3262992 0.2820642 0.2435263 0.2329839 0.198948 0.1809006 0.1749627 0.1641568 0.1563515 0.1265824 0.112144 0.1143649 0.1051526 0.09872879 0.08965188 0.08133042 0.08373266 0.07135767 0.07179705 0.0632198 0.06436239 0.07013925 0.05710823 0.06342026 0.05161488 0.05588633 0.05350047 0.0455151 0.04710043 0.0411483 0.04217372 0.05683127 0.06382307 0.05349963 0.04883471 0.05304237 0.04469116 0.04957997 0.04763627 0.0498248 0.05052531 0.046537 0.0478219 0.04428377 0.04759323 0.03760344 0.0400287 0.03774167 0.0390681 0.04410861 0.04319751 0.03518806 0.03666414 0.0349505 0.03263667 0.03301238 0.03307649 0.03296718 0.02890267 0.03114423 0.0311014 0.02358121 0.02318883 0.02917607 0.02532117 0.02526595 0.02369909 0.02738525 0.02666027 0.02497817 0.02286931 0.02153825 0.02453438 0.02040251 0.02177775 0.02340283 0.02706308 0.02038967 0.02056407 0.01899968 0.02414627 0.02241483 0.02124969 0.02080054 0.01911232 0.01677284 0.01881779 0.02019424 0.01984162 0.02128268 0.01800234 0.01779758 0.01982792 0.02114506 0.01942261 0.01975176 0.02191234 0.02223701 0.0162461 0.01557329 0.01796957 0.01744281 0.01602075 0.02108895 0.01477657 0.009370601 0.01088881 0.01094229 0.01246573 0.01973081 0.02116489 0.0194398 0.01623625 0.01544547 0.0178583 0.01374399 0.0165087 0.01628581 0.01903668 0.01857048 0.01593419 0.01354127 0.01401644 0.01500195 0.01299296 0.009965818 0.01085225 0.01122768 0.0124651 0.009914225 0.0139449 0.0166617 0.01375656 0.009885127 0.01085153 0.01658354 0.01544318 0.01781923 0.01446745 0.01285785 0.009428621 0.009683597 0.01287098 0.008291928 0.01536399 0.01468181 0.01255972 0.01030742 0.01825991 0.009556665 0.008827564 0.01174644 0.007329008 0.01027924 0.01178142 0.01546382 0.004804196 0.01022176 0.01131944 0.01478098 0.02083811 0.01076545 0.01651463 0.01116927 0.01006763 0.01173485 0.01456809 0.01082396 0.005869859 0.01547556 0.012238 0.005486131 0.007327603 0.005460515 0.005458367 0.0100802 0.01415252 0.009053654 0.01085023 0.02322332 0.01361891 0.01012095 0.008674937 0.0128203 0.005817941 0.009867929 0.006073066 0.01102691 0.01562761 0.007492499 0.008698453 0.01830321 0.006160249 0.004949838 0.009596693 0.01417253 0.01377489 0.00625273 0.008598582 0.0153934 0.01938231 0.01390419 0.004791819 0.00666382 0.004381377 0.004371124 0.01470558 0.009622525 0.008116336 0.009416827 0.005453513 0.01012263 0.01175102 0.00470377 0.009669757 0.004023228 0.007378656 0.01548386 0.02300682 0.006081258 0.008908323 0.005627934 0.008054117 0.004999236 0.008477817 0.01525378 0.02156578 0.01177668 0.008844648 0.005607597 0.004831424 0.01212735 0.005399433 0.004635517 0.004662979 0.004646645 0.00599995 0.008743495 0.0116729 0.004550281 0.004744316 0.02679276 0.006543947 0.005866109 0.004993779 0.004602516 0.004804903 0.004464953 0.005243257 0.01354035 0.01876129 0.01639064 0.004380911 0.005028703 0.01212541 0.02692663 0.00499614 0.004861685 0.01859783 0.004624293 0.004399892 0.005111872 0.006806509 0.004776534 0.004891432 0.0045083 0.004588035 0.01336837 0.00515448 0.005082412 0.004836276 0.009550555 0.007408828 0.004891548 0.004654351 0.004381505 0.004544786 0.004962846 0.004574794 0.01718689 0.01528399 0.01236737 0.0175327 0.005048239 0.004895838 0.004622761 0.004174189 0.004495066 0.004126607 0.004936704 0.004909059 0.004646087 0.0056438 0.004702069 0.01840105 0.006113779 0.004839076 0.005439213 0.004636074 0.004660416 0.01753331 0.004781127 0.02134815 0.0058326 0.00467363 0.00458003 0.004731535 0.004859512 0.009213723 0.009661132 0.03805111 0.003831335 0.004593338 0.004688058 0.009706797 0.02092535 0.004709526 0.00450327 0.00499607 0.008382638 0.02276132 0.004825714 0.004860041 0.006777392 0.02938695 0.00510196 0.004687982 0.004674592 0.004714418 0.004580536 0.004706719 0.00470311 0.02662756 0.00476609 0.004987093 0.004673028 0.004746844 0.004770189 0.004885593 0.006731627 0.005870509 0.01406195 0.00779869 0.006829002 0.004886437 0.01353293 0.007222964 0.004846282 0.004400355 0.01099687 0.004997022 0.007508287 0.004945706 0.004671884 0.01872056 0.003907175 0.004613873 0.004612837 0.004778377 0.004650376 0.00497909 0.005106847 0.0048158 0.003528003 0.00403972 0.01188993 0.004184014 0.01329218 0.004687182 0.004657609 0.004511188 0.007683514 0.005357429 0.004713124 0.01070142 0.01747031 0.006063413 0.004605827 0.004725817 0.006003144 0.004676082 0.004344632 0.004593938 0.004492319 0.004851519}
set sasfit(fp,Si,8.042) "0.254633294"
set sasfit(print,padx) "5"
set sasfit(res,file) {0.0 0.0 0.0 0.0 0.0 0.0 0.0 0.0 0.0 0.0 0.0 0.0 0.0 0.0 0.0 0.0 0.0 0.0 0.0 0.0 0.0 0.0 0.0 0.0 0.0 0.0 0.0 0.0 0.0 0.0 0.0 0.0 0.0 0.0 0.0 0.0 0.0 0.0 0.0 0.0 0.0 0.0 0.0 0.0 0.0 0.0 0.0 0.0 0.0 0.0 0.0 0.0 0.0 0.0 0.0 0.0 0.0 0.0 0.0 0.0 0.0 0.0 0.0 0.0 0.0 0.0 0.0 0.0 0.0 0.0 0.0 0.0 0.0 0.0 0.0 0.0 0.0 0.0 0.0 0.0 0.0 0.0 0.0 0.0 0.0 0.0 0.0 0.0 0.0 0.0 0.0 0.0 0.0 0.0 0.0 0.0 0.0 0.0 0.0 0.0 0.0 0.0 0.0 0.0 0.0 0.0 0.0 0.0 0.0 0.0 0.0 0.0 0.0 0.0 0.0 0.0 0.0 0.0 0.0 0.0 0.0 0.0 0.0 0.0 0.0 0.0 0.0 0.0 0.0 0.0 0.0 0.0 0.0 0.0 0.0 0.0 0.0 0.0 0.0 0.0 0.0 0.0 0.0 0.0 0.0 0.0 0.0 0.0 0.0 0.0 0.0 0.0 0.0 0.0 0.0 0.0 0.0 0.0 0.0 0.0 0.0 0.0 0.0 0.0 0.0 0.0 0.0 0.0 0.0 0.0 0.0 0.0 0.0 0.0 0.0 0.0 0.0 0.0 0.0 0.0 0.0 0.0 0.0 0.0 0.0 0.0 0.0 0.0 0.0 0.0 0.0 0.0 0.0 0.0 0.0 0.0 0.0 0.0 0.0 0.0 0.0 0.0 0.0 0.0 0.0 0.0 0.0 0.0 0.0 0.0 0.0 0.0 0.0 0.0 0.0 0.0 0.0 0.0 0.0 0.0 0.0 0.0 0.0 0.0 0.0 0.0 0.0 0.0 0.0 0.0 0.0 0.0 0.0 0.0 0.0 0.0 0.0 0.0 0.0 0.0 0.0 0.0 0.0 0.0 0.0 0.0 0.0 0.0 0.0 0.0 0.0 0.0 0.0 0.0 0.0 0.0 0.0 0.0 0.0 0.0 0.0 0.0 0.0 0.0 0.0 0.0 0.0 0.0 0.0 0.0 0.0 0.0 0.0 0.0 0.0 0.0 0.0 0.0 0.0 0.0 0.0 0.0 0.0 0.0 0.0 0.0 0.0 0.0 0.0 0.0 0.0 0.0 0.0 0.0 0.0 0.0 0.0 0.0 0.0 0.0 0.0 0.0 0.0 0.0 0.0 0.0 0.0 0.0 0.0 0.0 0.0 0.0 0.0 0.0 0.0 0.0 0.0 0.0 0.0 0.0 0.0 0.0 0.0 0.0 0.0 0.0 0.0 0.0 0.0 0.0 0.0 0.0 0.0 0.0 0.0 0.0 0.0 0.0 0.0 0.0 0.0 0.0 0.0 0.0 0.0 0.0 0.0 0.0 0.0 0.0 0.0 0.0 0.0 0.0 0.0 0.0 0.0 0.0 0.0 0.0 0.0 0.0 0.0 0.0 0.0 0.0 0.0 0.0 0.0 0.0 0.0 0.0 0.0 0.0 0.0 0.0 0.0 0.0 0.0 0.0 0.0 0.0 0.0 0.0 0.0 0.0 0.0 0.0 0.0 0.0 0.0 0.0 0.0 0.0 0.0 0.0 0.0 0.0 0.0 0.0 0.0 0.0 0.0 0.0 0.0 0.0 0.0 0.0 0.0 0.0 0.0 0.0 0.0 0.0 0.0 0.0 0.0 0.0 0.0 0.0 0.0 0.0 0.0 0.0 0.0 0.0 0.0}
set sasfit(print,pady) "5"
set sasfit(export,filename) ""
set sasfit(Nth,file,Dlambda) ""
set sasfit(Nth,file,DI) ""
set sasfit(datatypes) { { Ascii  ".*"      }  { BerSANS ".*"     }  { All    "*"       } }
set sasfit(SQ,root_menu) ".analytical.fitpar.sq.lay.wrl.whichsq.menu"
set sasfit(FF,root_menu) ".analytical.fitpar.ff.lay.wrl.whichff.menu"
set sasfit(Nth,hide) ""
set sasfit(print,ipady1) "0"
set sasfit(print,file) "sasfit.ps"
set sasfit(fpp,H,8.042) "1.074964138e-006"
set sasfit(print,ipady2) "0"
set sasfit(print,center) "yes"
set sasfit(graph) "123"
set sasfit(Nth,DI) ""
set sasfit(svn_rev) "0.94.6"
set sasfit(author) {written by Joachim Kohlbrecher (LNS,PSI)}
set sasfit(print,paperxsize) {841      594     420    297       210       148   215.9    279.4   215.9  139.7     190.5     215.9  215.9    254     279.4  431.8     558.8     863.6   1117.6}
set sasfit(fpp,O,8) "0.032692526"
set sasfit(Nth,file,r1) ""
set sasfit(file,I) {{253.3726 231.1771 194.3649 164.6342 136.427 124.5317 115.9922 115.9823 117.4299 117.127 107.2645 97.97873 95.08385 88.75763 83.16804 78.56811 74.60217 70.61026 64.63307 61.95085 58.63394 54.24548 48.60228 44.55537 43.94353 41.24002 36.73954 34.43617 33.0362 28.75306 25.72722 24.50731 23.06138 21.01008 19.03345 17.30494 15.046 14.80611 11.76562 11.88119 10.92848 8.884744 8.063156 6.95045 6.28254 6.113312 5.128634 4.655442 3.92642 3.500584 3.285533 2.888771 2.618424 2.315462 2.035726 1.886095 1.70004 1.46784 1.502782 1.31999 1.232035 1.084473 1.094005 1.175401 0.9667511 1.007193 0.9715917 0.8865761 0.8681392 0.8029026 0.8503615 0.7385448 0.7754398 0.8337495 0.8722955 0.7370728 0.6987622 0.7354149 0.6104842 0.5994308 0.6255954 0.6505469 0.6160918 0.6086504 0.572132 0.5246073 0.5235193 0.4470367 0.4302411 0.4359634 0.4393834 0.464077 0.4330356 0.3665801 0.3548936 0.3494664 0.2976208 0.3098935 0.3133882 0.2939195 0.2386306 0.2772918 0.247721 0.2173127 0.22728 0.223598 0.1940378 0.19641 0.1855198 0.1925142 0.1848899 0.1636071 0.1635427 0.13683 0.1687241 0.1332257 0.1494488 0.1570498 0.1594377 0.1312659 0.1150843 0.1109966 0.14291 0.1193444 0.115526 0.1102382 0.10332 0.08620612 0.09573663 0.1078811 0.1090641 0.103275 0.08772978 0.08652974 0.100275 0.09786738 0.1180631 0.0974144 0.1099651 0.09581114 0.06205861 0.06238079 0.06842513 0.07242147 0.06113143 0.08394212 0.05678922 0.03629239 0.04755229 0.03530253 0.05215784 0.07537654 0.08171214 0.06646251 0.05446978 0.06603551 0.06032217 0.04130184 0.05607985 0.05496627 0.06383514 0.05678124 0.04796133 0.05662159 0.05474806 0.04204023 0.03738108 0.02680285 0.02619636 0.02809165 0.03092469 0.0239895 0.0397798 0.04215195 0.03605275 0.02056584 0.02366987 0.04556264 0.03597075 0.0437638 0.03401134 0.02913798 0.02775641 0.03181677 0.0291666 0.01508522 0.03300845 0.03076537 0.02311254 0.01907878 0.03428333 0.01561716 0.01559058 0.02224724 0.01200724 0.01819672 0.01853965 0.02991828 0.00606997 0.01858596 0.01979081 0.02780742 0.05016813 0.01802013 0.02555259 0.01453734 0.01570001 0.01910692 0.02470482 0.01692093 0.007601941 0.02876293 0.019129 0.00752872 0.009127725 0.00589897 0.006065191 0.01488082 0.02046948 0.01250489 0.01586759 0.04208905 0.01993946 0.0132538 0.009802255 0.01776165 0.005488967 0.01194903 0.005967993 0.01147025 0.02038594 0.008666356 0.01076431 0.02596412 0.005477908 0.002993866 0.01108204 0.01459925 0.01657448 0.006668872 0.008697472 0.02000312 0.02764465 0.01527486 0.002337332 0.005608566 0.001695369 0.003927355 0.0197221 0.01335096 0.006563307 0.008670519 0.004232284 0.01226379 0.01093339 0.001277662 0.007983747 0.001024901 0.00584065 0.01442486 0.02167151 0.00420442 0.009129629 0.004008064 0.005922656 0.00181525 0.006535854 0.01416008 0.02075461 0.01020533 0.006057738 0.003606236 0.0002394087 0.008571539 0.00230414 0.002097703 0.0005449475 5.132633e-005 0.003451394 0.006393982 0.00859166 1.924801e-006 0.0005107019 0.02662864 0.004078786 0.00292087 0.000400973 0.0002252962 0.001277253 0.0002001353 0.002429694 0.01122527 0.0189246 0.01155143 6.900478e-005 0.001719047 0.008571212 0.02300803 3.563152e-005 6.82711e-005 0.01532626 0.0009443668 2.59002e-005 0.002517957 0.003597068 0.001423276 0.0003922937 0.001445189 0.0001786667 0.007656118 0.002461668 0.00290275 0.0008547241 0.005021278 0.003469169 0.001939172 0.0001875034 0.002453349 0.0009976885 0.002112718 0.0005301294 0.0148469 0.01193434 0.007233404 0.008958981 0.0004835725 0.001248244 8.464001e-005 2.418882e-005 0.0002558981 9.176628e-006 0.0008845322 0.0001135743 0.0003297528 0.002841282 0.0003484184 0.01456679 0.002778019 0.002158477 0.002185978 7.287646e-005 5.245827e-005 0.008818765 0.0003929338 0.01790964 0.002395963 0.002116288 0.001276773 0.0001107517 0.0003477815 0.005368674 0.006334344 0.03732584 0.0001107562 5.54474e-005 0.0001063748 0.005609119 0.01331009 0.0002172766 0.001530122 8.854326e-007 0.004702981 0.01865524 0.0004845379 0.0005501826 0.00218011 0.02282789 0.0004679987 0.0001913473 0.0002942974 7.476287e-005 9.141115e-005 0.0001886426 0.0002812052 0.01396148 0.0007059894 1.182174e-006 0.0003258434 7.772598e-009 0.0001313983 0.0009777992 0.002660176 0.002054685 0.006662227 0.002598918 0.002113883 0.0003066628 0.005473377 0.002245482 0.0002873433 7.347538e-005 0.0040987 1.07699e-005 0.002097468 4.795905e-007 0.001134859 0.01007797 0.0008199299 0.0009322662 7.138435e-007 0.0003212838 0.000747183 0.001359385 0.0002976101 4.123396e-005 1.740751e-005 0.0006955567 0.006161462 0.001238623 0.005743872 0.0009428122 0.001243478 3.946832e-013 0.002757923 0.001259349 8.406001e-005 0.003270008 0.007290067 0.001392468 1.357942e-007 0.0001431073 0.001375444 1.006564e-006 0.000950504 8.532696e-007 0.00026384 0.0003347477}}
set sasfit(file,name) "C:/Users/athuenem/Documents/Archive-Dipl-PhD-PostDocs/Promotion_Ingo_Bressler/2015-03-20-Silica/S2843/S2843d.pdh"
set sasfit(batch,jobprogress) ""
set sasfit(Nth,sub,res) ""
set sasfit(Nth,file,r2) ""
set sasfit(I_enable) "1"
set sasfit(Nth,file,dr_mindist) ""
set sasfit(Nth,file,widname) ""
set sasfit(res_enable) "0"
set sasfit(export,blt) ""
set sasfit(width) "780"
set sasfit(Nth,sub,Ith) ""
set sasfit(file,DI) {{8.592974 7.83686 6.574819 5.585215 4.630993 4.227571 3.92565 3.924188 3.93575 3.970358 3.593568 3.271995 3.174201 2.965069 2.829797 2.674229 2.510869 2.371653 2.165875 2.080623 1.97182 1.879634 1.67853 1.510819 1.486193 1.394342 1.280065 1.208467 1.166512 1.019101 0.9160889 0.8518644 0.8325811 0.7656363 0.6981754 0.6434386 0.5678252 0.558962 0.4497394 0.4622728 0.4338448 0.3534712 0.3262992 0.2820642 0.2435263 0.2329839 0.198948 0.1809006 0.1749627 0.1641568 0.1563515 0.1265824 0.112144 0.1143649 0.1051526 0.09872879 0.08965188 0.08133042 0.08373266 0.07135767 0.07179705 0.0632198 0.06436239 0.07013925 0.05710823 0.06342026 0.05161488 0.05588633 0.05350047 0.0455151 0.04710043 0.0411483 0.04217372 0.05683127 0.06382307 0.05349963 0.04883471 0.05304237 0.04469116 0.04957997 0.04763627 0.0498248 0.05052531 0.046537 0.0478219 0.04428377 0.04759323 0.03760344 0.0400287 0.03774167 0.0390681 0.04410861 0.04319751 0.03518806 0.03666414 0.0349505 0.03263667 0.03301238 0.03307649 0.03296718 0.02890267 0.03114423 0.0311014 0.02358121 0.02318883 0.02917607 0.02532117 0.02526595 0.02369909 0.02738525 0.02666027 0.02497817 0.02286931 0.02153825 0.02453438 0.02040251 0.02177775 0.02340283 0.02706308 0.02038967 0.02056407 0.01899968 0.02414627 0.02241483 0.02124969 0.02080054 0.01911232 0.01677284 0.01881779 0.02019424 0.01984162 0.02128268 0.01800234 0.01779758 0.01982792 0.02114506 0.01942261 0.01975176 0.02191234 0.02223701 0.0162461 0.01557329 0.01796957 0.01744281 0.01602075 0.02108895 0.01477657 0.009370601 0.01088881 0.01094229 0.01246573 0.01973081 0.02116489 0.0194398 0.01623625 0.01544547 0.0178583 0.01374399 0.0165087 0.01628581 0.01903668 0.01857048 0.01593419 0.01354127 0.01401644 0.01500195 0.01299296 0.009965818 0.01085225 0.01122768 0.0124651 0.009914225 0.0139449 0.0166617 0.01375656 0.009885127 0.01085153 0.01658354 0.01544318 0.01781923 0.01446745 0.01285785 0.009428621 0.009683597 0.01287098 0.008291928 0.01536399 0.01468181 0.01255972 0.01030742 0.01825991 0.009556665 0.008827564 0.01174644 0.007329008 0.01027924 0.01178142 0.01546382 0.004804196 0.01022176 0.01131944 0.01478098 0.02083811 0.01076545 0.01651463 0.01116927 0.01006763 0.01173485 0.01456809 0.01082396 0.005869859 0.01547556 0.012238 0.005486131 0.007327603 0.005460515 0.005458367 0.0100802 0.01415252 0.009053654 0.01085023 0.02322332 0.01361891 0.01012095 0.008674937 0.0128203 0.005817941 0.009867929 0.006073066 0.01102691 0.01562761 0.007492499 0.008698453 0.01830321 0.006160249 0.004949838 0.009596693 0.01417253 0.01377489 0.00625273 0.008598582 0.0153934 0.01938231 0.01390419 0.004791819 0.00666382 0.004381377 0.004371124 0.01470558 0.009622525 0.008116336 0.009416827 0.005453513 0.01012263 0.01175102 0.00470377 0.009669757 0.004023228 0.007378656 0.01548386 0.02300682 0.006081258 0.008908323 0.005627934 0.008054117 0.004999236 0.008477817 0.01525378 0.02156578 0.01177668 0.008844648 0.005607597 0.004831424 0.01212735 0.005399433 0.004635517 0.004662979 0.004646645 0.00599995 0.008743495 0.0116729 0.004550281 0.004744316 0.02679276 0.006543947 0.005866109 0.004993779 0.004602516 0.004804903 0.004464953 0.005243257 0.01354035 0.01876129 0.01639064 0.004380911 0.005028703 0.01212541 0.02692663 0.00499614 0.004861685 0.01859783 0.004624293 0.004399892 0.005111872 0.006806509 0.004776534 0.004891432 0.0045083 0.004588035 0.01336837 0.00515448 0.005082412 0.004836276 0.009550555 0.007408828 0.004891548 0.004654351 0.004381505 0.004544786 0.004962846 0.004574794 0.01718689 0.01528399 0.01236737 0.0175327 0.005048239 0.004895838 0.004622761 0.004174189 0.004495066 0.004126607 0.004936704 0.004909059 0.004646087 0.0056438 0.004702069 0.01840105 0.006113779 0.004839076 0.005439213 0.004636074 0.004660416 0.01753331 0.004781127 0.02134815 0.0058326 0.00467363 0.00458003 0.004731535 0.004859512 0.009213723 0.009661132 0.03805111 0.003831335 0.004593338 0.004688058 0.009706797 0.02092535 0.004709526 0.00450327 0.00499607 0.008382638 0.02276132 0.004825714 0.004860041 0.006777392 0.02938695 0.00510196 0.004687982 0.004674592 0.004714418 0.004580536 0.004706719 0.00470311 0.02662756 0.00476609 0.004987093 0.004673028 0.004746844 0.004770189 0.004885593 0.006731627 0.005870509 0.01406195 0.00779869 0.006829002 0.004886437 0.01353293 0.007222964 0.004846282 0.004400355 0.01099687 0.004997022 0.007508287 0.004945706 0.004671884 0.01872056 0.003907175 0.004613873 0.004612837 0.004778377 0.004650376 0.00497909 0.005106847 0.0048158 0.003528003 0.00403972 0.01188993 0.004184014 0.01329218 0.004687182 0.004657609 0.004511188 0.007683514 0.005357429 0.004713124 0.01070142 0.01747031 0.006063413 0.004605827 0.004725817 0.006003144 0.004676082 0.004344632 0.004593938 0.004492319 0.004851519}}
set sasfit(progname) "SASfit"
set sasfit(fp,Si,8) "0.2561471"
set sasfit(print,papername) {A0       A1      A2     A3        A4        A5   Letter   Tabloid Legal  Statement Executive Folio  Quarto   10x14   A      D         C         D       E}
set sasfit(Nth,file,dr_by_count) ""
set sasfit(Nth,file,divisor) ""
set sasfit(file,res,file) {{0.0 0.0 0.0 0.0 0.0 0.0 0.0 0.0 0.0 0.0 0.0 0.0 0.0 0.0 0.0 0.0 0.0 0.0 0.0 0.0 0.0 0.0 0.0 0.0 0.0 0.0 0.0 0.0 0.0 0.0 0.0 0.0 0.0 0.0 0.0 0.0 0.0 0.0 0.0 0.0 0.0 0.0 0.0 0.0 0.0 0.0 0.0 0.0 0.0 0.0 0.0 0.0 0.0 0.0 0.0 0.0 0.0 0.0 0.0 0.0 0.0 0.0 0.0 0.0 0.0 0.0 0.0 0.0 0.0 0.0 0.0 0.0 0.0 0.0 0.0 0.0 0.0 0.0 0.0 0.0 0.0 0.0 0.0 0.0 0.0 0.0 0.0 0.0 0.0 0.0 0.0 0.0 0.0 0.0 0.0 0.0 0.0 0.0 0.0 0.0 0.0 0.0 0.0 0.0 0.0 0.0 0.0 0.0 0.0 0.0 0.0 0.0 0.0 0.0 0.0 0.0 0.0 0.0 0.0 0.0 0.0 0.0 0.0 0.0 0.0 0.0 0.0 0.0 0.0 0.0 0.0 0.0 0.0 0.0 0.0 0.0 0.0 0.0 0.0 0.0 0.0 0.0 0.0 0.0 0.0 0.0 0.0 0.0 0.0 0.0 0.0 0.0 0.0 0.0 0.0 0.0 0.0 0.0 0.0 0.0 0.0 0.0 0.0 0.0 0.0 0.0 0.0 0.0 0.0 0.0 0.0 0.0 0.0 0.0 0.0 0.0 0.0 0.0 0.0 0.0 0.0 0.0 0.0 0.0 0.0 0.0 0.0 0.0 0.0 0.0 0.0 0.0 0.0 0.0 0.0 0.0 0.0 0.0 0.0 0.0 0.0 0.0 0.0 0.0 0.0 0.0 0.0 0.0 0.0 0.0 0.0 0.0 0.0 0.0 0.0 0.0 0.0 0.0 0.0 0.0 0.0 0.0 0.0 0.0 0.0 0.0 0.0 0.0 0.0 0.0 0.0 0.0 0.0 0.0 0.0 0.0 0.0 0.0 0.0 0.0 0.0 0.0 0.0 0.0 0.0 0.0 0.0 0.0 0.0 0.0 0.0 0.0 0.0 0.0 0.0 0.0 0.0 0.0 0.0 0.0 0.0 0.0 0.0 0.0 0.0 0.0 0.0 0.0 0.0 0.0 0.0 0.0 0.0 0.0 0.0 0.0 0.0 0.0 0.0 0.0 0.0 0.0 0.0 0.0 0.0 0.0 0.0 0.0 0.0 0.0 0.0 0.0 0.0 0.0 0.0 0.0 0.0 0.0 0.0 0.0 0.0 0.0 0.0 0.0 0.0 0.0 0.0 0.0 0.0 0.0 0.0 0.0 0.0 0.0 0.0 0.0 0.0 0.0 0.0 0.0 0.0 0.0 0.0 0.0 0.0 0.0 0.0 0.0 0.0 0.0 0.0 0.0 0.0 0.0 0.0 0.0 0.0 0.0 0.0 0.0 0.0 0.0 0.0 0.0 0.0 0.0 0.0 0.0 0.0 0.0 0.0 0.0 0.0 0.0 0.0 0.0 0.0 0.0 0.0 0.0 0.0 0.0 0.0 0.0 0.0 0.0 0.0 0.0 0.0 0.0 0.0 0.0 0.0 0.0 0.0 0.0 0.0 0.0 0.0 0.0 0.0 0.0 0.0 0.0 0.0 0.0 0.0 0.0 0.0 0.0 0.0 0.0 0.0 0.0 0.0 0.0 0.0 0.0 0.0 0.0 0.0 0.0 0.0 0.0 0.0 0.0 0.0 0.0 0.0 0.0 0.0 0.0 0.0 0.0 0.0 0.0 0.0 0.0 0.0 0.0 0.0 0.0 0.0 0.0 0.0 0.0 0.0}}
set sasfit(DI_enable) "1"
set sasfit(Nth,file,res,calc) ""
set sasfit(Nth,file,I) ""
set sasfit(isp_name) "isp"
set sasfit(authorname) ""
set sasfit(fpp,O,8.028) "0.03245546988"
set sasfit(file,Q) {{0.05668963 0.06333026 0.06997088 0.0766115 0.08325212 0.08989273 0.09653333 0.1031739 0.1098145 0.1164551 0.1230957 0.1297363 0.1363768 0.1430174 0.1496579 0.1562985 0.162939 0.1695795 0.17622 0.1828605 0.189501 0.1961415 0.2027819 0.2094224 0.2160628 0.2227033 0.2293437 0.2359841 0.2426245 0.2492648 0.2559052 0.2625455 0.2691858 0.2758262 0.2824665 0.2891067 0.295747 0.3023872 0.3090274 0.3156677 0.3223078 0.328948 0.3355882 0.3422283 0.3488684 0.3555085 0.3621485 0.3687886 0.3754286 0.3820686 0.3887086 0.3953485 0.4019884 0.4086284 0.4152682 0.4219081 0.4285479 0.4351877 0.4418275 0.4484672 0.455107 0.4617467 0.4683863 0.475026 0.4816656 0.4883052 0.4949447 0.5015843 0.5082238 0.5148632 0.5215027 0.5281421 0.5347814 0.5414208 0.5480601 0.5546994 0.5613386 0.5679778 0.574617 0.5812561 0.5878952 0.5945343 0.6011733 0.6078123 0.6144513 0.6210902 0.6277291 0.634368 0.6410068 0.6476456 0.6542843 0.660923 0.6675616 0.6742003 0.6808388 0.6874774 0.6941159 0.7007543 0.7073927 0.7140311 0.7206694 0.7273077 0.733946 0.7405842 0.7472223 0.7538604 0.7604985 0.7671365 0.7737745 0.7804124 0.7870503 0.7936881 0.8003259 0.8069636 0.8136013 0.820239 0.8268766 0.8335141 0.8401516 0.846789 0.8534264 0.8600638 0.8667011 0.8733383 0.8799755 0.8866126 0.8932497 0.8998867 0.9065237 0.9131606 0.9197975 0.9264343 0.933071 0.9397077 0.9463444 0.952981 0.9596175 0.966254 0.9728904 0.9795267 0.986163 0.9927993 0.9994355 1.006072 1.012708 1.019344 1.02598 1.032615 1.039251 1.045887 1.052523 1.059158 1.065794 1.072429 1.079065 1.0857 1.092336 1.098971 1.105606 1.112241 1.118876 1.125511 1.132146 1.138781 1.145416 1.15205 1.158685 1.16532 1.171954 1.178588 1.185223 1.191857 1.198491 1.205125 1.21176 1.218394 1.225027 1.231661 1.238295 1.244929 1.251562 1.258196 1.264829 1.271463 1.278096 1.284729 1.291363 1.297996 1.304629 1.311262 1.317895 1.324527 1.33116 1.337793 1.344425 1.351058 1.35769 1.364322 1.370955 1.377587 1.384219 1.390851 1.397483 1.404115 1.410746 1.417378 1.42401 1.430641 1.437272 1.443904 1.450535 1.457166 1.463797 1.470428 1.477059 1.48369 1.490321 1.496951 1.503582 1.510212 1.516842 1.523473 1.530103 1.536733 1.543363 1.549993 1.556623 1.563252 1.569882 1.576511 1.583141 1.58977 1.596399 1.603028 1.609657 1.616286 1.622915 1.629544 1.636173 1.642801 1.64943 1.656058 1.662686 1.669314 1.675943 1.68257 1.689198 1.695826 1.702454 1.709081 1.715709 1.722336 1.728963 1.735591 1.742218 1.748845 1.755471 1.762098 1.768725 1.775351 1.781978 1.788604 1.79523 1.801856 1.808482 1.815108 1.821734 1.82836 1.834985 1.841611 1.848236 1.854861 1.861486 1.868111 1.874736 1.881361 1.887986 1.89461 1.901235 1.907859 1.914483 1.921107 1.927731 1.934355 1.940979 1.947603 1.954226 1.96085 1.967473 1.974096 1.980719 1.987342 1.993965 2.000588 2.00721 2.013833 2.020455 2.027077 2.033699 2.040321 2.046943 2.053565 2.060187 2.066808 2.073429 2.080051 2.086672 2.099914 2.106534 2.113155 2.119776 2.126396 2.133016 2.139636 2.146256 2.152876 2.159496 2.166116 2.172735 2.179354 2.185974 2.192593 2.199212 2.205831 2.212449 2.219068 2.225686 2.232305 2.238923 2.245541 2.258776 2.265394 2.272012 2.278629 2.285246 2.291863 2.29848 2.305097 2.311714 2.31833 2.324947 2.331563 2.338179 2.344795 2.351411 2.358027 2.364642 2.371258 2.377873 2.384488 2.391103 2.397718 2.404333 2.410947 2.417562 2.424176 2.43079 2.437404 2.444018 2.450632 2.457246 2.463859 2.470472 2.483698 2.490311 2.496924 2.503537 2.510149 2.516761 2.523373 2.529985 2.54982 2.556432 2.563043 2.569654 2.576265 2.582875 2.589486 2.596096 2.602707 2.609317 2.615927 2.622537 2.629146 2.635756 2.642365 2.648974 2.655583 2.662192 2.668801 2.67541 2.688626 2.701842 2.70845 2.715058 2.721665 2.728272 2.734879 2.741486 2.748093 2.7547 2.774519 2.781125 2.78773 2.794336 2.800942 2.807547 2.814152 2.820757 2.827362 2.840571 2.847175 2.853779 2.860383 2.880194 2.886798 2.893401 2.900004 2.906606 2.919811 2.939618 2.946219 2.952821 2.972625 2.979226 2.992427 2.999027}}
set sasfit(print,Moments_ps) "Moments.ps"
set sasfit(file,res) {{0.0 0.0 0.0 0.0 0.0 0.0 0.0 0.0 0.0 0.0 0.0 0.0 0.0 0.0 0.0 0.0 0.0 0.0 0.0 0.0 0.0 0.0 0.0 0.0 0.0 0.0 0.0 0.0 0.0 0.0 0.0 0.0 0.0 0.0 0.0 0.0 0.0 0.0 0.0 0.0 0.0 0.0 0.0 0.0 0.0 0.0 0.0 0.0 0.0 0.0 0.0 0.0 0.0 0.0 0.0 0.0 0.0 0.0 0.0 0.0 0.0 0.0 0.0 0.0 0.0 0.0 0.0 0.0 0.0 0.0 0.0 0.0 0.0 0.0 0.0 0.0 0.0 0.0 0.0 0.0 0.0 0.0 0.0 0.0 0.0 0.0 0.0 0.0 0.0 0.0 0.0 0.0 0.0 0.0 0.0 0.0 0.0 0.0 0.0 0.0 0.0 0.0 0.0 0.0 0.0 0.0 0.0 0.0 0.0 0.0 0.0 0.0 0.0 0.0 0.0 0.0 0.0 0.0 0.0 0.0 0.0 0.0 0.0 0.0 0.0 0.0 0.0 0.0 0.0 0.0 0.0 0.0 0.0 0.0 0.0 0.0 0.0 0.0 0.0 0.0 0.0 0.0 0.0 0.0 0.0 0.0 0.0 0.0 0.0 0.0 0.0 0.0 0.0 0.0 0.0 0.0 0.0 0.0 0.0 0.0 0.0 0.0 0.0 0.0 0.0 0.0 0.0 0.0 0.0 0.0 0.0 0.0 0.0 0.0 0.0 0.0 0.0 0.0 0.0 0.0 0.0 0.0 0.0 0.0 0.0 0.0 0.0 0.0 0.0 0.0 0.0 0.0 0.0 0.0 0.0 0.0 0.0 0.0 0.0 0.0 0.0 0.0 0.0 0.0 0.0 0.0 0.0 0.0 0.0 0.0 0.0 0.0 0.0 0.0 0.0 0.0 0.0 0.0 0.0 0.0 0.0 0.0 0.0 0.0 0.0 0.0 0.0 0.0 0.0 0.0 0.0 0.0 0.0 0.0 0.0 0.0 0.0 0.0 0.0 0.0 0.0 0.0 0.0 0.0 0.0 0.0 0.0 0.0 0.0 0.0 0.0 0.0 0.0 0.0 0.0 0.0 0.0 0.0 0.0 0.0 0.0 0.0 0.0 0.0 0.0 0.0 0.0 0.0 0.0 0.0 0.0 0.0 0.0 0.0 0.0 0.0 0.0 0.0 0.0 0.0 0.0 0.0 0.0 0.0 0.0 0.0 0.0 0.0 0.0 0.0 0.0 0.0 0.0 0.0 0.0 0.0 0.0 0.0 0.0 0.0 0.0 0.0 0.0 0.0 0.0 0.0 0.0 0.0 0.0 0.0 0.0 0.0 0.0 0.0 0.0 0.0 0.0 0.0 0.0 0.0 0.0 0.0 0.0 0.0 0.0 0.0 0.0 0.0 0.0 0.0 0.0 0.0 0.0 0.0 0.0 0.0 0.0 0.0 0.0 0.0 0.0 0.0 0.0 0.0 0.0 0.0 0.0 0.0 0.0 0.0 0.0 0.0 0.0 0.0 0.0 0.0 0.0 0.0 0.0 0.0 0.0 0.0 0.0 0.0 0.0 0.0 0.0 0.0 0.0 0.0 0.0 0.0 0.0 0.0 0.0 0.0 0.0 0.0 0.0 0.0 0.0 0.0 0.0 0.0 0.0 0.0 0.0 0.0 0.0 0.0 0.0 0.0 0.0 0.0 0.0 0.0 0.0 0.0 0.0 0.0 0.0 0.0 0.0 0.0 0.0 0.0 0.0 0.0 0.0 0.0 0.0 0.0 0.0 0.0 0.0 0.0 0.0 0.0 0.0 0.0 0.0 0.0 0.0 0.0 0.0 0.0 0.0}}
set sasfit(version) {version 0.94.6}
set sasfit(Nth,file,l1) ""
set sasfit(file,r1) "28.2"
set sasfit(file,lastskip) "0"
set addsasfit(filelabel) ""
set addsasfit(file,r2) ""
set addsasfit(Nth,actual) "0"
set addsasfit(Nth,file,l2) ""
set addsasfit(Nth,file,dr_by_errorbar) ""
set addsasfit(maxIterations) "10"
set addsasfit(update_menu_during_fit) "1"
set addsasfit(file,dr_mindist) ""
set addsasfit(print,ResIQGraph_ps) "ResIQ.ps"
set addsasfit(print,height) "105"
set addsasfit(print,paperheight) "296"
set addsasfit(Nth,file,Q) ""
set addsasfit(Nth,file,widcnt) "0"
set addsasfit(batch,jobfid) ""
set addsasfit(Nth,n) "0"
set addsasfit(print,tmpps) "sasfit.ps"
set addsasfit(file,dr_multerror) ""
set addsasfit(print,command) {lpr -Pc2pos_2}
set addsasfit(Nth,res) ""
set addsasfit(file,l1) ""
set addsasfit(file,Dlambda) ""
set addsasfit(I) ""
set addsasfit(Nth,file,Dd) ""
set addsasfit(file,dr_by_errorbar) ""
set addsasfit(file,l2) ""
set addsasfit(hide) "no"
set addsasfit(print,blt) " "
set addsasfit(Nth,file,name) ""
set addsasfit(file,widcnt) "0"
set addsasfit(print,padx1) "10"
set addsasfit(print,padx2) "10"
set addsasfit(print,GlobalIQGraph_ps) "GlobalIQ.eps"
set addsasfit(Nth,file,res,file) ""
set addsasfit(file,d) ""
set addsasfit(upper,Q) ""
set addsasfit(print,paperwidth) "210"
set addsasfit(print,width) "148"
set addsasfit(batch,jobfile) ""
set addsasfit(Nth,file,dr_max_Dq_q) ""
set addsasfit(file,widname) ""
set addsasfit(Q) ""
set addsasfit(res) ""
set addsasfit(Nth,Qth) ""
set addsasfit(Comment) ""
set addsasfit(file,divisor) ""
set addsasfit(file,Dd) ""
set addsasfit(file,dr_by_count) ""
set addsasfit(print,landscape) "yes"
set addsasfit(print,decorations) "no"
set addsasfit(Nth,actual_optionMenu) "0"
set addsasfit(Nth,file,lastskip) ""
set addsasfit(print,StructParData_ps) "StructPar.ps"
set addsasfit(print,paperysize) {1189     841     594    420       297       210  279.4    431.8   355.6  215.9     254       330.2  274.32   355.6   215.9  279.4     431.8     558.8   863.6}
set addsasfit(file,hide) ""
set addsasfit(actualdatatype) "Ascii"
set addsasfit(Nth,filelabel) ""
set addsasfit(Nth,file,d) ""
set addsasfit(lower,Q) ""
set addsasfit(Nth,n,nonhidden) "0"
set addsasfit(print,IQGraph_ps) "IQ.eps"
set addsasfit(print,AnalytPar_ps) "AnalytPar.ps"
set addsasfit(print,pady1) "10"
set addsasfit(res,calc) ""
set addsasfit(print,printto) "File"
set addsasfit(print,pady2) "10"
set addsasfit(file,n) "0"
set addsasfit(sim,Qmin) "1e-2"
set addsasfit(batch,jobprogress,line) "0"
set addsasfit(file,firstskip) ""
set addsasfit(scale_types_x) {"x" "pow(x,2)" "pow(x,3)" "pow(x,4)" "log10(x)" "log(x)"  "sqrt(x)" "1/x" "1/sqrt(x)" "arcsinh(x)" }
set addsasfit(Nth,file,lambda) ""
set addsasfit(Nth,file,dr_multerror) ""
set addsasfit(print,maxpect) "yes"
set addsasfit(scale_types_y) {"y" "pow(y,2)" "pow(y,3)" "pow(y,4)" "y*x" "y*pow(x,2)"  "y*pow(x,3)" "y*pow(x,4)" "y*pow(x,6)" "log10(y)" "log(abs(y))"  "log(abs(y*x))" "log(abs(y*pow(x,2)))" "log(abs(y*pow(x,4)))"
                           "sqrt(abs(y))" "1/y" "1/sqrt(abs(y))" "arcsinh(y)" }
set addsasfit(sim,Qmax) "1"
set addsasfit(export,actualdatatype) "Ascii"
set addsasfit(Nth,I) ""
set addsasfit(batch,jobcontents) ""
set addsasfit(Nth,file,n) ""
set addsasfit(Nth,file,dr_percent) ""
set addsasfit(print,GlobalAnalytPar_ps) "AnalytPar.ps"
set addsasfit(height) "460"
set addsasfit(file,dr_loglogdist) ""
set addsasfit(Nth,file,firstskip) ""
set addsasfit(npoints) "0"
set addsasfit(Nth,file,res) ""
set addsasfit(print,SDGraph_ps) "SDGraph.ps"
set addsasfit(file,res,calc) ""
set addsasfit(file,lambda) ""
set addsasfit(print,colormode) "color"
set addsasfit(Nth,file,dr_loglogdist) ""
set addsasfit(Nth,Q) ""
set addsasfit(print,tmp2ps) "sasfit2.ps"
set addsasfit(print,ipadx1) "0"
set addsasfit(print,ipadx2) "0"
set addsasfit(file,dr_percent) ""
set addsasfit(sim,N) "100"
set addsasfit(file,dr_max_Dq_q) ""
set addsasfit(Nth,file,hide) ""
set addsasfit(print,units) "m"
set addsasfit(DI) ""
set addsasfit(Message) "??"
set addsasfit(res,file) ""
set addsasfit(print,padx) "5"
set addsasfit(datatypes) { { Ascii  ".*"      }  { BerSANS ".*"     }  { All    "*"       } }
set addsasfit(Nth,file,DI) ""
set addsasfit(Nth,file,Dlambda) ""
set addsasfit(export,filename) ""
set addsasfit(print,pady) "5"
set addsasfit(Nth,hide) ""
set addsasfit(print,file) "sasfit.ps"
set addsasfit(print,ipady1) "0"
set addsasfit(graph) "123"
set addsasfit(print,center) "yes"
set addsasfit(print,ipady2) "0"
set addsasfit(author) {written by Joachim Kohlbrecher (LNS,PSI)}
set addsasfit(svn_rev) "0.94.6"
set addsasfit(Nth,DI) ""
set addsasfit(print,paperxsize) {841      594     420    297       210       148   215.9    279.4   215.9  139.7     190.5     215.9  215.9    254     279.4  431.8     558.8     863.6   1117.6}
set addsasfit(file,name) ""
set addsasfit(file,I) ""
set addsasfit(Nth,file,r1) ""
set addsasfit(Nth,file,r2) ""
set addsasfit(Nth,sub,res) ""
set addsasfit(batch,jobprogress) ""
set addsasfit(Nth,file,widname) ""
set addsasfit(Nth,file,dr_mindist) ""
set addsasfit(I_enable) "0"
set addsasfit(width) "780"
set addsasfit(export,blt) ""
set addsasfit(res_enable) "0"
set addsasfit(progname) "SASfit"
set addsasfit(file,DI) ""
set addsasfit(Nth,sub,Ith) ""
set addsasfit(file,res,file) ""
set addsasfit(Nth,file,divisor) ""
set addsasfit(Nth,file,dr_by_count) ""
set addsasfit(print,papername) {A0       A1      A2     A3        A4        A5   Letter   Tabloid Legal  Statement Executive Folio  Quarto   10x14   A      D         C         D       E}
set addsasfit(Nth,file,I) ""
set addsasfit(Nth,file,res,calc) ""
set addsasfit(DI_enable) "0"
set addsasfit(authorname) ""
set addsasfit(file,Q) ""
set addsasfit(version) {version 0.94.6}
set addsasfit(file,res) ""
set addsasfit(print,Moments_ps) "Moments.ps"
set addsasfit(file,lastskip) ""
set addsasfit(file,r1) ""
set addsasfit(Nth,file,l1) ""
set ::ask4dataset_var(N_datasets) "1"
set ::ask4dataset_var(dataset) "1"
set ::GlobalAnalytPar(R_lc) "0.0"
set ::GlobalAnalytPar(wR) "0"
set ::GlobalAnalytPar(SQ,limits) {{0 0 0 0 0 0 0 0 0 0 0 0 0 0 0 0 0 0 0 0 0 0 0 0 0 0 0 0 0 0 0 0 0 0 0 0 0 0 0 0}}
set ::GlobalAnalytPar(FF,limits) {{0 0 0 0 0 0 0 0 0 0 0 0 0 0 0 0 0 0 0 0 0 0 0 0 0 0 0 0 0 0 0 0 0 0 0 0 0 0 0 0}}
set ::GlobalAnalytPar(sumfp) "0.0"
set ::GlobalAnalytPar(<sumR^5>) "0.0"
set ::GlobalAnalytPar(resolution) "no"
set ::GlobalAnalytPar(SD,param_count) "0"
set ::GlobalAnalytPar(SD,err) {{0.0 0.0 0.0 0.0 0.0 0.0 0.0 0.0 0.0 0.0 0.0 0.0 0.0 0.0 0.0 0.0 0.0 0.0 0.0 0.0 0.0 0.0 0.0 0.0 0.0 0.0 0.0 0.0 0.0 0.0 0.0 0.0 0.0 0.0 0.0 0.0 0.0 0.0 0.0 0.0}}
set ::GlobalAnalytPar(SD,common) {{NONE NONE NONE NONE NONE NONE NONE NONE NONE NONE NONE NONE NONE NONE NONE NONE NONE NONE NONE NONE NONE NONE NONE NONE NONE NONE NONE NONE NONE NONE NONE NONE NONE NONE NONE NONE NONE NONE NONE NONE}}
set ::GlobalAnalytPar(<R^3>) "0.0"
set ::GlobalAnalytPar(fp) "0.0"
set ::GlobalAnalytPar(R_li) "0.0"
set ::GlobalAnalytPar(alpha) ""
set ::GlobalAnalytPar(calcSDFF) "yes"
set ::GlobalAnalytPar(SD,typestr) "LogNorm"
set ::GlobalAnalytPar(sumR_RG) "0.0"
set ::GlobalAnalytPar(SD,active) {{0 0 0 0 0 0 0 0 0 0 0 0 0 0 0 0 0 0 0 0 0 0 0 0 0 0 0 0 0 0 0 0 0 0 0 0 0 0 0 0}}
set ::GlobalAnalytPar(par_w) ".obW.tab.analytpar"
set ::GlobalAnalytPar(mom_descr) {moments of_analytical_size distrib.}
set ::GlobalAnalytPar(sumR_Ac) "0.0"
set ::GlobalAnalytPar(covar) ""
set ::GlobalAnalytPar(SD,a) {{1.0 0.05 1.0 10.0 0.0 0.0 0.0 0.0 0.0 0.0 0.0 0.0 0.0 0.0 0.0 0.0 0.0 0.0 0.0 0.0 0.0 0.0 0.0 0.0 0.0 0.0 0.0 0.0 0.0 0.0 0.0 0.0 0.0 0.0 0.0 0.0 0.0 0.0 0.0 0.0}}
set ::GlobalAnalytPar(sumR_lc) "0.0"
set ::GlobalAnalytPar(<sumR^6>) "0.0"
set ::GlobalAnalytPar(<R^4>) "0.0"
set ::GlobalAnalytPar(SQ,how) "0"
set ::GlobalAnalytPar(Q) "0"
set ::GlobalAnalytPar(error) "0"
set ::GlobalAnalytPar(R) "0"
set ::GlobalAnalytPar(sumR_li) "0.0"
set ::GlobalAnalytPar(SQ,typestr) "None"
set ::GlobalAnalytPar(FF,typestr) "Sphere"
set ::GlobalAnalytPar(reducedchisq) "0"
set ::GlobalAnalytPar(<sumR^7>) "0.0"
set ::GlobalAnalytPar(FF,distr) {{1 0 0 0 0 0 0 0 0 0 0 0 0 0 0 0 0 0 0 0 0 0 0 0 0 0 0 0 0 0 0 0 0 0 0 0 0 0 0 0}}
set ::GlobalAnalytPar(<sumR^0>) "0.0"
set ::GlobalAnalytPar(<R^5>) "0.0"
set ::GlobalAnalytPar(SQ,factor) {{1 1 1 1 1 1 1 1 1 1 1 1 1 1 1 1 1 1 1 1 1 1 1 1 1 1 1 1 1 1 1 1 1 1 1 1 1 1 1 1}}
set ::GlobalAnalytPar(FF,factor) {{1 1 1 1 1 1 1 1 1 1 1 1 1 1 1 1 1 1 1 1 1 1 1 1 1 1 1 1 1 1 1 1 1 1 1 1 1 1 1 1}}
set ::GlobalAnalytPar(par_text_export) {description;value;error;factor;global_param;description;value;error;factor;global_param;description;value;error;factor;global_param
scattering contribution;1;;;;approximation type;monodisperse approx.;;;;;;;;
calculate;yes;;;;substract;no;;;;fit;yes;;;
dataset;1;;;;label;;;;;;;;;
LogNorm;;;;;Sphere;;;;;None;;;;
N;1.0;;;;R;distr.;;;;;;;;
s;0.05;;;;;;;;;;;;;
p;1.0;;;;;;;;;;;;;
mu;10.0;;;;eta;1.0;;;;;;;;}
set ::GlobalAnalytPar(par_x_X) "1.1"
set ::GlobalAnalytPar(SD,param_count_old) "0"
set ::GlobalAnalytPar(mom_text_display) {scattering contribution =           1 calculate =         yes
                LogNorm                  Sphere              
                  <R^1> = 0.0000e+000     <R^5> = 0.0000e+000
                  <R^2> = 0.0000e+000     <R^6> = 0.0000e+000
                  <R^3> = 0.0000e+000     <R^7> = 0.0000e+000
                  <R^4> = 0.0000e+000     <R^8> = 0.0000e+000
                   R_lc = 0.0000e+000        lc = 0.0000e+000
                   R_li = 0.0000e+000        li = 0.0000e+000
                   R_Ac = 0.0000e+000        Ac = 0.0000e+000
                   R_VP = 0.0000e+000        VP = 0.0000e+000
                   R_RG = 0.0000e+000        RG = 0.0000e+000
                     fp = 0.0000e+000                        
                                                             
scattering contribution
   of all size distrib.                 sum N_i = 0.0000e+000
               <sumR^1> = 0.0000e+000  <sumR^5> = 0.0000e+000
               <sumR^2> = 0.0000e+000  <sumR^6> = 0.0000e+000
               <sumR^3> = 0.0000e+000  <sumR^7> = 0.0000e+000
               <sumR^4> = 0.0000e+000  <sumR^8> = 0.0000e+000
                sumR_lc = 0.0000e+000     sumlc = 0.0000e+000
                sumR_li = 0.0000e+000     sumli = 0.0000e+000
                sumR_Ac = 0.0000e+000     sumAc = 0.0000e+000
                sumR_VP = 0.0000e+000     sumVP = 0.0000e+000
                sumR_RG = 0.0000e+000     sumRG = 0.0000e+000
            sumfp(Sph.) = 0.0000e+000                        }
set ::GlobalAnalytPar(datalabel) "{}"
set ::GlobalAnalytPar(GraphName) "AnalytPar"
set ::GlobalAnalytPar(isGlobal) "1"
set ::GlobalAnalytPar(w_MomentsAnalytPar) ""
set ::GlobalAnalytPar(SD,limits) {{0 0 0 0 0 0 0 0 0 0 0 0 0 0 0 0 0 0 0 0 0 0 0 0 0 0 0 0 0 0 0 0 0 0 0 0 0 0 0 0}}
set ::GlobalAnalytPar(mom_text_export) {description;value;description;value
scattering contribution;1;calculate;yes
LogNorm;;Sphere;
<R^1>;0.0000e+000;<R^5>;0.0000e+000
<R^2>;0.0000e+000;<R^6>;0.0000e+000
<R^3>;0.0000e+000;<R^7>;0.0000e+000
<R^4>;0.0000e+000;<R^8>;0.0000e+000
R_lc;0.0000e+000;lc;0.0000e+000
R_li;0.0000e+000;li;0.0000e+000
R_Ac;0.0000e+000;Ac;0.0000e+000
R_VP;0.0000e+000;VP;0.0000e+000
R_RG;0.0000e+000;RG;0.0000e+000
fp;0.0000e+000;;
;;;
scattering contribution of all size distrib.;;sum N_i;0.0000e+000
<sumR^1>;0.0000e+000;<sumR^5>;0.0000e+000
<sumR^2>;0.0000e+000;<sumR^6>;0.0000e+000
<sumR^3>;0.0000e+000;<sumR^7>;0.0000e+000
<sumR^4>;0.0000e+000;<sumR^8>;0.0000e+000
sumR_lc;0.0000e+000;sumlc;0.0000e+000
sumR_li;0.0000e+000;sumli;0.0000e+000
sumR_Ac;0.0000e+000;sumAc;0.0000e+000
sumR_VP;0.0000e+000;sumVP;0.0000e+000
sumR_RG;0.0000e+000;sumRG;0.0000e+000
sumfp(Sph.);0.0000e+000;;}
set ::GlobalAnalytPar(<sumR^8>) "0.0"
set ::GlobalAnalytPar(<sumR^1>) "0.0"
set ::GlobalAnalytPar(<R^6>) "0.0"
set ::GlobalAnalytPar(chisq) "0"
set ::GlobalAnalytPar(file) "unknown.par"
set ::GlobalAnalytPar(varianceOFfit) "0"
set ::GlobalAnalytPar(par_descr) {parameters of_analytical_size distrib.}
set ::GlobalAnalytPar(par_text_display) {scattering contribution =    1      approximation type = monodisperse approx.                     
              calculate =  yes               substract =                   no       fit = yes     
                dataset =    1                   label                                            
                LogNorm                         Sphere                             None           
                      N =  1.0                       R =               distr.                     
                      s = 0.05                                                                    
                      p =  1.0                                                                    
                     mu = 10.0                     eta =                  1.0                     }
set ::GlobalAnalytPar(SQ,min) {{-1e+200 -1e+200 -1e+200 -1e+200 -1e+200 -1e+200 -1e+200 -1e+200 -1e+200 -1e+200 -1e+200 -1e+200 -1e+200 -1e+200 -1e+200 -1e+200 -1e+200 -1e+200 -1e+200 -1e+200 -1e+200 -1e+200 -1e+200 -1e+200 -1e+200 -1e+200 -1e+200 -1e+200 -1e+200 -1e+200 -1e+200 -1e+200 -1e+200 -1e+200 -1e+200 -1e+200 -1e+200 -1e+200 -1e+200 -1e+200}}
set ::GlobalAnalytPar(FF,min) {{-1e+200 -1e+200 -1e+200 -1e+200 -1e+200 -1e+200 -1e+200 -1e+200 -1e+200 -1e+200 -1e+200 -1e+200 -1e+200 -1e+200 -1e+200 -1e+200 -1e+200 -1e+200 -1e+200 -1e+200 -1e+200 -1e+200 -1e+200 -1e+200 -1e+200 -1e+200 -1e+200 -1e+200 -1e+200 -1e+200 -1e+200 -1e+200 -1e+200 -1e+200 -1e+200 -1e+200 -1e+200 -1e+200 -1e+200 -1e+200}}
set ::GlobalAnalytPar(SQ,max) {{1e+200 1e+200 1e+200 1e+200 1e+200 1e+200 1e+200 1e+200 1e+200 1e+200 1e+200 1e+200 1e+200 1e+200 1e+200 1e+200 1e+200 1e+200 1e+200 1e+200 1e+200 1e+200 1e+200 1e+200 1e+200 1e+200 1e+200 1e+200 1e+200 1e+200 1e+200 1e+200 1e+200 1e+200 1e+200 1e+200 1e+200 1e+200 1e+200 1e+200}}
set ::GlobalAnalytPar(FF,max) {{1e+200 1e+200 1e+200 1e+200 1e+200 1e+200 1e+200 1e+200 1e+200 1e+200 1e+200 1e+200 1e+200 1e+200 1e+200 1e+200 1e+200 1e+200 1e+200 1e+200 1e+200 1e+200 1e+200 1e+200 1e+200 1e+200 1e+200 1e+200 1e+200 1e+200 1e+200 1e+200 1e+200 1e+200 1e+200 1e+200 1e+200 1e+200 1e+200 1e+200}}
set ::GlobalAnalytPar(fitSDFF) "yes"
set ::GlobalAnalytPar(FF,param_count_old) "0"
set ::GlobalAnalytPar(SQ,param_count_old) "0"
set ::GlobalAnalytPar(R_VP) "0.0"
set ::GlobalAnalytPar(actual_SD) "1"
set ::GlobalAnalytPar(<sumR^2>) "0.0"
set ::GlobalAnalytPar(<R^7>) "0.0"
set ::GlobalAnalytPar(SQ,common) {{NONE NONE NONE NONE NONE NONE NONE NONE NONE NONE NONE NONE NONE NONE NONE NONE NONE NONE NONE NONE NONE NONE NONE NONE NONE NONE NONE NONE NONE NONE NONE NONE NONE NONE NONE NONE NONE NONE NONE NONE}}
set ::GlobalAnalytPar(FF,common) {{NONE NONE NONE NONE NONE NONE NONE NONE NONE NONE NONE NONE NONE NONE NONE NONE NONE NONE NONE NONE NONE NONE NONE NONE NONE NONE NONE NONE NONE NONE NONE NONE NONE NONE NONE NONE NONE NONE NONE NONE}}
set ::GlobalAnalytPar(alambda) "-1.0"
set ::GlobalAnalytPar(<R^0>) "0.0"
set ::GlobalAnalytPar(fit) "yes"
set ::GlobalAnalytPar(max_SD) "1"
set ::GlobalAnalytPar(common_names) {NONE NEW}
set ::GlobalAnalytPar(SQ,active) {{0 0 0 0 0 0 0 0 0 0 0 0 0 0 0 0 0 0 0 0 0 0 0 0 0 0 0 0 0 0 0 0 0 0 0 0 0 0 0 0}}
set ::GlobalAnalytPar(FF,active) {{0 0 0 0 0 0 0 0 0 0 0 0 0 0 0 0 0 0 0 0 0 0 0 0 0 0 0 0 0 0 0 0 0 0 0 0 0 0 0 0}}
set ::GlobalAnalytPar(mom_w) ".obW.tab.analytmoments"
set ::GlobalAnalytPar(common_i) "0"
set ::GlobalAnalytPar(SQ,param_count) "0"
set ::GlobalAnalytPar(SQ,err) {{0.0 0.0 0.0 0.0 0.0 0.0 0.0 0.0 0.0 0.0 0.0 0.0 0.0 0.0 0.0 0.0 0.0 0.0 0.0 0.0 0.0 0.0 0.0 0.0 0.0 0.0 0.0 0.0 0.0 0.0 0.0 0.0 0.0 0.0 0.0 0.0 0.0 0.0 0.0 0.0}}
set ::GlobalAnalytPar(FF,param_count) "0"
set ::GlobalAnalytPar(FF,err) {{0.0 0.0 0.0 0.0 0.0 0.0 0.0 0.0 0.0 0.0 0.0 0.0 0.0 0.0 0.0 0.0 0.0 0.0 0.0 0.0 0.0 0.0 0.0 0.0 0.0 0.0 0.0 0.0 0.0 0.0 0.0 0.0 0.0 0.0 0.0 0.0 0.0 0.0 0.0 0.0}}
set ::GlobalAnalytPar(<sumR^3>) "0.0"
set ::GlobalAnalytPar(<R^8>) "0.0"
set ::GlobalAnalytPar(w_AnalytPar) ""
set ::GlobalAnalytPar(SD,factor) {{1 1 1 1 1 1 1 1 1 1 1 1 1 1 1 1 1 1 1 1 1 1 1 1 1 1 1 1 1 1 1 1 1 1 1 1 1 1 1 1}}
set ::GlobalAnalytPar(<R^1>) "0.0"
set ::GlobalAnalytPar(sumR_VP) "0.0"
set ::GlobalAnalytPar(FF,l) {{10.0 0.0 0.0 1.0 0.0 0.0 0.0 0.0 0.0 0.0 0.0 0.0 0.0 0.0 0.0 0.0 0.0 0.0 0.0 0.0 0.0 0.0 0.0 0.0 0.0 0.0 0.0 0.0 0.0 0.0 0.0 0.0 0.0 0.0 0.0 0.0 0.0 0.0 0.0 0.0}}
set ::GlobalAnalytPar(geometrical/datafile) "yes"
set ::GlobalAnalytPar(substrSDFF) "no"
set ::GlobalAnalytPar(w) ""
set ::GlobalAnalytPar(SD,min) {{-1e+200 -1e+200 -1e+200 -1e+200 -1e+200 -1e+200 -1e+200 -1e+200 -1e+200 -1e+200 -1e+200 -1e+200 -1e+200 -1e+200 -1e+200 -1e+200 -1e+200 -1e+200 -1e+200 -1e+200 -1e+200 -1e+200 -1e+200 -1e+200 -1e+200 -1e+200 -1e+200 -1e+200 -1e+200 -1e+200 -1e+200 -1e+200 -1e+200 -1e+200 -1e+200 -1e+200 -1e+200 -1e+200 -1e+200 -1e+200}}
set ::GlobalAnalytPar(SD,max) {{1e+200 1e+200 1e+200 1e+200 1e+200 1e+200 1e+200 1e+200 1e+200 1e+200 1e+200 1e+200 1e+200 1e+200 1e+200 1e+200 1e+200 1e+200 1e+200 1e+200 1e+200 1e+200 1e+200 1e+200 1e+200 1e+200 1e+200 1e+200 1e+200 1e+200 1e+200 1e+200 1e+200 1e+200 1e+200 1e+200 1e+200 1e+200 1e+200 1e+200}}
set ::GlobalAnalytPar(R_RG) "0.0"
set ::GlobalAnalytPar(<sumR^4>) "0.0"
set ::GlobalAnalytPar(SQ,s) {{100.0 0.2 0.0 0.0 0.0 0.0 0.0 0.0 0.0 0.0 0.0 0.0 0.0 0.0 0.0 0.0 0.0 0.0 0.0 0.0 0.0 0.0 0.0 0.0 0.0 0.0 0.0 0.0 0.0 0.0 0.0 0.0 0.0 0.0 0.0 0.0 0.0 0.0 0.0 0.0}}
set ::GlobalAnalytPar(<R^2>) "0.0"
set ::GlobalAnalytPar(R_Ac) "0.0"
set ::GlobalAnalytPar(old_actual_SD) "1"
set ::GlobalAnalytPar(dataset) "1"
set ::tmpGlobalAnalytPar(common_names) ""
set ::tmpGlobalAnalytPar(SD,param_count) "0"
set ::tmpGlobalAnalytPar(FF,param_count) "0"
set ::tmpGlobalAnalytPar(SQ,param_count) "0"
set ::tmpGlobalAnalytPar(SD,typestr) ""
set ::tmpGlobalAnalytPar(SD,param_count_old) "0"
set ::tmpGlobalAnalytPar(FF,typestr) ""
set ::tmpGlobalAnalytPar(FF,param_count_old) "0"
set ::tmpGlobalAnalytPar(SQ,typestr) ""
set ::tmpGlobalAnalytPar(SQ,param_count_old) "0"
set ::actualGlobalAnalytPar(common_names) ""
set ::actualGlobalAnalytPar(SD,param_count) "0"
set ::actualGlobalAnalytPar(FF,param_count) "0"
set ::actualGlobalAnalytPar(SQ,param_count) "0"
set ::actualGlobalAnalytPar(SD,typestr) ""
set ::actualGlobalAnalytPar(SD,param_count_old) "0"
set ::actualGlobalAnalytPar(FF,typestr) ""
set ::actualGlobalAnalytPar(FF,param_count_old) "0"
set ::actualGlobalAnalytPar(SQ,typestr) ""
set ::actualGlobalAnalytPar(SQ,param_count_old) "0"
set ::tmpactualGlobalAnalytPar(common_names) ""
set ::tmpactualGlobalAnalytPar(SD,param_count) "0"
set ::tmpactualGlobalAnalytPar(FF,param_count) "0"
set ::tmpactualGlobalAnalytPar(SQ,param_count) "0"
set ::tmpactualGlobalAnalytPar(SD,typestr) ""
set ::tmpactualGlobalAnalytPar(SD,param_count_old) "0"
set ::tmpactualGlobalAnalytPar(FF,typestr) ""
set ::tmpactualGlobalAnalytPar(FF,param_count_old) "0"
set ::tmpactualGlobalAnalytPar(SQ,typestr) ""
set ::tmpactualGlobalAnalytPar(SQ,param_count_old) "0"
set ::AnalytPar(R_lc) {9.80498 42.6689}
set ::AnalytPar(wR) "0.0690817"
set ::AnalytPar(SQ,limits) {{0 0 0 0 0 0 0 0 0 0 0 0 0 0 0 0 0 0 0 0 0 0 0 0 0 0 0 0 0 0 0 0 0 0 0 0 0 0 0 0} {0 0 0 0 0 0 0 0 0 0 0 0 0 0 0 0 0 0 0 0 0 0 0 0 0 0 0 0 0 0 0 0 0 0 0 0 0 0 0 0}}
set ::AnalytPar(FF,limits) {{0 0 0 0 0 0 0 0 0 0 0 0 0 0 0 0 0 0 0 0 0 0 0 0 0 0 0 0 0 0 0 0 0 0 0 0 0 0 0 0} {0 0 0 0 0 0 0 0 0 0 0 0 0 0 0 0 0 0 0 0 0 0 0 0 0 0 0 0 0 0 0 0 0 0 0 0 0 0 0 0}}
set ::AnalytPar(sumfp) "0.00328079"
set ::AnalytPar(<sumR^5>) "144605"
set ::AnalytPar(SD,err) {{1.03196e-029 0.0326588 0.0409802 0 0 0 0 0 0 0 0 0 0 0 0 0 0 0 0 0 0 0 0 0 0 0 0 0 0 0 0 0 0 0 0 0 0 0 0 0} {1.4766e-031 3.04326 3.30109 0 0 0 0 0 0 0 0 0 0 0 0 0 0 0 0 0 0 0 0 0 0 0 0 0 0 0 0 0 0 0 0 0 0 0 0 0}}
set ::AnalytPar(SD,param_count) "0"
set ::AnalytPar(resolution) "no"
set ::AnalytPar(<R^3>) {721.92 61144.1}
set ::AnalytPar(fp) {0.00311404 0.000166752}
set ::AnalytPar(SD,typestr) {Gaussian Gaussian}
set ::AnalytPar(calcSDFF) {yes yes}
set ::AnalytPar(alpha) ""
set ::AnalytPar(R_li) {9.4176 41.1366}
set ::AnalytPar(sumR_RG) "42.9734"
set ::AnalytPar(SD,active) {{1 1 1 0 0 0 0 0 0 0 0 0 0 0 0 0 0 0 0 0 0 0 0 0 0 0 0 0 0 0 0 0 0 0 0 0 0 0 0 0} {1 1 1 0 0 0 0 0 0 0 0 0 0 0 0 0 0 0 0 0 0 0 0 0 0 0 0 0 0 0 0 0 0 0 0 0 0 0 0 0}}
set ::AnalytPar(par_w) ".obW.tab.analytpar"
set ::AnalytPar(mom_descr) {moments of_analytical_size distrib.}
set ::AnalytPar(sumR_Ac) "13.7929"
set ::AnalytPar(covar) ""
set ::AnalytPar(SD,a) {{1.02979e-027 2.00668 8.52224 10 0 0 0 0 0 0 0 0 0 0 0 0 0 0 0 0 0 0 0 0 0 0 0 0 0 0 0 0 0 0 0 0 0 0 0 0} {6.5107e-031 8.29554 37.6503 10 0 0 0 0 0 0 0 0 0 0 0 0 0 0 0 0 0 0 0 0 0 0 0 0 0 0 0 0 0 0 0 0 0 0 0 0}}
set ::AnalytPar(sumR_lc) "11.4753"
set ::AnalytPar(<sumR^6>) "4.05954e+006"
set ::AnalytPar(SQ,how) {0 0}
set ::AnalytPar(<R^4>) {7078.41 2.60895e+006}
set ::AnalytPar(mfit) "6"
set ::AnalytPar(Q) "1"
set ::AnalytPar(R) "0.0365432"
set ::AnalytPar(error) "0"
set ::AnalytPar(sumR_li) "9.80174"
set ::AnalytPar(SQ,typestr) {None None}
set ::AnalytPar(FF,typestr) {Sphere Sphere}
set ::AnalytPar(reducedchisq) "0.605543"
set ::AnalytPar(<sumR^7>) "1.62599e+008"
set ::AnalytPar(FF,distr) {{1 0 0 0 0 0 0 0 0 0 0 0 0 0 0 0 0 0 0 0 0 0 0 0 0 0 0 0 0 0 0 0 0 0 0 0 0 0 0 0} {1 0 0 0 0 0 0 0 0 0 0 0 0 0 0 0 0 0 0 0 0 0 0 0 0 0 0 0 0 0 0 0 0 0 0 0 0 0 0 0}}
set ::AnalytPar(<sumR^0>) "1.03044e-027"
set ::AnalytPar(<R^5>) {71951.9 1.15059e+008}
set ::AnalytPar(ndata) "427"
set ::AnalytPar(par_text_export) {description;value;error;description;value;error;description;value;error
scattering contribution;1;;approximation type;monodisperse approx.;;;;
calculate;yes;;substract;no;;fit;yes;
Gaussian;;;Sphere;;;None;;
N;1.02979e-027;1.03196e-029;R;distr.;;;;
s;2.00668;0.0326588;;;;;;
X0;8.52224;0.0409802;;;;;;
;;;eta;1.017e+011;;;;
;;;;;;;;
scattering contribution;2;;approximation type;monodisperse approx.;;;;
calculate;yes;;substract;no;;fit;yes;
Gaussian;;;Sphere;;;None;;
N;6.5107e-031;1.4766e-031;R;distr.;;;;
s;8.29554;3.04326;;;;;;
X0;37.6503;3.30109;;;;;;
;;;eta;1.017e+011;;;;}
set ::AnalytPar(par_x_X) "1.1"
set ::AnalytPar(SD,param_count_old) {10 10}
set ::AnalytPar(mom_text_display) {scattering contribution =           1 calculate =         yes
               Gaussian                  Sphere              
                  <R^1> = 8.5224e+000     <R^5> = 7.1952e+004
                  <R^2> = 7.6656e+001     <R^6> = 7.5571e+005
                  <R^3> = 7.2192e+002     <R^7> = 8.1787e+006
                  <R^4> = 7.0784e+003     <R^8> = 9.1002e+007
                   R_lc = 9.8050e+000        lc = 6.5367e+000
                   R_li = 9.4176e+000        li = 7.0632e+000
                   R_Ac = 9.9834e+000        Ac = 3.9656e+001
                   R_VP = 1.0154e+001        VP = 2.4990e+002
                   R_RG = 1.0974e+001        RG = 8.5001e+000
                     fp = 3.1140e-003                        
                                                             
scattering contribution =           2 calculate =         yes
               Gaussian                  Sphere              
                  <R^1> = 3.7651e+001     <R^5> = 1.1506e+008
                  <R^2> = 1.4864e+003     <R^6> = 5.2297e+009
                  <R^3> = 6.1144e+004     <R^7> = 2.4441e+011
                  <R^4> = 2.6090e+006     <R^8> = 1.1721e+013
                   R_lc = 4.2669e+001        lc = 2.8446e+001
                   R_li = 4.1137e+001        li = 3.0852e+001
                   R_Ac = 4.3379e+001        Ac = 7.4873e+002
                   R_VP = 4.4060e+001        VP = 2.0419e+004
                   R_RG = 4.7342e+001        RG = 3.6671e+001
                     fp = 1.6675e-004                        
                                                             
scattering contribution
   of all size distrib.                 sum N_i = 1.0304e-027
               <sumR^1> = 8.5408e+000  <sumR^5> = 1.4461e+005
               <sumR^2> = 7.7547e+001  <sumR^6> = 4.0595e+006
               <sumR^3> = 7.6010e+002  <sumR^7> = 1.6260e+008
               <sumR^4> = 8.7224e+003  <sumR^8> = 7.4968e+009
                sumR_lc = 1.1475e+001     sumlc = 1.7213e+001
                sumR_li = 9.8017e+000     sumli = 1.3069e+001
                sumR_Ac = 1.3793e+001     sumAc = 4.7814e+002
                sumR_VP = 1.7480e+001     sumVP = 2.2372e+004
                sumR_RG = 4.2973e+001     sumRG = 3.3287e+001
            sumfp(Sph.) = 3.2808e-003                        }
set ::AnalytPar(GraphName) "AnalytPar"
set ::AnalytPar(isGlobal) "0"
set ::AnalytPar(SD,limits) {{0 0 0 0 0 0 0 0 0 0 0 0 0 0 0 0 0 0 0 0 0 0 0 0 0 0 0 0 0 0 0 0 0 0 0 0 0 0 0 0} {0 0 0 0 0 0 0 0 0 0 0 0 0 0 0 0 0 0 0 0 0 0 0 0 0 0 0 0 0 0 0 0 0 0 0 0 0 0 0 0}}
set ::AnalytPar(w_MomentsAnalytPar) ""
set ::AnalytPar(mom_text_export) {description;value;description;value
scattering contribution;1;calculate;yes
Gaussian;;Sphere;
<R^1>;8.5224e+000;<R^5>;7.1952e+004
<R^2>;7.6656e+001;<R^6>;7.5571e+005
<R^3>;7.2192e+002;<R^7>;8.1787e+006
<R^4>;7.0784e+003;<R^8>;9.1002e+007
R_lc;9.8050e+000;lc;6.5367e+000
R_li;9.4176e+000;li;7.0632e+000
R_Ac;9.9834e+000;Ac;3.9656e+001
R_VP;1.0154e+001;VP;2.4990e+002
R_RG;1.0974e+001;RG;8.5001e+000
fp;3.1140e-003;;
;;;
scattering contribution;2;calculate;yes
Gaussian;;Sphere;
<R^1>;3.7651e+001;<R^5>;1.1506e+008
<R^2>;1.4864e+003;<R^6>;5.2297e+009
<R^3>;6.1144e+004;<R^7>;2.4441e+011
<R^4>;2.6090e+006;<R^8>;1.1721e+013
R_lc;4.2669e+001;lc;2.8446e+001
R_li;4.1137e+001;li;3.0852e+001
R_Ac;4.3379e+001;Ac;7.4873e+002
R_VP;4.4060e+001;VP;2.0419e+004
R_RG;4.7342e+001;RG;3.6671e+001
fp;1.6675e-004;;
;;;
scattering contribution of all size distrib.;;sum N_i;1.0304e-027
<sumR^1>;8.5408e+000;<sumR^5>;1.4461e+005
<sumR^2>;7.7547e+001;<sumR^6>;4.0595e+006
<sumR^3>;7.6010e+002;<sumR^7>;1.6260e+008
<sumR^4>;8.7224e+003;<sumR^8>;7.4968e+009
sumR_lc;1.1475e+001;sumlc;1.7213e+001
sumR_li;9.8017e+000;sumli;1.3069e+001
sumR_Ac;1.3793e+001;sumAc;4.7814e+002
sumR_VP;1.7480e+001;sumVP;2.2372e+004
sumR_RG;4.2973e+001;sumRG;3.3287e+001
sumfp(Sph.);3.2808e-003;;}
set ::AnalytPar(<sumR^8>) "7.49682e+009"
set ::AnalytPar(chisq) "254.934"
set ::AnalytPar(<sumR^1>) "8.54078"
set ::AnalytPar(file) "unknown.par"
set ::AnalytPar(<R^6>) {755707 5.22968e+009}
set ::AnalytPar(varianceOFfit) "3.74459e-005"
set ::AnalytPar(par_descr) {parameters of_analytical_size distrib.}
set ::AnalytPar(par_text_display) {scattering contribution =            1                approximation type = monodisperse approx.                 
              calculate =          yes                         substract =                   no     fit = yes   
               Gaussian                                           Sphere                           None         
                      N = 1.02979e-027 � 1.03196e-029                  R =               distr.                 
                      s =      2.00668 �    0.0326588                                                           
                     X0 =      8.52224 �    0.0409802                                                           
                                                                     eta =           1.017e+011                 
                                                                                                                
scattering contribution =            2                approximation type = monodisperse approx.                 
              calculate =          yes                         substract =                   no     fit = yes   
               Gaussian                                           Sphere                           None         
                      N =  6.5107e-031 �  1.4766e-031                  R =               distr.                 
                      s =      8.29554 �      3.04326                                                           
                     X0 =      37.6503 �      3.30109                                                           
                                                                     eta =           1.017e+011                 }
set ::AnalytPar(SQ,min) {{-1e+200 -1e+200 -1e+200 -1e+200 -1e+200 -1e+200 -1e+200 -1e+200 -1e+200 -1e+200 -1e+200 -1e+200 -1e+200 -1e+200 -1e+200 -1e+200 -1e+200 -1e+200 -1e+200 -1e+200 -1e+200 -1e+200 -1e+200 -1e+200 -1e+200 -1e+200 -1e+200 -1e+200 -1e+200 -1e+200 -1e+200 -1e+200 -1e+200 -1e+200 -1e+200 -1e+200 -1e+200 -1e+200 -1e+200 -1e+200} {-1e+200 -1e+200 -1e+200 -1e+200 -1e+200 -1e+200 -1e+200 -1e+200 -1e+200 -1e+200 -1e+200 -1e+200 -1e+200 -1e+200 -1e+200 -1e+200 -1e+200 -1e+200 -1e+200 -1e+200 -1e+200 -1e+200 -1e+200 -1e+200 -1e+200 -1e+200 -1e+200 -1e+200 -1e+200 -1e+200 -1e+200 -1e+200 -1e+200 -1e+200 -1e+200 -1e+200 -1e+200 -1e+200 -1e+200 -1e+200}}
set ::AnalytPar(FF,min) {{-1e+200 -1e+200 -1e+200 -1e+200 -1e+200 -1e+200 -1e+200 -1e+200 -1e+200 -1e+200 -1e+200 -1e+200 -1e+200 -1e+200 -1e+200 -1e+200 -1e+200 -1e+200 -1e+200 -1e+200 -1e+200 -1e+200 -1e+200 -1e+200 -1e+200 -1e+200 -1e+200 -1e+200 -1e+200 -1e+200 -1e+200 -1e+200 -1e+200 -1e+200 -1e+200 -1e+200 -1e+200 -1e+200 -1e+200 -1e+200} {-1e+200 -1e+200 -1e+200 -1e+200 -1e+200 -1e+200 -1e+200 -1e+200 -1e+200 -1e+200 -1e+200 -1e+200 -1e+200 -1e+200 -1e+200 -1e+200 -1e+200 -1e+200 -1e+200 -1e+200 -1e+200 -1e+200 -1e+200 -1e+200 -1e+200 -1e+200 -1e+200 -1e+200 -1e+200 -1e+200 -1e+200 -1e+200 -1e+200 -1e+200 -1e+200 -1e+200 -1e+200 -1e+200 -1e+200 -1e+200}}
set ::AnalytPar(SQ,max) {{1e+200 1e+200 1e+200 1e+200 1e+200 1e+200 1e+200 1e+200 1e+200 1e+200 1e+200 1e+200 1e+200 1e+200 1e+200 1e+200 1e+200 1e+200 1e+200 1e+200 1e+200 1e+200 1e+200 1e+200 1e+200 1e+200 1e+200 1e+200 1e+200 1e+200 1e+200 1e+200 1e+200 1e+200 1e+200 1e+200 1e+200 1e+200 1e+200 1e+200} {1e+200 1e+200 1e+200 1e+200 1e+200 1e+200 1e+200 1e+200 1e+200 1e+200 1e+200 1e+200 1e+200 1e+200 1e+200 1e+200 1e+200 1e+200 1e+200 1e+200 1e+200 1e+200 1e+200 1e+200 1e+200 1e+200 1e+200 1e+200 1e+200 1e+200 1e+200 1e+200 1e+200 1e+200 1e+200 1e+200 1e+200 1e+200 1e+200 1e+200}}
set ::AnalytPar(FF,max) {{1e+200 1e+200 1e+200 1e+200 1e+200 1e+200 1e+200 1e+200 1e+200 1e+200 1e+200 1e+200 1e+200 1e+200 1e+200 1e+200 1e+200 1e+200 1e+200 1e+200 1e+200 1e+200 1e+200 1e+200 1e+200 1e+200 1e+200 1e+200 1e+200 1e+200 1e+200 1e+200 1e+200 1e+200 1e+200 1e+200 1e+200 1e+200 1e+200 1e+200} {1e+200 1e+200 1e+200 1e+200 1e+200 1e+200 1e+200 1e+200 1e+200 1e+200 1e+200 1e+200 1e+200 1e+200 1e+200 1e+200 1e+200 1e+200 1e+200 1e+200 1e+200 1e+200 1e+200 1e+200 1e+200 1e+200 1e+200 1e+200 1e+200 1e+200 1e+200 1e+200 1e+200 1e+200 1e+200 1e+200 1e+200 1e+200 1e+200 1e+200}}
set ::AnalytPar(fitSDFF) {yes yes}
set ::AnalytPar(FF,param_count_old) {10 10}
set ::AnalytPar(SQ,param_count_old) {10 10}
set ::AnalytPar(R_VP) {10.1536 44.0596}
set ::AnalytPar(actual_SD) "2"
set ::AnalytPar(<sumR^2>) "77.5472"
set ::AnalytPar(<R^7>) {8.17872e+006 2.44406e+011}
set ::AnalytPar(alambda) "0"
set ::AnalytPar(<R^0>) {1.02979e-027 6.51069e-031}
set ::AnalytPar(fit) "yes"
set ::AnalytPar(common_names) ""
set ::AnalytPar(max_SD) "2"
set ::AnalytPar(SQ,active) {{0 0 0 0 0 0 0 0 0 0 0 0 0 0 0 0 0 0 0 0 0 0 0 0 0 0 0 0 0 0 0 0 0 0 0 0 0 0 0 0} {0 0 0 0 0 0 0 0 0 0 0 0 0 0 0 0 0 0 0 0 0 0 0 0 0 0 0 0 0 0 0 0 0 0 0 0 0 0 0 0}}
set ::AnalytPar(FF,active) {{0 0 0 0 0 0 0 0 0 0 0 0 0 0 0 0 0 0 0 0 0 0 0 0 0 0 0 0 0 0 0 0 0 0 0 0 0 0 0 0} {0 0 0 0 0 0 0 0 0 0 0 0 0 0 0 0 0 0 0 0 0 0 0 0 0 0 0 0 0 0 0 0 0 0 0 0 0 0 0 0}}
set ::AnalytPar(mom_w) ".obW.tab.analytmoments"
set ::AnalytPar(SQ,param_count) "0"
set ::AnalytPar(SQ,err) {{0 0 0 0 0 0 0 0 0 0 0 0 0 0 0 0 0 0 0 0 0 0 0 0 0 0 0 0 0 0 0 0 0 0 0 0 0 0 0 0} {0 0 0 0 0 0 0 0 0 0 0 0 0 0 0 0 0 0 0 0 0 0 0 0 0 0 0 0 0 0 0 0 0 0 0 0 0 0 0 0}}
set ::AnalytPar(FF,param_count) "0"
set ::AnalytPar(FF,err) {{0 0 0 0 0 0 0 0 0 0 0 0 0 0 0 0 0 0 0 0 0 0 0 0 0 0 0 0 0 0 0 0 0 0 0 0 0 0 0 0} {0 0 0 0 0 0 0 0 0 0 0 0 0 0 0 0 0 0 0 0 0 0 0 0 0 0 0 0 0 0 0 0 0 0 0 0 0 0 0 0}}
set ::AnalytPar(<sumR^3>) "760.097"
set ::AnalytPar(w_AnalytPar) ""
set ::AnalytPar(<R^8>) {9.10024e+007 1.17212e+013}
set ::AnalytPar(<R^1>) {8.52237 37.6505}
set ::AnalytPar(sumR_VP) "17.4798"
set ::AnalytPar(FF,l) {{10 0 0 1.017e+011 0 0 0 0 0 0 0 0 0 0 0 0 0 0 0 0 0 0 0 0 0 0 0 0 0 0 0 0 0 0 0 0 0 0 0 0} {10 0 0 1.017e+011 0 0 0 0 0 0 0 0 0 0 0 0 0 0 0 0 0 0 0 0 0 0 0 0 0 0 0 0 0 0 0 0 0 0 0 0}}
set ::AnalytPar(geometrical/datafile) "yes"
set ::AnalytPar(substrSDFF) {no no}
set ::AnalytPar(SD,min) {{-1e+200 -1e+200 -1e+200 -1e+200 -1e+200 -1e+200 -1e+200 -1e+200 -1e+200 -1e+200 -1e+200 -1e+200 -1e+200 -1e+200 -1e+200 -1e+200 -1e+200 -1e+200 -1e+200 -1e+200 -1e+200 -1e+200 -1e+200 -1e+200 -1e+200 -1e+200 -1e+200 -1e+200 -1e+200 -1e+200 -1e+200 -1e+200 -1e+200 -1e+200 -1e+200 -1e+200 -1e+200 -1e+200 -1e+200 -1e+200} {-1e+200 -1e+200 -1e+200 -1e+200 -1e+200 -1e+200 -1e+200 -1e+200 -1e+200 -1e+200 -1e+200 -1e+200 -1e+200 -1e+200 -1e+200 -1e+200 -1e+200 -1e+200 -1e+200 -1e+200 -1e+200 -1e+200 -1e+200 -1e+200 -1e+200 -1e+200 -1e+200 -1e+200 -1e+200 -1e+200 -1e+200 -1e+200 -1e+200 -1e+200 -1e+200 -1e+200 -1e+200 -1e+200 -1e+200 -1e+200}}
set ::AnalytPar(w) ""
set ::AnalytPar(SD,max) {{1e+200 1e+200 1e+200 1e+200 1e+200 1e+200 1e+200 1e+200 1e+200 1e+200 1e+200 1e+200 1e+200 1e+200 1e+200 1e+200 1e+200 1e+200 1e+200 1e+200 1e+200 1e+200 1e+200 1e+200 1e+200 1e+200 1e+200 1e+200 1e+200 1e+200 1e+200 1e+200 1e+200 1e+200 1e+200 1e+200 1e+200 1e+200 1e+200 1e+200} {1e+200 1e+200 1e+200 1e+200 1e+200 1e+200 1e+200 1e+200 1e+200 1e+200 1e+200 1e+200 1e+200 1e+200 1e+200 1e+200 1e+200 1e+200 1e+200 1e+200 1e+200 1e+200 1e+200 1e+200 1e+200 1e+200 1e+200 1e+200 1e+200 1e+200 1e+200 1e+200 1e+200 1e+200 1e+200 1e+200 1e+200 1e+200 1e+200 1e+200}}
set ::AnalytPar(R_RG) {10.9736 47.3421}
set ::AnalytPar(<sumR^4>) "8722.37"
set ::AnalytPar(SQ,s) {{100 0.2 0 0 0 0 0 0 0 0 0 0 0 0 0 0 0 0 0 0 0 0 0 0 0 0 0 0 0 0 0 0 0 0 0 0 0 0 0 0} {100 0.2 0 0 0 0 0 0 0 0 0 0 0 0 0 0 0 0 0 0 0 0 0 0 0 0 0 0 0 0 0 0 0 0 0 0 0 0 0 0}}
set ::AnalytPar(<R^2>) {76.6565 1486.37}
set ::AnalytPar(R_Ac) {9.98336 43.3793}
set ::AnalytPar(old_actual_SD) "2"
set ::tmpAnalytPar(R_lc) {9.80498 42.6689}
set ::tmpAnalytPar(wR) "0.0690817"
set ::tmpAnalytPar(FF,limits) {{0 0 0 0 0 0 0 0 0 0 0 0 0 0 0 0 0 0 0 0 0 0 0 0 0 0 0 0 0 0 0 0 0 0 0 0 0 0 0 0} {0 0 0 0 0 0 0 0 0 0 0 0 0 0 0 0 0 0 0 0 0 0 0 0 0 0 0 0 0 0 0 0 0 0 0 0 0 0 0 0}}
set ::tmpAnalytPar(SQ,limits) {{0 0 0 0 0 0 0 0 0 0 0 0 0 0 0 0 0 0 0 0 0 0 0 0 0 0 0 0 0 0 0 0 0 0 0 0 0 0 0 0} {0 0 0 0 0 0 0 0 0 0 0 0 0 0 0 0 0 0 0 0 0 0 0 0 0 0 0 0 0 0 0 0 0 0 0 0 0 0 0 0}}
set ::tmpAnalytPar(sumfp) "0.00328079"
set ::tmpAnalytPar(SD,param_count) "0"
set ::tmpAnalytPar(SD,err) {{1.03196e-029 0.0326588 0.0409802 0 0 0 0 0 0 0 0 0 0 0 0 0 0 0 0 0 0 0 0 0 0 0 0 0 0 0 0 0 0 0 0 0 0 0 0 0} {1.4766e-031 3.04326 3.30109 0 0 0 0 0 0 0 0 0 0 0 0 0 0 0 0 0 0 0 0 0 0 0 0 0 0 0 0 0 0 0 0 0 0 0 0 0}}
set ::tmpAnalytPar(<sumR^5>) "144605"
set ::tmpAnalytPar(resolution) "no"
set ::tmpAnalytPar(<R^3>) {721.92 61144.1}
set ::tmpAnalytPar(SD,typestr) {Gaussian Gaussian}
set ::tmpAnalytPar(fp) {0.00311404 0.000166752}
set ::tmpAnalytPar(calcSDFF) {yes yes}
set ::tmpAnalytPar(alpha) ""
set ::tmpAnalytPar(R_li) {9.4176 41.1366}
set ::tmpAnalytPar(sumR_RG) "42.9734"
set ::tmpAnalytPar(SD,active) {{1 1 1 0 0 0 0 0 0 0 0 0 0 0 0 0 0 0 0 0 0 0 0 0 0 0 0 0 0 0 0 0 0 0 0 0 0 0 0 0} {1 1 1 0 0 0 0 0 0 0 0 0 0 0 0 0 0 0 0 0 0 0 0 0 0 0 0 0 0 0 0 0 0 0 0 0 0 0 0 0}}
set ::tmpAnalytPar(par_w) ".obW.tab.analytpar"
set ::tmpAnalytPar(mom_descr) {moments of_analytical_size distrib.}
set ::tmpAnalytPar(sumR_Ac) "13.7929"
set ::tmpAnalytPar(covar) ""
set ::tmpAnalytPar(SD,a) {{1.02979e-027 2.00668 8.52224 10 0 0 0 0 0 0 0 0 0 0 0 0 0 0 0 0 0 0 0 0 0 0 0 0 0 0 0 0 0 0 0 0 0 0 0 0} {6.5107e-031 8.29554 37.6503 10 0 0 0 0 0 0 0 0 0 0 0 0 0 0 0 0 0 0 0 0 0 0 0 0 0 0 0 0 0 0 0 0 0 0 0 0}}
set ::tmpAnalytPar(sumR_lc) "11.4753"
set ::tmpAnalytPar(<sumR^6>) "4.05954e+006"
set ::tmpAnalytPar(SQ,how) {0 0}
set ::tmpAnalytPar(<R^4>) {7078.41 2.60895e+006}
set ::tmpAnalytPar(mfit) "6"
set ::tmpAnalytPar(Q) "1"
set ::tmpAnalytPar(R) "0.0365432"
set ::tmpAnalytPar(error) "0"
set ::tmpAnalytPar(sumR_li) "9.80174"
set ::tmpAnalytPar(SQ,typestr) {None None}
set ::tmpAnalytPar(FF,typestr) {Sphere Sphere}
set ::tmpAnalytPar(reducedchisq) "0.605543"
set ::tmpAnalytPar(<sumR^7>) "1.62599e+008"
set ::tmpAnalytPar(FF,distr) {{1 0 0 0 0 0 0 0 0 0 0 0 0 0 0 0 0 0 0 0 0 0 0 0 0 0 0 0 0 0 0 0 0 0 0 0 0 0 0 0} {1 0 0 0 0 0 0 0 0 0 0 0 0 0 0 0 0 0 0 0 0 0 0 0 0 0 0 0 0 0 0 0 0 0 0 0 0 0 0 0}}
set ::tmpAnalytPar(<sumR^0>) "1.03044e-027"
set ::tmpAnalytPar(<R^5>) {71951.9 1.15059e+008}
set ::tmpAnalytPar(ndata) "427"
set ::tmpAnalytPar(par_text_export) {description;value;error;description;value;error;description;value;error
scattering contribution;1;;approximation type;monodisperse approx.;;;;
calculate;yes;;substract;no;;fit;yes;
Gaussian;;;Sphere;;;None;;
N;1.02979e-027;1.03196e-029;R;distr.;;;;
s;2.00668;0.0326587;;;;;;
X0;8.52224;0.0409801;;;;;;
;;;eta;1.017e+011;;;;
;;;;;;;;
scattering contribution;2;;approximation type;monodisperse approx.;;;;
calculate;yes;;substract;no;;fit;yes;
Gaussian;;;Sphere;;;None;;
N;6.5107e-031;1.47659e-031;R;distr.;;;;
s;8.29554;3.04326;;;;;;
X0;37.6503;3.30108;;;;;;
;;;eta;1.017e+011;;;;}
set ::tmpAnalytPar(par_x_X) "1.1"
set ::tmpAnalytPar(SD,param_count_old) {10 10}
set ::tmpAnalytPar(mom_text_display) {scattering contribution =           1 calculate =         yes
               Gaussian                  Sphere              
                  <R^1> = 8.5224e+000     <R^5> = 7.1952e+004
                  <R^2> = 7.6656e+001     <R^6> = 7.5571e+005
                  <R^3> = 7.2192e+002     <R^7> = 8.1787e+006
                  <R^4> = 7.0784e+003     <R^8> = 9.1002e+007
                   R_lc = 9.8050e+000        lc = 6.5367e+000
                   R_li = 9.4176e+000        li = 7.0632e+000
                   R_Ac = 9.9834e+000        Ac = 3.9656e+001
                   R_VP = 1.0154e+001        VP = 2.4990e+002
                   R_RG = 1.0974e+001        RG = 8.5001e+000
                     fp = 3.1140e-003                        
                                                             
scattering contribution =           2 calculate =         yes
               Gaussian                  Sphere              
                  <R^1> = 3.7651e+001     <R^5> = 1.1506e+008
                  <R^2> = 1.4864e+003     <R^6> = 5.2297e+009
                  <R^3> = 6.1144e+004     <R^7> = 2.4441e+011
                  <R^4> = 2.6090e+006     <R^8> = 1.1721e+013
                   R_lc = 4.2669e+001        lc = 2.8446e+001
                   R_li = 4.1137e+001        li = 3.0852e+001
                   R_Ac = 4.3379e+001        Ac = 7.4873e+002
                   R_VP = 4.4060e+001        VP = 2.0419e+004
                   R_RG = 4.7342e+001        RG = 3.6671e+001
                     fp = 1.6675e-004                        
                                                             
scattering contribution
   of all size distrib.                 sum N_i = 1.0304e-027
               <sumR^1> = 8.5408e+000  <sumR^5> = 1.4461e+005
               <sumR^2> = 7.7547e+001  <sumR^6> = 4.0595e+006
               <sumR^3> = 7.6010e+002  <sumR^7> = 1.6260e+008
               <sumR^4> = 8.7224e+003  <sumR^8> = 7.4968e+009
                sumR_lc = 1.1475e+001     sumlc = 1.7213e+001
                sumR_li = 9.8017e+000     sumli = 1.3069e+001
                sumR_Ac = 1.3793e+001     sumAc = 4.7814e+002
                sumR_VP = 1.7480e+001     sumVP = 2.2372e+004
                sumR_RG = 4.2973e+001     sumRG = 3.3287e+001
            sumfp(Sph.) = 3.2808e-003                        }
set ::tmpAnalytPar(GraphName) "AnalytPar"
set ::tmpAnalytPar(isGlobal) "0"
set ::tmpAnalytPar(SD,limits) {{0 0 0 0 0 0 0 0 0 0 0 0 0 0 0 0 0 0 0 0 0 0 0 0 0 0 0 0 0 0 0 0 0 0 0 0 0 0 0 0} {0 0 0 0 0 0 0 0 0 0 0 0 0 0 0 0 0 0 0 0 0 0 0 0 0 0 0 0 0 0 0 0 0 0 0 0 0 0 0 0}}
set ::tmpAnalytPar(w_MomentsAnalytPar) ""
set ::tmpAnalytPar(mom_text_export) {description;value;description;value
scattering contribution;1;calculate;yes
Gaussian;;Sphere;
<R^1>;8.5224e+000;<R^5>;7.1952e+004
<R^2>;7.6656e+001;<R^6>;7.5571e+005
<R^3>;7.2192e+002;<R^7>;8.1787e+006
<R^4>;7.0784e+003;<R^8>;9.1002e+007
R_lc;9.8050e+000;lc;6.5367e+000
R_li;9.4176e+000;li;7.0632e+000
R_Ac;9.9834e+000;Ac;3.9656e+001
R_VP;1.0154e+001;VP;2.4990e+002
R_RG;1.0974e+001;RG;8.5001e+000
fp;3.1140e-003;;
;;;
scattering contribution;2;calculate;yes
Gaussian;;Sphere;
<R^1>;3.7651e+001;<R^5>;1.1506e+008
<R^2>;1.4864e+003;<R^6>;5.2297e+009
<R^3>;6.1144e+004;<R^7>;2.4441e+011
<R^4>;2.6090e+006;<R^8>;1.1721e+013
R_lc;4.2669e+001;lc;2.8446e+001
R_li;4.1137e+001;li;3.0852e+001
R_Ac;4.3379e+001;Ac;7.4873e+002
R_VP;4.4060e+001;VP;2.0419e+004
R_RG;4.7342e+001;RG;3.6671e+001
fp;1.6675e-004;;
;;;
scattering contribution of all size distrib.;;sum N_i;1.0304e-027
<sumR^1>;8.5408e+000;<sumR^5>;1.4461e+005
<sumR^2>;7.7547e+001;<sumR^6>;4.0595e+006
<sumR^3>;7.6010e+002;<sumR^7>;1.6260e+008
<sumR^4>;8.7224e+003;<sumR^8>;7.4968e+009
sumR_lc;1.1475e+001;sumlc;1.7213e+001
sumR_li;9.8017e+000;sumli;1.3069e+001
sumR_Ac;1.3793e+001;sumAc;4.7814e+002
sumR_VP;1.7480e+001;sumVP;2.2372e+004
sumR_RG;4.2973e+001;sumRG;3.3287e+001
sumfp(Sph.);3.2808e-003;;}
set ::tmpAnalytPar(<sumR^8>) "7.49682e+009"
set ::tmpAnalytPar(chisq) "254.934"
set ::tmpAnalytPar(<sumR^1>) "8.54078"
set ::tmpAnalytPar(file) "unknown.par"
set ::tmpAnalytPar(<R^6>) {755707 5.22968e+009}
set ::tmpAnalytPar(varianceOFfit) "3.74459e-005"
set ::tmpAnalytPar(par_descr) {parameters of_analytical_size distrib.}
set ::tmpAnalytPar(FF,min) {{-1e+200 -1e+200 -1e+200 -1e+200 -1e+200 -1e+200 -1e+200 -1e+200 -1e+200 -1e+200 -1e+200 -1e+200 -1e+200 -1e+200 -1e+200 -1e+200 -1e+200 -1e+200 -1e+200 -1e+200 -1e+200 -1e+200 -1e+200 -1e+200 -1e+200 -1e+200 -1e+200 -1e+200 -1e+200 -1e+200 -1e+200 -1e+200 -1e+200 -1e+200 -1e+200 -1e+200 -1e+200 -1e+200 -1e+200 -1e+200} {-1e+200 -1e+200 -1e+200 -1e+200 -1e+200 -1e+200 -1e+200 -1e+200 -1e+200 -1e+200 -1e+200 -1e+200 -1e+200 -1e+200 -1e+200 -1e+200 -1e+200 -1e+200 -1e+200 -1e+200 -1e+200 -1e+200 -1e+200 -1e+200 -1e+200 -1e+200 -1e+200 -1e+200 -1e+200 -1e+200 -1e+200 -1e+200 -1e+200 -1e+200 -1e+200 -1e+200 -1e+200 -1e+200 -1e+200 -1e+200}}
set ::tmpAnalytPar(SQ,min) {{-1e+200 -1e+200 -1e+200 -1e+200 -1e+200 -1e+200 -1e+200 -1e+200 -1e+200 -1e+200 -1e+200 -1e+200 -1e+200 -1e+200 -1e+200 -1e+200 -1e+200 -1e+200 -1e+200 -1e+200 -1e+200 -1e+200 -1e+200 -1e+200 -1e+200 -1e+200 -1e+200 -1e+200 -1e+200 -1e+200 -1e+200 -1e+200 -1e+200 -1e+200 -1e+200 -1e+200 -1e+200 -1e+200 -1e+200 -1e+200} {-1e+200 -1e+200 -1e+200 -1e+200 -1e+200 -1e+200 -1e+200 -1e+200 -1e+200 -1e+200 -1e+200 -1e+200 -1e+200 -1e+200 -1e+200 -1e+200 -1e+200 -1e+200 -1e+200 -1e+200 -1e+200 -1e+200 -1e+200 -1e+200 -1e+200 -1e+200 -1e+200 -1e+200 -1e+200 -1e+200 -1e+200 -1e+200 -1e+200 -1e+200 -1e+200 -1e+200 -1e+200 -1e+200 -1e+200 -1e+200}}
set ::tmpAnalytPar(par_text_display) {scattering contribution =            1                approximation type = monodisperse approx.                 
              calculate =          yes                         substract =                   no     fit = yes   
               Gaussian                                           Sphere                           None         
                      N = 1.02979e-027 � 1.03196e-029                  R =               distr.                 
                      s =      2.00668 �    0.0326587                                                           
                     X0 =      8.52224 �    0.0409801                                                           
                                                                     eta =           1.017e+011                 
                                                                                                                
scattering contribution =            2                approximation type = monodisperse approx.                 
              calculate =          yes                         substract =                   no     fit = yes   
               Gaussian                                           Sphere                           None         
                      N =  6.5107e-031 � 1.47659e-031                  R =               distr.                 
                      s =      8.29554 �      3.04326                                                           
                     X0 =      37.6503 �      3.30108                                                           
                                                                     eta =           1.017e+011                 }
set ::tmpAnalytPar(fitSDFF) {yes yes}
set ::tmpAnalytPar(FF,max) {{1e+200 1e+200 1e+200 1e+200 1e+200 1e+200 1e+200 1e+200 1e+200 1e+200 1e+200 1e+200 1e+200 1e+200 1e+200 1e+200 1e+200 1e+200 1e+200 1e+200 1e+200 1e+200 1e+200 1e+200 1e+200 1e+200 1e+200 1e+200 1e+200 1e+200 1e+200 1e+200 1e+200 1e+200 1e+200 1e+200 1e+200 1e+200 1e+200 1e+200} {1e+200 1e+200 1e+200 1e+200 1e+200 1e+200 1e+200 1e+200 1e+200 1e+200 1e+200 1e+200 1e+200 1e+200 1e+200 1e+200 1e+200 1e+200 1e+200 1e+200 1e+200 1e+200 1e+200 1e+200 1e+200 1e+200 1e+200 1e+200 1e+200 1e+200 1e+200 1e+200 1e+200 1e+200 1e+200 1e+200 1e+200 1e+200 1e+200 1e+200}}
set ::tmpAnalytPar(SQ,max) {{1e+200 1e+200 1e+200 1e+200 1e+200 1e+200 1e+200 1e+200 1e+200 1e+200 1e+200 1e+200 1e+200 1e+200 1e+200 1e+200 1e+200 1e+200 1e+200 1e+200 1e+200 1e+200 1e+200 1e+200 1e+200 1e+200 1e+200 1e+200 1e+200 1e+200 1e+200 1e+200 1e+200 1e+200 1e+200 1e+200 1e+200 1e+200 1e+200 1e+200} {1e+200 1e+200 1e+200 1e+200 1e+200 1e+200 1e+200 1e+200 1e+200 1e+200 1e+200 1e+200 1e+200 1e+200 1e+200 1e+200 1e+200 1e+200 1e+200 1e+200 1e+200 1e+200 1e+200 1e+200 1e+200 1e+200 1e+200 1e+200 1e+200 1e+200 1e+200 1e+200 1e+200 1e+200 1e+200 1e+200 1e+200 1e+200 1e+200 1e+200}}
set ::tmpAnalytPar(R_VP) {10.1536 44.0596}
set ::tmpAnalytPar(FF,param_count_old) {10 10}
set ::tmpAnalytPar(SQ,param_count_old) {10 10}
set ::tmpAnalytPar(actual_SD) "2"
set ::tmpAnalytPar(<R^7>) {8.17872e+006 2.44406e+011}
set ::tmpAnalytPar(<sumR^2>) "77.5472"
set ::tmpAnalytPar(<R^0>) {1.02979e-027 6.51069e-031}
set ::tmpAnalytPar(alambda) "-1"
set ::tmpAnalytPar(fit) "yes"
set ::tmpAnalytPar(FF,active) {{0 0 0 0 0 0 0 0 0 0 0 0 0 0 0 0 0 0 0 0 0 0 0 0 0 0 0 0 0 0 0 0 0 0 0 0 0 0 0 0} {0 0 0 0 0 0 0 0 0 0 0 0 0 0 0 0 0 0 0 0 0 0 0 0 0 0 0 0 0 0 0 0 0 0 0 0 0 0 0 0}}
set ::tmpAnalytPar(SQ,active) {{0 0 0 0 0 0 0 0 0 0 0 0 0 0 0 0 0 0 0 0 0 0 0 0 0 0 0 0 0 0 0 0 0 0 0 0 0 0 0 0} {0 0 0 0 0 0 0 0 0 0 0 0 0 0 0 0 0 0 0 0 0 0 0 0 0 0 0 0 0 0 0 0 0 0 0 0 0 0 0 0}}
set ::tmpAnalytPar(max_SD) "2"
set ::tmpAnalytPar(common_names) ""
set ::tmpAnalytPar(mom_w) ".obW.tab.analytmoments"
set ::tmpAnalytPar(FF,err) {{0 0 0 0 0 0 0 0 0 0 0 0 0 0 0 0 0 0 0 0 0 0 0 0 0 0 0 0 0 0 0 0 0 0 0 0 0 0 0 0} {0 0 0 0 0 0 0 0 0 0 0 0 0 0 0 0 0 0 0 0 0 0 0 0 0 0 0 0 0 0 0 0 0 0 0 0 0 0 0 0}}
set ::tmpAnalytPar(FF,param_count) "0"
set ::tmpAnalytPar(SQ,err) {{0 0 0 0 0 0 0 0 0 0 0 0 0 0 0 0 0 0 0 0 0 0 0 0 0 0 0 0 0 0 0 0 0 0 0 0 0 0 0 0} {0 0 0 0 0 0 0 0 0 0 0 0 0 0 0 0 0 0 0 0 0 0 0 0 0 0 0 0 0 0 0 0 0 0 0 0 0 0 0 0}}
set ::tmpAnalytPar(SQ,param_count) "0"
set ::tmpAnalytPar(<R^8>) {9.10024e+007 1.17212e+013}
set ::tmpAnalytPar(w_AnalytPar) ""
set ::tmpAnalytPar(<sumR^3>) "760.097"
set ::tmpAnalytPar(<R^1>) {8.52237 37.6505}
set ::tmpAnalytPar(FF,l) {{10 0 0 1.017e+011 0 0 0 0 0 0 0 0 0 0 0 0 0 0 0 0 0 0 0 0 0 0 0 0 0 0 0 0 0 0 0 0 0 0 0 0} {10 0 0 1.017e+011 0 0 0 0 0 0 0 0 0 0 0 0 0 0 0 0 0 0 0 0 0 0 0 0 0 0 0 0 0 0 0 0 0 0 0 0}}
set ::tmpAnalytPar(sumR_VP) "17.4798"
set ::tmpAnalytPar(geometrical/datafile) "yes"
set ::tmpAnalytPar(substrSDFF) {no no}
set ::tmpAnalytPar(w) ""
set ::tmpAnalytPar(SD,min) {{-1e+200 -1e+200 -1e+200 -1e+200 -1e+200 -1e+200 -1e+200 -1e+200 -1e+200 -1e+200 -1e+200 -1e+200 -1e+200 -1e+200 -1e+200 -1e+200 -1e+200 -1e+200 -1e+200 -1e+200 -1e+200 -1e+200 -1e+200 -1e+200 -1e+200 -1e+200 -1e+200 -1e+200 -1e+200 -1e+200 -1e+200 -1e+200 -1e+200 -1e+200 -1e+200 -1e+200 -1e+200 -1e+200 -1e+200 -1e+200} {-1e+200 -1e+200 -1e+200 -1e+200 -1e+200 -1e+200 -1e+200 -1e+200 -1e+200 -1e+200 -1e+200 -1e+200 -1e+200 -1e+200 -1e+200 -1e+200 -1e+200 -1e+200 -1e+200 -1e+200 -1e+200 -1e+200 -1e+200 -1e+200 -1e+200 -1e+200 -1e+200 -1e+200 -1e+200 -1e+200 -1e+200 -1e+200 -1e+200 -1e+200 -1e+200 -1e+200 -1e+200 -1e+200 -1e+200 -1e+200}}
set ::tmpAnalytPar(SD,max) {{1e+200 1e+200 1e+200 1e+200 1e+200 1e+200 1e+200 1e+200 1e+200 1e+200 1e+200 1e+200 1e+200 1e+200 1e+200 1e+200 1e+200 1e+200 1e+200 1e+200 1e+200 1e+200 1e+200 1e+200 1e+200 1e+200 1e+200 1e+200 1e+200 1e+200 1e+200 1e+200 1e+200 1e+200 1e+200 1e+200 1e+200 1e+200 1e+200 1e+200} {1e+200 1e+200 1e+200 1e+200 1e+200 1e+200 1e+200 1e+200 1e+200 1e+200 1e+200 1e+200 1e+200 1e+200 1e+200 1e+200 1e+200 1e+200 1e+200 1e+200 1e+200 1e+200 1e+200 1e+200 1e+200 1e+200 1e+200 1e+200 1e+200 1e+200 1e+200 1e+200 1e+200 1e+200 1e+200 1e+200 1e+200 1e+200 1e+200 1e+200}}
set ::tmpAnalytPar(R_RG) {10.9736 47.3421}
set ::tmpAnalytPar(SQ,s) {{100 0.2 0 0 0 0 0 0 0 0 0 0 0 0 0 0 0 0 0 0 0 0 0 0 0 0 0 0 0 0 0 0 0 0 0 0 0 0 0 0} {100 0.2 0 0 0 0 0 0 0 0 0 0 0 0 0 0 0 0 0 0 0 0 0 0 0 0 0 0 0 0 0 0 0 0 0 0 0 0 0 0}}
set ::tmpAnalytPar(<sumR^4>) "8722.37"
set ::tmpAnalytPar(<R^2>) {76.6565 1486.37}
set ::tmpAnalytPar(R_Ac) {9.98336 43.3793}
set ::tmpAnalytPar(old_actual_SD) "2"
set ::actualAnalytPar(SQ,s1,var) "100"
set ::actualAnalytPar(SD,a9,var) "0"
set ::actualAnalytPar(FF,l3,label) ""
set ::actualAnalytPar(SQ,s8,active) "0"
set ::actualAnalytPar(sumfp) "0.00328079"
set ::actualAnalytPar(<R^3>) "61144.1"
set ::actualAnalytPar(FF,l10,active) "0"
set ::actualAnalytPar(fp) "0.000166752"
set ::actualAnalytPar(SD,a2,min) "-1e+200"
set ::actualAnalytPar(FF,l6,var) "0"
set ::actualAnalytPar(SQ,s9,var) "0"
set ::actualAnalytPar(SD,a4,max) "1e+200"
set ::actualAnalytPar(SD,a7,distr) "0"
set ::actualAnalytPar(SQ,s2,min) "-1e+200"
set ::actualAnalytPar(<R^4>) "2.60895e+006"
set ::actualAnalytPar(FF,l1,max) "1e+200"
set ::actualAnalytPar(SQ,s6,active) "0"
set ::actualAnalytPar(SQ,s4,max) "1e+200"
set ::actualAnalytPar(SD,a10,var) "0"
set ::actualAnalytPar(FF,l2,label) ""
set ::actualAnalytPar(SQ,typestr) "None"
set ::actualAnalytPar(FF,l7,min) "-1e+200"
set ::actualAnalytPar(SD,a8,active) "0"
set ::actualAnalytPar(SD,a4,err) "0"
set ::actualAnalytPar(<R^5>) "1.15059e+008"
set ::actualAnalytPar(FF,l9,max) "1e+200"
set ::actualAnalytPar(SQ,s8,limits) "0"
set ::actualAnalytPar(FF,l1,err) "0"
set ::actualAnalytPar(FF,l10,limits) "0"
set ::actualAnalytPar(SD,a6,distr) "0"
set ::actualAnalytPar(SQ,s4,err) "0"
set ::actualAnalytPar(SD,a10,active) "0"
set ::actualAnalytPar(SQ,s4,active) "0"
set ::actualAnalytPar(SD,a6,var) "0"
set ::actualAnalytPar(<R^6>) "5.22968e+009"
set ::actualAnalytPar(FF,l1,label) {R =}
set ::actualAnalytPar(FF,l9,err) "0"
set ::actualAnalytPar(SD,a6,active) "0"
set ::actualAnalytPar(FF,l3,var) "0"
set ::actualAnalytPar(SQ,s9,distr) "0"
set ::actualAnalytPar(SQ,s6,var) "0"
set ::actualAnalytPar(SQ,s6,limits) "0"
set ::actualAnalytPar(SD,a1,max) "1e+200"
set ::actualAnalytPar(<R^7>) "2.44406e+011"
set ::actualAnalytPar(SD,a8,limits) "0"
set ::actualAnalytPar(SD,a5,distr) "0"
set ::actualAnalytPar(SD,a7,min) "-1e+200"
set ::actualAnalytPar(SQ,s2,active) "0"
set ::actualAnalytPar(SQ,s1,max) "1e+200"
set ::actualAnalytPar(SD,a9,max) "1e+200"
set ::actualAnalytPar(FF,l4,min) "-1e+200"
set ::actualAnalytPar(SD,a4,active) "0"
set ::actualAnalytPar(SQ,s7,min) "-1e+200"
set ::actualAnalytPar(<R^8>) "1.17212e+013"
set ::actualAnalytPar(w_AnalytPar) ""
set ::actualAnalytPar(SD,a1,err) "1.4766e-031"
set ::actualAnalytPar(SD,a10,limits) "0"
set ::actualAnalytPar(FF,l6,max) "1e+200"
set ::actualAnalytPar(SQ,s8,distr) "0"
set ::actualAnalytPar(SQ,s4,limits) "0"
set ::actualAnalytPar(FF,l9,active) "0"
set ::actualAnalytPar(SQ,s9,max) "1e+200"
set ::actualAnalytPar(SD,a6,limits) "0"
set ::actualAnalytPar(SQ,s1,err) "0"
set ::actualAnalytPar(SD,a4,distr) "0"
set ::actualAnalytPar(SD,a9,err) "0"
set ::actualAnalytPar(FF,l10,var) "0"
set ::actualAnalytPar(SD,a3,var) "37.6503"
set ::actualAnalytPar(R_Ac) "43.3793"
set ::actualAnalytPar(SD,a2,active) "1"
set ::actualAnalytPar(SD,a10,max) "1e+200"
set ::actualAnalytPar(FF,l6,err) "0"
set ::actualAnalytPar(SQ,s10,label) ""
set ::actualAnalytPar(SD,a9,label) ""
set ::actualAnalytPar(SQ,s9,err) "0"
set ::actualAnalytPar(SQ,s3,var) "0"
set ::actualAnalytPar(SQ,s2,limits) "0"
set ::actualAnalytPar(FF,l7,active) "0"
set ::actualAnalytPar(SQ,s7,distr) "0"
set ::actualAnalytPar(calcSDFF) "yes"
set ::actualAnalytPar(SD,a4,limits) "0"
set ::actualAnalytPar(SD,a4,min) "-1e+200"
set ::actualAnalytPar(SD,a3,distr) "0"
set ::actualAnalytPar(FF,l8,var) "0"
set ::actualAnalytPar(SD,a10,err) "0"
set ::actualAnalytPar(sumR_Ac) "13.7929"
set ::actualAnalytPar(FF,l9,limits) "0"
set ::actualAnalytPar(SD,a6,max) "1e+200"
set ::actualAnalytPar(FF,l1,min) "-1e+200"
set ::actualAnalytPar(SQ,how) "0"
set ::actualAnalytPar(SQ,s4,min) "-1e+200"
set ::actualAnalytPar(SD,a8,label) ""
set ::actualAnalytPar(SD,a10,label) ""
set ::actualAnalytPar(SQ,s10,var) "0"
set ::actualAnalytPar(FF,l3,max) "1e+200"
set ::actualAnalytPar(FF,l5,active) "0"
set ::actualAnalytPar(SQ,s6,distr) "0"
set ::actualAnalytPar(SQ,s6,max) "1e+200"
set ::actualAnalytPar(SD,a2,limits) "0"
set ::actualAnalytPar(FF,l9,min) "-1e+200"
set ::actualAnalytPar(FF,l9,distr) "0"
set ::actualAnalytPar(SD,a6,err) "0"
set ::actualAnalytPar(SD,a2,distr) "0"
set ::actualAnalytPar(FF,l7,limits) "0"
set ::actualAnalytPar(FF,l3,err) "0"
set ::actualAnalytPar(w_MomentsAnalytPar) ""
set ::actualAnalytPar(SQ,s6,err) "0"
set ::actualAnalytPar(SD,a7,label) ""
set ::actualAnalytPar(FF,l3,active) "0"
set ::actualAnalytPar(SD,a8,var) "0"
set ::actualAnalytPar(SQ,s5,distr) "0"
set ::actualAnalytPar(SD,a1,min) "-1e+200"
set ::actualAnalytPar(FF,l5,var) "0"
set ::actualAnalytPar(FF,l8,distr) "0"
set ::actualAnalytPar(SD,a1,distr) "0"
set ::actualAnalytPar(SQ,param_count_old) "10"
set ::actualAnalytPar(FF,l5,limits) "0"
set ::actualAnalytPar(FF,l10,max) "1e+200"
set ::actualAnalytPar(SQ,s8,var) "0"
set ::actualAnalytPar(SD,a3,max) "1e+200"
set ::actualAnalytPar(SQ,s1,min) "-1e+200"
set ::actualAnalytPar(SD,a9,min) "-1e+200"
set ::actualAnalytPar(FF,l1,active) "0"
set ::actualAnalytPar(SD,a6,label) ""
set ::actualAnalytPar(SQ,s3,max) "1e+200"
set ::actualAnalytPar(SQ,s4,distr) "0"
set ::actualAnalytPar(FF,param_count) "10"
set ::actualAnalytPar(FF,l6,min) "-1e+200"
set ::actualAnalytPar(FF,l10,err) "0"
set ::actualAnalytPar(SQ,s9,min) "-1e+200"
set ::actualAnalytPar(SD,a3,err) "3.30109"
set ::actualAnalytPar(FF,l3,limits) "0"
set ::actualAnalytPar(FF,l7,distr) "0"
set ::actualAnalytPar(FF,l8,max) "1e+200"
set ::actualAnalytPar(w) ""
set ::actualAnalytPar(SQ,s9,label) ""
set ::actualAnalytPar(SQ,s3,err) "0"
set ::actualAnalytPar(SQ,s9,active) "0"
set ::actualAnalytPar(SD,a5,label) ""
set ::actualAnalytPar(SD,a10,min) "-1e+200"
set ::actualAnalytPar(SQ,s10,max) "1e+200"
set ::actualAnalytPar(old_actual_SD) "2"
set ::actualAnalytPar(SD,a5,var) "0"
set ::actualAnalytPar(SQ,s3,distr) "0"
set ::actualAnalytPar(FF,l8,err) "0"
set ::actualAnalytPar(FF,l1,limits) "0"
set ::actualAnalytPar(FF,l2,var) "0"
set ::actualAnalytPar(SQ,s10,active) "0"
set ::actualAnalytPar(SD,param_count) "10"
set ::actualAnalytPar(FF,l6,distr) "0"
set ::actualAnalytPar(SQ,s5,var) "0"
set ::actualAnalytPar(SQ,s8,label) ""
set ::actualAnalytPar(SQ,s10,err) "0"
set ::actualAnalytPar(SQ,s7,active) "0"
set ::actualAnalytPar(SD,a6,min) "-1e+200"
set ::actualAnalytPar(SD,a4,label) ""
set ::actualAnalytPar(SD,a9,active) "0"
set ::actualAnalytPar(SD,a8,max) "1e+200"
set ::actualAnalytPar(SQ,s2,distr) "0"
set ::actualAnalytPar(FF,l3,min) "-1e+200"
set ::actualAnalytPar(SQ,s6,min) "-1e+200"
set ::actualAnalytPar(error) "0"
set ::actualAnalytPar(SQ,s9,limits) "0"
set ::actualAnalytPar(FF,typestr) "Sphere"
set ::actualAnalytPar(FF,l5,max) "1e+200"
set ::actualAnalytPar(FF,l5,distr) "0"
set ::actualAnalytPar(SQ,s8,max) "1e+200"
set ::actualAnalytPar(SQ,s7,label) ""
set ::actualAnalytPar(<sumR^0>) "1.03044e-027"
set ::actualAnalytPar(SQ,s5,active) "0"
set ::actualAnalytPar(SD,a8,err) "0"
set ::actualAnalytPar(SQ,s10,limits) "0"
set ::actualAnalytPar(SD,a3,label) {X0 =}
set ::actualAnalytPar(SD,a2,var) "8.29554"
set ::actualAnalytPar(SD,a7,active) "0"
set ::actualAnalytPar(SQ,s1,distr) "0"
set ::actualAnalytPar(FF,l5,err) "0"
set ::actualAnalytPar(SQ,s8,err) "0"
set ::actualAnalytPar(SQ,s7,limits) "0"
set ::actualAnalytPar(<sumR^1>) "8.54078"
set ::actualAnalytPar(SQ,s2,var) "0.2"
set ::actualAnalytPar(FF,l4,distr) "0"
set ::actualAnalytPar(SD,a9,limits) "0"
set ::actualAnalytPar(SQ,s6,label) ""
set ::actualAnalytPar(FF,l10,min) "-1e+200"
set ::actualAnalytPar(SQ,s3,active) "0"
set ::actualAnalytPar(FF,l10,distr) "0"
set ::actualAnalytPar(SD,a3,min) "-1e+200"
set ::actualAnalytPar(actual_SD) "2"
set ::actualAnalytPar(FF,l7,var) "0"
set ::actualAnalytPar(<sumR^2>) "77.5472"
set ::actualAnalytPar(FF,l9,label) ""
set ::actualAnalytPar(SD,a5,active) "0"
set ::actualAnalytPar(SD,a2,label) {s =}
set ::actualAnalytPar(SD,a5,max) "1e+200"
set ::actualAnalytPar(SQ,s5,limits) "0"
set ::actualAnalytPar(SQ,s3,min) "-1e+200"
set ::actualAnalytPar(FF,l2,max) "1e+200"
set ::actualAnalytPar(FF,l3,distr) "0"
set ::actualAnalytPar(SD,a7,limits) "0"
set ::actualAnalytPar(SQ,s5,max) "1e+200"
set ::actualAnalytPar(<sumR^3>) "760.097"
set ::actualAnalytPar(SQ,s1,active) "0"
set ::actualAnalytPar(FF,l8,min) "-1e+200"
set ::actualAnalytPar(SQ,s5,label) ""
set ::actualAnalytPar(SD,a5,err) "0"
set ::actualAnalytPar(SD,a3,active) "1"
set ::actualAnalytPar(FF,l8,label) ""
set ::actualAnalytPar(SD,a1,label) {N =}
set ::actualAnalytPar(R_RG) "47.3421"
set ::actualAnalytPar(<sumR^4>) "8722.37"
set ::actualAnalytPar(FF,l2,err) "0"
set ::actualAnalytPar(SQ,s10,min) "-1e+200"
set ::actualAnalytPar(SQ,s3,limits) "0"
set ::actualAnalytPar(FF,l8,active) "0"
set ::actualAnalytPar(SQ,s5,err) "0"
set ::actualAnalytPar(SD,a5,limits) "0"
set ::actualAnalytPar(R_lc) "42.6689"
set ::actualAnalytPar(FF,l2,distr) "0"
set ::actualAnalytPar(SD,a7,var) "0"
set ::actualAnalytPar(SQ,s4,label) ""
set ::actualAnalytPar(<sumR^5>) "144605"
set ::actualAnalytPar(FF,l4,var) "1.017e+011"
set ::actualAnalytPar(SD,a1,active) "1"
set ::actualAnalytPar(SD,typestr) "Gaussian"
set ::actualAnalytPar(R_li) "41.1366"
set ::actualAnalytPar(SQ,s7,var) "0"
set ::actualAnalytPar(sumR_RG) "42.9734"
set ::actualAnalytPar(FF,l7,label) ""
set ::actualAnalytPar(SD,a2,max) "1e+200"
set ::actualAnalytPar(plottype) "-1"
set ::actualAnalytPar(SQ,s1,limits) "0"
set ::actualAnalytPar(FF,l6,active) "0"
set ::actualAnalytPar(SD,a8,min) "-1e+200"
set ::actualAnalytPar(sumR_lc) "11.4753"
set ::actualAnalytPar(<sumR^6>) "4.05954e+006"
set ::actualAnalytPar(SD,a3,limits) "0"
set ::actualAnalytPar(SQ,s2,max) "1e+200"
set ::actualAnalytPar(FF,l1,distr) "1"
set ::actualAnalytPar(FF,l5,min) "-1e+200"
set ::actualAnalytPar(FF,l8,limits) "0"
set ::actualAnalytPar(SQ,s3,label) ""
set ::actualAnalytPar(SQ,s8,min) "-1e+200"
set ::actualAnalytPar(sumR_li) "9.80174"
set ::actualAnalytPar(SD,a2,err) "3.04326"
set ::actualAnalytPar(FF,l7,max) "1e+200"
set ::actualAnalytPar(<sumR^7>) "1.62599e+008"
set ::actualAnalytPar(FF,l6,label) ""
set ::actualAnalytPar(FF,l4,active) "0"
set ::actualAnalytPar(SQ,s2,err) "0"
set ::actualAnalytPar(SD,param_count_old) "10"
set ::actualAnalytPar(SD,a1,limits) "0"
set ::actualAnalytPar(SD,a4,var) "10"
set ::actualAnalytPar(<sumR^8>) "7.49682e+009"
set ::actualAnalytPar(FF,l6,limits) "0"
set ::actualAnalytPar(FF,l7,err) "0"
set ::actualAnalytPar(SQ,s2,label) ""
set ::actualAnalytPar(FF,l1,var) "10"
set ::actualAnalytPar(SQ,s4,var) "0"
set ::actualAnalytPar(FF,l5,label) ""
set ::actualAnalytPar(fitSDFF) "yes"
set ::actualAnalytPar(FF,l2,active) "0"
set ::actualAnalytPar(R_VP) "44.0596"
set ::actualAnalytPar(FF,param_count_old) "10"
set ::actualAnalytPar(SD,a5,min) "-1e+200"
set ::actualAnalytPar(alambda) "0"
set ::actualAnalytPar(<R^0>) "6.51069e-031"
set ::actualAnalytPar(FF,l9,var) "0"
set ::actualAnalytPar(max_SD) "2"
set ::actualAnalytPar(common_names) ""
set ::actualAnalytPar(SD,a7,max) "1e+200"
set ::actualAnalytPar(SQ,s10,distr) "0"
set ::actualAnalytPar(FF,l2,min) "-1e+200"
set ::actualAnalytPar(FF,l4,limits) "0"
set ::actualAnalytPar(SD,a9,distr) "0"
set ::actualAnalytPar(SQ,s5,min) "-1e+200"
set ::actualAnalytPar(SQ,s1,label) ""
set ::actualAnalytPar(SQ,param_count) "10"
set ::actualAnalytPar(FF,l4,max) "1e+200"
set ::actualAnalytPar(<R^1>) "37.6505"
set ::actualAnalytPar(SQ,s7,max) "1e+200"
set ::actualAnalytPar(sumR_VP) "17.4798"
set ::actualAnalytPar(FF,l4,label) {eta =}
set ::actualAnalytPar(substrSDFF) "no"
set ::actualAnalytPar(SD,a7,err) "0"
set ::actualAnalytPar(FF,l10,label) ""
set ::actualAnalytPar(SD,a1,var) "6.5107e-031"
set ::actualAnalytPar(<R^2>) "1486.37"
set ::actualAnalytPar(FF,l2,limits) "0"
set ::actualAnalytPar(FF,l4,err) "0"
set ::actualAnalytPar(SD,a8,distr) "0"
set ::actualAnalytPar(SD,a10,distr) "0"
set ::actualAnalytPar(SQ,s7,err) "0"
set ::tmpactualAnalytPar(SQ,s1,var) "100"
set ::tmpactualAnalytPar(SD,a9,var) "0"
set ::tmpactualAnalytPar(FF,l3,label) ""
set ::tmpactualAnalytPar(SQ,s8,active) "0"
set ::tmpactualAnalytPar(sumfp) "0.00328079"
set ::tmpactualAnalytPar(<R^3>) "61144.1"
set ::tmpactualAnalytPar(FF,l10,active) "0"
set ::tmpactualAnalytPar(fp) "0.000166752"
set ::tmpactualAnalytPar(SD,a2,min) "-1e+200"
set ::tmpactualAnalytPar(FF,l6,var) "0"
set ::tmpactualAnalytPar(SQ,s9,var) "0"
set ::tmpactualAnalytPar(SD,a4,max) "1e+200"
set ::tmpactualAnalytPar(SD,a7,distr) "0"
set ::tmpactualAnalytPar(SQ,s2,min) "-1e+200"
set ::tmpactualAnalytPar(<R^4>) "2.60895e+006"
set ::tmpactualAnalytPar(FF,l1,max) "1e+200"
set ::tmpactualAnalytPar(SQ,s4,max) "1e+200"
set ::tmpactualAnalytPar(SQ,s6,active) "0"
set ::tmpactualAnalytPar(SD,a10,var) "0"
set ::tmpactualAnalytPar(FF,l2,label) ""
set ::tmpactualAnalytPar(FF,l7,min) "-1e+200"
set ::tmpactualAnalytPar(SQ,typestr) "None"
set ::tmpactualAnalytPar(SD,a8,active) "0"
set ::tmpactualAnalytPar(SD,a4,err) "0"
set ::tmpactualAnalytPar(FF,l9,max) "1e+200"
set ::tmpactualAnalytPar(<R^5>) "1.15059e+008"
set ::tmpactualAnalytPar(SQ,s8,limits) "0"
set ::tmpactualAnalytPar(FF,l1,err) "0"
set ::tmpactualAnalytPar(FF,l10,limits) "0"
set ::tmpactualAnalytPar(SD,a6,distr) "0"
set ::tmpactualAnalytPar(SQ,s4,err) "0"
set ::tmpactualAnalytPar(SD,a10,active) "0"
set ::tmpactualAnalytPar(SD,a6,var) "0"
set ::tmpactualAnalytPar(SQ,s4,active) "0"
set ::tmpactualAnalytPar(<R^6>) "5.22968e+009"
set ::tmpactualAnalytPar(FF,l1,label) {R =}
set ::tmpactualAnalytPar(SD,a6,active) "0"
set ::tmpactualAnalytPar(FF,l9,err) "0"
set ::tmpactualAnalytPar(FF,l3,var) "0"
set ::tmpactualAnalytPar(SQ,s9,distr) "0"
set ::tmpactualAnalytPar(SQ,s6,var) "0"
set ::tmpactualAnalytPar(SD,a1,max) "1e+200"
set ::tmpactualAnalytPar(SQ,s6,limits) "0"
set ::tmpactualAnalytPar(<R^7>) "2.44406e+011"
set ::tmpactualAnalytPar(SD,a8,limits) "0"
set ::tmpactualAnalytPar(SD,a5,distr) "0"
set ::tmpactualAnalytPar(SD,a7,min) "-1e+200"
set ::tmpactualAnalytPar(SQ,s2,active) "0"
set ::tmpactualAnalytPar(SQ,s1,max) "1e+200"
set ::tmpactualAnalytPar(SD,a9,max) "1e+200"
set ::tmpactualAnalytPar(SD,a4,active) "0"
set ::tmpactualAnalytPar(FF,l4,min) "-1e+200"
set ::tmpactualAnalytPar(SQ,s7,min) "-1e+200"
set ::tmpactualAnalytPar(<R^8>) "1.17212e+013"
set ::tmpactualAnalytPar(w_AnalytPar) ""
set ::tmpactualAnalytPar(SD,a1,err) "1.4766e-031"
set ::tmpactualAnalytPar(SD,a10,limits) "0"
set ::tmpactualAnalytPar(FF,l6,max) "1e+200"
set ::tmpactualAnalytPar(SQ,s8,distr) "0"
set ::tmpactualAnalytPar(SQ,s4,limits) "0"
set ::tmpactualAnalytPar(FF,l9,active) "0"
set ::tmpactualAnalytPar(SQ,s9,max) "1e+200"
set ::tmpactualAnalytPar(SD,a6,limits) "0"
set ::tmpactualAnalytPar(SQ,s1,err) "0"
set ::tmpactualAnalytPar(SD,a4,distr) "0"
set ::tmpactualAnalytPar(SD,a9,err) "0"
set ::tmpactualAnalytPar(FF,l10,var) "0"
set ::tmpactualAnalytPar(SD,a3,var) "37.6503"
set ::tmpactualAnalytPar(R_Ac) "43.3793"
set ::tmpactualAnalytPar(SD,a2,active) "1"
set ::tmpactualAnalytPar(SD,a10,max) "1e+200"
set ::tmpactualAnalytPar(FF,l6,err) "0"
set ::tmpactualAnalytPar(SQ,s10,label) ""
set ::tmpactualAnalytPar(SD,a9,label) ""
set ::tmpactualAnalytPar(SQ,s9,err) "0"
set ::tmpactualAnalytPar(SQ,s3,var) "0"
set ::tmpactualAnalytPar(SQ,s2,limits) "0"
set ::tmpactualAnalytPar(FF,l7,active) "0"
set ::tmpactualAnalytPar(SQ,s7,distr) "0"
set ::tmpactualAnalytPar(calcSDFF) "yes"
set ::tmpactualAnalytPar(SD,a4,limits) "0"
set ::tmpactualAnalytPar(SD,a4,min) "-1e+200"
set ::tmpactualAnalytPar(SD,a3,distr) "0"
set ::tmpactualAnalytPar(FF,l8,var) "0"
set ::tmpactualAnalytPar(SD,a10,err) "0"
set ::tmpactualAnalytPar(sumR_Ac) "13.7929"
set ::tmpactualAnalytPar(FF,l9,limits) "0"
set ::tmpactualAnalytPar(SD,a6,max) "1e+200"
set ::tmpactualAnalytPar(FF,l1,min) "-1e+200"
set ::tmpactualAnalytPar(SQ,how) "0"
set ::tmpactualAnalytPar(SQ,s4,min) "-1e+200"
set ::tmpactualAnalytPar(SD,a8,label) ""
set ::tmpactualAnalytPar(SD,a10,label) ""
set ::tmpactualAnalytPar(SQ,s10,var) "0"
set ::tmpactualAnalytPar(FF,l3,max) "1e+200"
set ::tmpactualAnalytPar(FF,l5,active) "0"
set ::tmpactualAnalytPar(SQ,s6,distr) "0"
set ::tmpactualAnalytPar(SQ,s6,max) "1e+200"
set ::tmpactualAnalytPar(SD,a2,limits) "0"
set ::tmpactualAnalytPar(FF,l9,min) "-1e+200"
set ::tmpactualAnalytPar(FF,l9,distr) "0"
set ::tmpactualAnalytPar(SD,a6,err) "0"
set ::tmpactualAnalytPar(SD,a2,distr) "0"
set ::tmpactualAnalytPar(FF,l7,limits) "0"
set ::tmpactualAnalytPar(FF,l3,err) "0"
set ::tmpactualAnalytPar(w_MomentsAnalytPar) ""
set ::tmpactualAnalytPar(SQ,s6,err) "0"
set ::tmpactualAnalytPar(SD,a7,label) ""
set ::tmpactualAnalytPar(FF,l3,active) "0"
set ::tmpactualAnalytPar(SD,a8,var) "0"
set ::tmpactualAnalytPar(SQ,s5,distr) "0"
set ::tmpactualAnalytPar(SD,a1,min) "-1e+200"
set ::tmpactualAnalytPar(FF,l5,var) "0"
set ::tmpactualAnalytPar(FF,l8,distr) "0"
set ::tmpactualAnalytPar(SD,a1,distr) "0"
set ::tmpactualAnalytPar(SQ,param_count_old) "10"
set ::tmpactualAnalytPar(FF,l5,limits) "0"
set ::tmpactualAnalytPar(FF,l10,max) "1e+200"
set ::tmpactualAnalytPar(SQ,s8,var) "0"
set ::tmpactualAnalytPar(SD,a3,max) "1e+200"
set ::tmpactualAnalytPar(SQ,s1,min) "-1e+200"
set ::tmpactualAnalytPar(SD,a9,min) "-1e+200"
set ::tmpactualAnalytPar(FF,l1,active) "0"
set ::tmpactualAnalytPar(SD,a6,label) ""
set ::tmpactualAnalytPar(SQ,s3,max) "1e+200"
set ::tmpactualAnalytPar(SQ,s4,distr) "0"
set ::tmpactualAnalytPar(FF,param_count) "10"
set ::tmpactualAnalytPar(FF,l6,min) "-1e+200"
set ::tmpactualAnalytPar(FF,l10,err) "0"
set ::tmpactualAnalytPar(SQ,s9,min) "-1e+200"
set ::tmpactualAnalytPar(SD,a3,err) "3.30109"
set ::tmpactualAnalytPar(FF,l3,limits) "0"
set ::tmpactualAnalytPar(FF,l7,distr) "0"
set ::tmpactualAnalytPar(FF,l8,max) "1e+200"
set ::tmpactualAnalytPar(w) ""
set ::tmpactualAnalytPar(SQ,s9,label) ""
set ::tmpactualAnalytPar(SQ,s3,err) "0"
set ::tmpactualAnalytPar(SQ,s9,active) "0"
set ::tmpactualAnalytPar(SD,a5,label) ""
set ::tmpactualAnalytPar(SD,a10,min) "-1e+200"
set ::tmpactualAnalytPar(SQ,s10,max) "1e+200"
set ::tmpactualAnalytPar(old_actual_SD) "2"
set ::tmpactualAnalytPar(SD,a5,var) "0"
set ::tmpactualAnalytPar(SQ,s3,distr) "0"
set ::tmpactualAnalytPar(FF,l8,err) "0"
set ::tmpactualAnalytPar(FF,l1,limits) "0"
set ::tmpactualAnalytPar(FF,l2,var) "0"
set ::tmpactualAnalytPar(SQ,s10,active) "0"
set ::tmpactualAnalytPar(SD,param_count) "10"
set ::tmpactualAnalytPar(FF,l6,distr) "0"
set ::tmpactualAnalytPar(SQ,s5,var) "0"
set ::tmpactualAnalytPar(SQ,s8,label) ""
set ::tmpactualAnalytPar(SQ,s10,err) "0"
set ::tmpactualAnalytPar(SQ,s7,active) "0"
set ::tmpactualAnalytPar(SD,a6,min) "-1e+200"
set ::tmpactualAnalytPar(SD,a4,label) ""
set ::tmpactualAnalytPar(SD,a9,active) "0"
set ::tmpactualAnalytPar(SD,a8,max) "1e+200"
set ::tmpactualAnalytPar(SQ,s2,distr) "0"
set ::tmpactualAnalytPar(FF,l3,min) "-1e+200"
set ::tmpactualAnalytPar(SQ,s6,min) "-1e+200"
set ::tmpactualAnalytPar(error) "0"
set ::tmpactualAnalytPar(SQ,s9,limits) "0"
set ::tmpactualAnalytPar(FF,typestr) "Sphere"
set ::tmpactualAnalytPar(FF,l5,max) "1e+200"
set ::tmpactualAnalytPar(FF,l5,distr) "0"
set ::tmpactualAnalytPar(SQ,s8,max) "1e+200"
set ::tmpactualAnalytPar(SQ,s7,label) ""
set ::tmpactualAnalytPar(<sumR^0>) "1.03044e-027"
set ::tmpactualAnalytPar(SQ,s5,active) "0"
set ::tmpactualAnalytPar(SD,a8,err) "0"
set ::tmpactualAnalytPar(SQ,s10,limits) "0"
set ::tmpactualAnalytPar(SD,a3,label) {X0 =}
set ::tmpactualAnalytPar(SD,a2,var) "8.29554"
set ::tmpactualAnalytPar(SD,a7,active) "0"
set ::tmpactualAnalytPar(SQ,s1,distr) "0"
set ::tmpactualAnalytPar(FF,l5,err) "0"
set ::tmpactualAnalytPar(SQ,s8,err) "0"
set ::tmpactualAnalytPar(SQ,s7,limits) "0"
set ::tmpactualAnalytPar(<sumR^1>) "8.54078"
set ::tmpactualAnalytPar(SQ,s2,var) "0.2"
set ::tmpactualAnalytPar(FF,l4,distr) "0"
set ::tmpactualAnalytPar(SD,a9,limits) "0"
set ::tmpactualAnalytPar(SQ,s6,label) ""
set ::tmpactualAnalytPar(FF,l10,min) "-1e+200"
set ::tmpactualAnalytPar(SQ,s3,active) "0"
set ::tmpactualAnalytPar(FF,l10,distr) "0"
set ::tmpactualAnalytPar(SD,a3,min) "-1e+200"
set ::tmpactualAnalytPar(actual_SD) "2"
set ::tmpactualAnalytPar(FF,l7,var) "0"
set ::tmpactualAnalytPar(<sumR^2>) "77.5472"
set ::tmpactualAnalytPar(FF,l9,label) ""
set ::tmpactualAnalytPar(SD,a5,active) "0"
set ::tmpactualAnalytPar(SD,a2,label) {s =}
set ::tmpactualAnalytPar(SD,a5,max) "1e+200"
set ::tmpactualAnalytPar(SQ,s5,limits) "0"
set ::tmpactualAnalytPar(SQ,s3,min) "-1e+200"
set ::tmpactualAnalytPar(FF,l2,max) "1e+200"
set ::tmpactualAnalytPar(FF,l3,distr) "0"
set ::tmpactualAnalytPar(SD,a7,limits) "0"
set ::tmpactualAnalytPar(SQ,s5,max) "1e+200"
set ::tmpactualAnalytPar(<sumR^3>) "760.097"
set ::tmpactualAnalytPar(SQ,s1,active) "0"
set ::tmpactualAnalytPar(FF,l8,min) "-1e+200"
set ::tmpactualAnalytPar(SQ,s5,label) ""
set ::tmpactualAnalytPar(SD,a5,err) "0"
set ::tmpactualAnalytPar(SD,a3,active) "1"
set ::tmpactualAnalytPar(FF,l8,label) ""
set ::tmpactualAnalytPar(SD,a1,label) {N =}
set ::tmpactualAnalytPar(R_RG) "47.3421"
set ::tmpactualAnalytPar(FF,l2,err) "0"
set ::tmpactualAnalytPar(<sumR^4>) "8722.37"
set ::tmpactualAnalytPar(FF,l8,active) "0"
set ::tmpactualAnalytPar(SQ,s3,limits) "0"
set ::tmpactualAnalytPar(SQ,s10,min) "-1e+200"
set ::tmpactualAnalytPar(SQ,s5,err) "0"
set ::tmpactualAnalytPar(SD,a5,limits) "0"
set ::tmpactualAnalytPar(SD,a7,var) "0"
set ::tmpactualAnalytPar(FF,l2,distr) "0"
set ::tmpactualAnalytPar(R_lc) "42.6689"
set ::tmpactualAnalytPar(SQ,s4,label) ""
set ::tmpactualAnalytPar(<sumR^5>) "144605"
set ::tmpactualAnalytPar(SD,a1,active) "1"
set ::tmpactualAnalytPar(FF,l4,var) "1.017e+011"
set ::tmpactualAnalytPar(R_li) "41.1366"
set ::tmpactualAnalytPar(SD,typestr) "Gaussian"
set ::tmpactualAnalytPar(sumR_RG) "42.9734"
set ::tmpactualAnalytPar(SQ,s7,var) "0"
set ::tmpactualAnalytPar(FF,l7,label) ""
set ::tmpactualAnalytPar(SD,a2,max) "1e+200"
set ::tmpactualAnalytPar(plottype) "-1"
set ::tmpactualAnalytPar(FF,l6,active) "0"
set ::tmpactualAnalytPar(SQ,s1,limits) "0"
set ::tmpactualAnalytPar(SD,a8,min) "-1e+200"
set ::tmpactualAnalytPar(SD,a3,limits) "0"
set ::tmpactualAnalytPar(<sumR^6>) "4.05954e+006"
set ::tmpactualAnalytPar(sumR_lc) "11.4753"
set ::tmpactualAnalytPar(FF,l1,distr) "1"
set ::tmpactualAnalytPar(SQ,s2,max) "1e+200"
set ::tmpactualAnalytPar(FF,l5,min) "-1e+200"
set ::tmpactualAnalytPar(FF,l8,limits) "0"
set ::tmpactualAnalytPar(SQ,s3,label) ""
set ::tmpactualAnalytPar(SD,a2,err) "3.04326"
set ::tmpactualAnalytPar(sumR_li) "9.80174"
set ::tmpactualAnalytPar(SQ,s8,min) "-1e+200"
set ::tmpactualAnalytPar(FF,l7,max) "1e+200"
set ::tmpactualAnalytPar(<sumR^7>) "1.62599e+008"
set ::tmpactualAnalytPar(FF,l6,label) ""
set ::tmpactualAnalytPar(FF,l4,active) "0"
set ::tmpactualAnalytPar(SD,param_count_old) "10"
set ::tmpactualAnalytPar(SQ,s2,err) "0"
set ::tmpactualAnalytPar(SD,a1,limits) "0"
set ::tmpactualAnalytPar(SD,a4,var) "10"
set ::tmpactualAnalytPar(<sumR^8>) "7.49682e+009"
set ::tmpactualAnalytPar(FF,l7,err) "0"
set ::tmpactualAnalytPar(FF,l6,limits) "0"
set ::tmpactualAnalytPar(SQ,s2,label) ""
set ::tmpactualAnalytPar(FF,l1,var) "10"
set ::tmpactualAnalytPar(SQ,s4,var) "0"
set ::tmpactualAnalytPar(FF,l5,label) ""
set ::tmpactualAnalytPar(FF,l2,active) "0"
set ::tmpactualAnalytPar(fitSDFF) "yes"
set ::tmpactualAnalytPar(FF,param_count_old) "10"
set ::tmpactualAnalytPar(R_VP) "44.0596"
set ::tmpactualAnalytPar(SD,a5,min) "-1e+200"
set ::tmpactualAnalytPar(FF,l9,var) "0"
set ::tmpactualAnalytPar(<R^0>) "6.51069e-031"
set ::tmpactualAnalytPar(alambda) "0"
set ::tmpactualAnalytPar(max_SD) "2"
set ::tmpactualAnalytPar(common_names) ""
set ::tmpactualAnalytPar(SD,a7,max) "1e+200"
set ::tmpactualAnalytPar(SQ,s10,distr) "0"
set ::tmpactualAnalytPar(FF,l4,limits) "0"
set ::tmpactualAnalytPar(FF,l2,min) "-1e+200"
set ::tmpactualAnalytPar(SD,a9,distr) "0"
set ::tmpactualAnalytPar(SQ,s5,min) "-1e+200"
set ::tmpactualAnalytPar(SQ,s1,label) ""
set ::tmpactualAnalytPar(SQ,param_count) "10"
set ::tmpactualAnalytPar(FF,l4,max) "1e+200"
set ::tmpactualAnalytPar(<R^1>) "37.6505"
set ::tmpactualAnalytPar(sumR_VP) "17.4798"
set ::tmpactualAnalytPar(SQ,s7,max) "1e+200"
set ::tmpactualAnalytPar(FF,l4,label) {eta =}
set ::tmpactualAnalytPar(substrSDFF) "no"
set ::tmpactualAnalytPar(SD,a7,err) "0"
set ::tmpactualAnalytPar(FF,l10,label) ""
set ::tmpactualAnalytPar(SD,a1,var) "6.5107e-031"
set ::tmpactualAnalytPar(FF,l2,limits) "0"
set ::tmpactualAnalytPar(<R^2>) "1486.37"
set ::tmpactualAnalytPar(FF,l4,err) "0"
set ::tmpactualAnalytPar(SD,a8,distr) "0"
set ::tmpactualAnalytPar(SD,a10,distr) "0"
set ::tmpactualAnalytPar(SQ,s7,err) "0"
set ::GlobalAnalytPar(FF,typestr) { Sphere }
set ::GlobalAnalytPar(SD,typestr) { LogNorm }
set ::GlobalAnalytPar(SQ,typestr) { None }
set ::AnalytPar(FF,typestr) { Sphere Sphere }
set ::AnalytPar(SD,typestr) { Gaussian Gaussian }
set ::AnalytPar(SQ,typestr) { None None }
set ::tmpAnalytPar(FF,typestr) { Sphere Sphere }
set ::tmpAnalytPar(SD,typestr) { Gaussian Gaussian }
set ::tmpAnalytPar(SQ,typestr) { None None }
set ::actualAnalytPar(FF,typestr) { Sphere }
set ::actualAnalytPar(SD,typestr) { Gaussian }
set ::actualAnalytPar(SQ,typestr) { None }
set ::tmpactualAnalytPar(FF,typestr) { Sphere }
set ::tmpactualAnalytPar(SD,typestr) { Gaussian }
set ::tmpactualAnalytPar(SQ,typestr) { None }
set IQGraph(e,fill) "Black"
set IQGraph(e.resstipples) ""
set IQGraph(e,scale) "no"
set IQGraph(e,dash) "0"
set IQGraph(e,linewidth) "2"
set IQGraph(y,min) "1e-5"
set IQGraph(l,hide) "yes"
set IQGraph(e,resoutline) "blue"
set IQGraph(e,xdata) {{0.05668963 0.06333026 0.06997088 0.0766115 0.08325212 0.08989273 0.09653333 0.1031739 0.1098145 0.1164551 0.1230957 0.1297363 0.1363768 0.1430174 0.1496579 0.1562985 0.162939 0.1695795 0.17622 0.1828605 0.189501 0.1961415 0.2027819 0.2094224 0.2160628 0.2227033 0.2293437 0.2359841 0.2426245 0.2492648 0.2559052 0.2625455 0.2691858 0.2758262 0.2824665 0.2891067 0.295747 0.3023872 0.3090274 0.3156677 0.3223078 0.328948 0.3355882 0.3422283 0.3488684 0.3555085 0.3621485 0.3687886 0.3754286 0.3820686 0.3887086 0.3953485 0.4019884 0.4086284 0.4152682 0.4219081 0.4285479 0.4351877 0.4418275 0.4484672 0.455107 0.4617467 0.4683863 0.475026 0.4816656 0.4883052 0.4949447 0.5015843 0.5082238 0.5148632 0.5215027 0.5281421 0.5347814 0.5414208 0.5480601 0.5546994 0.5613386 0.5679778 0.574617 0.5812561 0.5878952 0.5945343 0.6011733 0.6078123 0.6144513 0.6210902 0.6277291 0.634368 0.6410068 0.6476456 0.6542843 0.660923 0.6675616 0.6742003 0.6808388 0.6874774 0.6941159 0.7007543 0.7073927 0.7140311 0.7206694 0.7273077 0.733946 0.7405842 0.7472223 0.7538604 0.7604985 0.7671365 0.7737745 0.7804124 0.7870503 0.7936881 0.8003259 0.8069636 0.8136013 0.820239 0.8268766 0.8335141 0.8401516 0.846789 0.8534264 0.8600638 0.8667011 0.8733383 0.8799755 0.8866126 0.8932497 0.8998867 0.9065237 0.9131606 0.9197975 0.9264343 0.933071 0.9397077 0.9463444 0.952981 0.9596175 0.966254 0.9728904 0.9795267 0.986163 0.9927993 0.9994355 1.006072 1.012708 1.019344 1.02598 1.032615 1.039251 1.045887 1.052523 1.059158 1.065794 1.072429 1.079065 1.0857 1.092336 1.098971 1.105606 1.112241 1.118876 1.125511 1.132146 1.138781 1.145416 1.15205 1.158685 1.16532 1.171954 1.178588 1.185223 1.191857 1.198491 1.205125 1.21176 1.218394 1.225027 1.231661 1.238295 1.244929 1.251562 1.258196 1.264829 1.271463 1.278096 1.284729 1.291363 1.297996 1.304629 1.311262 1.317895 1.324527 1.33116 1.337793 1.344425 1.351058 1.35769 1.364322 1.370955 1.377587 1.384219 1.390851 1.397483 1.404115 1.410746 1.417378 1.42401 1.430641 1.437272 1.443904 1.450535 1.457166 1.463797 1.470428 1.477059 1.48369 1.490321 1.496951 1.503582 1.510212 1.516842 1.523473 1.530103 1.536733 1.543363 1.549993 1.556623 1.563252 1.569882 1.576511 1.583141 1.58977 1.596399 1.603028 1.609657 1.616286 1.622915 1.629544 1.636173 1.642801 1.64943 1.656058 1.662686 1.669314 1.675943 1.68257 1.689198 1.695826 1.702454 1.709081 1.715709 1.722336 1.728963 1.735591 1.742218 1.748845 1.755471 1.762098 1.768725 1.775351 1.781978 1.788604 1.79523 1.801856 1.808482 1.815108 1.821734 1.82836 1.834985 1.841611 1.848236 1.854861 1.861486 1.868111 1.874736 1.881361 1.887986 1.89461 1.901235 1.907859 1.914483 1.921107 1.927731 1.934355 1.940979 1.947603 1.954226 1.96085 1.967473 1.974096 1.980719 1.987342 1.993965 2.000588 2.00721 2.013833 2.020455 2.027077 2.033699 2.040321 2.046943 2.053565 2.060187 2.066808 2.073429 2.080051 2.086672 2.099914 2.106534 2.113155 2.119776 2.126396 2.133016 2.139636 2.146256 2.152876 2.159496 2.166116 2.172735 2.179354 2.185974 2.192593 2.199212 2.205831 2.212449 2.219068 2.225686 2.232305 2.238923 2.245541 2.258776 2.265394 2.272012 2.278629 2.285246 2.291863 2.29848 2.305097 2.311714 2.31833 2.324947 2.331563 2.338179 2.344795 2.351411 2.358027 2.364642 2.371258 2.377873 2.384488 2.391103 2.397718 2.404333 2.410947 2.417562 2.424176 2.43079 2.437404 2.444018 2.450632 2.457246 2.463859 2.470472 2.483698 2.490311 2.496924 2.503537 2.510149 2.516761 2.523373 2.529985 2.54982 2.556432 2.563043 2.569654 2.576265 2.582875 2.589486 2.596096 2.602707 2.609317 2.615927 2.622537 2.629146 2.635756 2.642365 2.648974 2.655583 2.662192 2.668801 2.67541 2.688626 2.701842 2.70845 2.715058 2.721665 2.728272 2.734879 2.741486 2.748093 2.7547 2.774519 2.781125 2.78773 2.794336 2.800942 2.807547 2.814152 2.820757 2.827362 2.840571 2.847175 2.853779 2.860383 2.880194 2.886798 2.893401 2.900004 2.906606 2.919811 2.939618 2.946219 2.952821 2.972625 2.979226 2.992427 2.999027}}
set IQGraph(e,element) "1"
set IQGraph(y,max) "1e3"
set IQGraph(x,linewidth) "2"
set IQGraph(colorselection) {black red green blue cyan magenta yellow violet purple orange pink gray}
set IQGraph(x,titlefont) {Helvetica 10}
set IQGraph(y,titlecolor) "black"
set IQGraph(y,loose) "no"
set IQGraph(fit,background) "#cccccc"
set IQGraph(x,size) "12"
set IQGraph(e,dashcolor) "Black"
set IQGraph(e,outlinewidth) "1"
set IQGraph(x,ticklength) "10"
set IQGraph(l,posx) "10"
set IQGraph(e,errlinewidth) "1"
set IQGraph(l,posy) "10"
set IQGraph(e,linehide) "0"
set IQGraph(graph,fg) "black"
set IQGraph(e,elementname) "graph1"
set IQGraph(dashnames) {{-} {..} {--} {.-}  {..-} {--.}}
set IQGraph(e,reshide) "no"
set IQGraph(graph,relief) "flat"
set IQGraph(e,pixels) "4"
set IQGraph(dashpattern) {{0} {2 2} {8 2 8 2} {2 2 8 2}  {2 2 2 2 8 2} {8 2 8 2 2 2} }
set IQGraph(x,tickcolor) "black"
set IQGraph(x,logscale) "1"
set IQGraph(e,resstipples) "hline1"
set IQGraph(y,title) "I(Q)"
set IQGraph(l,bg) "white"
set IQGraph(e,errtags) {{marker1 marker2 marker3 marker4 marker5 marker6 marker7 marker8 marker9 marker10 marker11 marker12 marker13 marker14 marker15 marker16 marker17 marker18 marker19 marker20 marker21 marker22 marker23 marker24 marker25 marker26 marker27 marker28 marker29 marker30 marker31 marker32 marker33 marker34 marker35 marker36 marker37 marker38 marker39 marker40 marker41 marker42 marker43 marker44 marker45 marker46 marker47 marker48 marker49 marker50 marker51 marker52 marker53 marker54 marker55 marker56 marker57 marker58 marker59 marker60 marker61 marker62 marker63 marker64 marker65 marker66 marker67 marker68 marker69 marker70 marker71 marker72 marker73 marker74 marker75 marker76 marker77 marker78 marker79 marker80 marker81 marker82 marker83 marker84 marker85 marker86 marker87 marker88 marker89 marker90 marker91 marker92 marker93 marker94 marker95 marker96 marker97 marker98 marker99 marker100 marker101 marker102 marker103 marker104 marker105 marker106 marker107 marker108 marker109 marker110 marker111 marker112 marker113 marker114 marker115 marker116 marker117 marker118 marker119 marker120 marker121 marker122 marker123 marker124 marker125 marker126 marker127 marker128 marker129 marker130 marker131 marker132 marker133 marker134 marker135 marker136 marker137 marker138 marker139 marker140 marker141 marker142 marker143 marker144 marker145 marker146 marker147 marker148 marker149 marker150 marker151 marker152 marker153 marker154 marker155 marker156 marker157 marker158 marker159 marker160 marker161 marker162 marker163 marker164 marker165 marker166 marker167 marker168 marker169 marker170 marker171 marker172 marker173 marker174 marker175 marker176 marker177 marker178 marker179 marker180 marker181 marker182 marker183 marker184 marker185 marker186 marker187 marker188 marker189 marker190 marker191 marker192 marker193 marker194 marker195 marker196 marker197 marker198 marker199 marker200 marker201 marker202 marker203 marker204 marker205 marker206 marker207 marker208 marker209 marker210 marker211 marker212 marker213 marker214 marker215 marker216 marker217 marker218 marker219 marker220 marker221 marker222 marker223 marker224 marker225 marker226 marker227 marker228 marker229 marker230 marker231 marker232 marker233 marker234 marker235 marker236 marker237 marker238 marker239 marker240 marker241 marker242 marker243 marker244 marker245 marker246 marker247 marker248 marker249 marker250 marker251 marker252 marker253 marker254 marker255 marker256 marker257 marker258 marker259 marker260 marker261 marker262 marker263 marker264 marker265 marker266 marker267 marker268 marker269 marker270 marker271 marker272 marker273 marker274 marker275 marker276 marker277 marker278 marker279 marker280 marker281 marker282 marker283 marker284 marker285 marker286 marker287 marker288 marker289 marker290 marker291 marker292 marker293 marker294 marker295 marker296 marker297 marker298 marker299 marker300 marker301 marker302 marker303 marker304 marker305 marker306 marker307 marker308 marker309 marker310 marker311 marker312 marker313 marker314 marker315 marker316 marker317 marker318 marker319 marker320 marker321 marker322 marker323 marker324 marker325 marker326 marker327 marker328 marker329 marker330 marker331 marker332 marker333 marker334 marker335 marker336 marker337 marker338 marker339 marker340 marker341 marker342 marker343 marker344 marker345 marker346 marker347 marker348 marker349 marker350 marker351 marker352 marker353 marker354 marker355 marker356 marker357 marker358 marker359 marker360 marker361 marker362 marker363 marker364 marker365 marker366 marker367 marker368 marker369 marker370 marker371 marker372 marker373 marker374 marker375 marker376 marker377 marker378 marker379 marker380 marker381 marker382 marker383 marker384 marker385 marker386 marker387 marker388 marker389 marker390 marker391 marker392 marker393 marker394 marker395 marker396 marker397 marker398 marker399 marker400 marker401 marker402 marker403 marker404 marker405 marker406 marker407 marker408 marker409 marker410 marker411 marker412 marker413 marker414 marker415 marker416 marker417 marker418 marker419 marker420 marker421 marker422 marker423 marker424 marker425 marker426 marker427}}
set IQGraph(e,symbolhide) "no"
set IQGraph(c,hide) "yes"
set IQGraph(plot,borderwidth) "0"
set IQGraph(y,rot) "0"
set IQGraph(e,smooth) "linear"
set IQGraph(e,offdashcolor) "White"
set IQGraph(g,dash) "0"
set IQGraph(y,color) "Black"
set IQGraph(x,subticks) "5"
set IQGraph(l,padx) {0 0}
set IQGraph(y,linewidth) "2"
set IQGraph(l,pady) {0 0}
set IQGraph(y,titlefont) {Helvetica 10}
set IQGraph(x,loose) "no"
set IQGraph(x,type) "log10(x)"
set IQGraph(c,x) "50"
set IQGraph(y,logscale) "1"
set IQGraph(e.errstipples) ""
set IQGraph(c,y) "4"
set IQGraph(e,restags) ""
set IQGraph(title) ""
set IQGraph(l,anchor) "n"
set IQGraph(GraphName) "IQGraph"
set IQGraph(symbolselection) {square circle diamond plus cross splus scross triangle}
set IQGraph(e,errorhide) "no"
set IQGraph(y,subticks) "5"
set IQGraph(l,ipadx) {0 0}
set IQGraph(c,color) "black"
set IQGraph(margin,plotpadx) {5 5}
set IQGraph(x,tickfont) {Helvetica 10}
set IQGraph(x,title) {Q / nm^-1}
set IQGraph(l,ipady) {0 0}
set IQGraph(l,font) {Helvetica 8}
set IQGraph(y,tickcolor) "black"
set IQGraph(c,linewidth) "1"
set IQGraph(margin,plotpady) {5 5}
set IQGraph(fitrange) "yes"
set IQGraph(margin,right) "0"
set IQGraph(x,min) ""
set IQGraph(e,errfill) "Black"
set IQGraph(height) "512"
set IQGraph(e,erroutline) "blue"
set IQGraph(e,errdash) "0"
set IQGraph(y,ticklength) "10"
set IQGraph(g,color) "black"
set IQGraph(x,max) ""
set IQGraph(g,linewidth) "1"
set IQGraph(x,color) "Black"
set IQGraph(l,legendtext) "unknown"
set IQGraph(e,ydata) {{253.3726 231.1771 194.3649 164.6342 136.427 124.5317 115.9922 115.9823 117.4299 117.127 107.2645 97.97873 95.08385 88.75763 83.16804 78.56811 74.60217 70.61026 64.63307 61.95085 58.63394 54.24548 48.60228 44.55537 43.94353 41.24002 36.73954 34.43617 33.0362 28.75306 25.72722 24.50731 23.06138 21.01008 19.03345 17.30494 15.046 14.80611 11.76562 11.88119 10.92848 8.884744 8.063156 6.95045 6.28254 6.113312 5.128634 4.655442 3.92642 3.500584 3.285533 2.888771 2.618424 2.315462 2.035726 1.886095 1.70004 1.46784 1.502782 1.31999 1.232035 1.084473 1.094005 1.175401 0.9667511 1.007193 0.9715917 0.8865761 0.8681392 0.8029026 0.8503615 0.7385448 0.7754398 0.8337495 0.8722955 0.7370728 0.6987622 0.7354149 0.6104842 0.5994308 0.6255954 0.6505469 0.6160918 0.6086504 0.572132 0.5246073 0.5235193 0.4470367 0.4302411 0.4359634 0.4393834 0.464077 0.4330356 0.3665801 0.3548936 0.3494664 0.2976208 0.3098935 0.3133882 0.2939195 0.2386306 0.2772918 0.247721 0.2173127 0.22728 0.223598 0.1940378 0.19641 0.1855198 0.1925142 0.1848899 0.1636071 0.1635427 0.13683 0.1687241 0.1332257 0.1494488 0.1570498 0.1594377 0.1312659 0.1150843 0.1109966 0.14291 0.1193444 0.115526 0.1102382 0.10332 0.08620612 0.09573663 0.1078811 0.1090641 0.103275 0.08772978 0.08652974 0.100275 0.09786738 0.1180631 0.0974144 0.1099651 0.09581114 0.06205861 0.06238079 0.06842513 0.07242147 0.06113143 0.08394212 0.05678922 0.03629239 0.04755229 0.03530253 0.05215784 0.07537654 0.08171214 0.06646251 0.05446978 0.06603551 0.06032217 0.04130184 0.05607985 0.05496627 0.06383514 0.05678124 0.04796133 0.05662159 0.05474806 0.04204023 0.03738108 0.02680285 0.02619636 0.02809165 0.03092469 0.0239895 0.0397798 0.04215195 0.03605275 0.02056584 0.02366987 0.04556264 0.03597075 0.0437638 0.03401134 0.02913798 0.02775641 0.03181677 0.0291666 0.01508522 0.03300845 0.03076537 0.02311254 0.01907878 0.03428333 0.01561716 0.01559058 0.02224724 0.01200724 0.01819672 0.01853965 0.02991828 0.00606997 0.01858596 0.01979081 0.02780742 0.05016813 0.01802013 0.02555259 0.01453734 0.01570001 0.01910692 0.02470482 0.01692093 0.007601941 0.02876293 0.019129 0.00752872 0.009127725 0.00589897 0.006065191 0.01488082 0.02046948 0.01250489 0.01586759 0.04208905 0.01993946 0.0132538 0.009802255 0.01776165 0.005488967 0.01194903 0.005967993 0.01147025 0.02038594 0.008666356 0.01076431 0.02596412 0.005477908 0.002993866 0.01108204 0.01459925 0.01657448 0.006668872 0.008697472 0.02000312 0.02764465 0.01527486 0.002337332 0.005608566 0.001695369 0.003927355 0.0197221 0.01335096 0.006563307 0.008670519 0.004232284 0.01226379 0.01093339 0.001277662 0.007983747 0.001024901 0.00584065 0.01442486 0.02167151 0.00420442 0.009129629 0.004008064 0.005922656 0.00181525 0.006535854 0.01416008 0.02075461 0.01020533 0.006057738 0.003606236 0.0002394087 0.008571539 0.00230414 0.002097703 0.0005449475 5.132633e-005 0.003451394 0.006393982 0.00859166 1.924801e-006 0.0005107019 0.02662864 0.004078786 0.00292087 0.000400973 0.0002252962 0.001277253 0.0002001353 0.002429694 0.01122527 0.0189246 0.01155143 6.900478e-005 0.001719047 0.008571212 0.02300803 3.563152e-005 6.82711e-005 0.01532626 0.0009443668 2.59002e-005 0.002517957 0.003597068 0.001423276 0.0003922937 0.001445189 0.0001786667 0.007656118 0.002461668 0.00290275 0.0008547241 0.005021278 0.003469169 0.001939172 0.0001875034 0.002453349 0.0009976885 0.002112718 0.0005301294 0.0148469 0.01193434 0.007233404 0.008958981 0.0004835725 0.001248244 8.464001e-005 2.418882e-005 0.0002558981 9.176628e-006 0.0008845322 0.0001135743 0.0003297528 0.002841282 0.0003484184 0.01456679 0.002778019 0.002158477 0.002185978 7.287646e-005 5.245827e-005 0.008818765 0.0003929338 0.01790964 0.002395963 0.002116288 0.001276773 0.0001107517 0.0003477815 0.005368674 0.006334344 0.03732584 0.0001107562 5.54474e-005 0.0001063748 0.005609119 0.01331009 0.0002172766 0.001530122 8.854326e-007 0.004702981 0.01865524 0.0004845379 0.0005501826 0.00218011 0.02282789 0.0004679987 0.0001913473 0.0002942974 7.476287e-005 9.141115e-005 0.0001886426 0.0002812052 0.01396148 0.0007059894 1.182174e-006 0.0003258434 7.772598e-009 0.0001313983 0.0009777992 0.002660176 0.002054685 0.006662227 0.002598918 0.002113883 0.0003066628 0.005473377 0.002245482 0.0002873433 7.347538e-005 0.0040987 1.07699e-005 0.002097468 4.795905e-007 0.001134859 0.01007797 0.0008199299 0.0009322662 7.138435e-007 0.0003212838 0.000747183 0.001359385 0.0002976101 4.123396e-005 1.740751e-005 0.0006955567 0.006161462 0.001238623 0.005743872 0.0009428122 0.001243478 3.946832e-013 0.002757923 0.001259349 8.406001e-005 0.003270008 0.007290067 0.001392468 1.357942e-007 0.0001431073 0.001375444 1.006564e-006 0.000950504 8.532696e-007 0.00026384 0.0003347477}}
set IQGraph(y,mapped) "1"
set IQGraph(margin,top) "0"
set IQGraph(l,borderwidth) "2"
set IQGraph(e,errstipples) "hline1"
set IQGraph(e,symbol) "circle"
set IQGraph(y,tickfont) {Helvetica 10}
set IQGraph(font) {Helvetica 10}
set IQGraph(graph,bg) "white"
set IQGraph(margin,bottom) "0"
set IQGraph(e,outline) "Black"
set IQGraph(e,resfill) "Black"
set IQGraph(plot,relief) "flat"
set IQGraph(e,resdash) "0"
set IQGraph(x,showticks) "yes"
set IQGraph(x,mapped) "1"
set IQGraph(y,factor) "1.0"
set IQGraph(stipples) {bdiagonal1 bdiagonal2 checker2 checker3  cross1 cross2 cross3 crossdiag  dot1 dot2 dot3 dot4 fdiagonal1 fdiagonal2  hline1 hline2 lbottom ltop rbottom rtop  vline1 vline2}
set IQGraph(graph,borderwidth) "0"
set IQGraph(e,resdata) {{0.0 0.0 0.0 0.0 0.0 0.0 0.0 0.0 0.0 0.0 0.0 0.0 0.0 0.0 0.0 0.0 0.0 0.0 0.0 0.0 0.0 0.0 0.0 0.0 0.0 0.0 0.0 0.0 0.0 0.0 0.0 0.0 0.0 0.0 0.0 0.0 0.0 0.0 0.0 0.0 0.0 0.0 0.0 0.0 0.0 0.0 0.0 0.0 0.0 0.0 0.0 0.0 0.0 0.0 0.0 0.0 0.0 0.0 0.0 0.0 0.0 0.0 0.0 0.0 0.0 0.0 0.0 0.0 0.0 0.0 0.0 0.0 0.0 0.0 0.0 0.0 0.0 0.0 0.0 0.0 0.0 0.0 0.0 0.0 0.0 0.0 0.0 0.0 0.0 0.0 0.0 0.0 0.0 0.0 0.0 0.0 0.0 0.0 0.0 0.0 0.0 0.0 0.0 0.0 0.0 0.0 0.0 0.0 0.0 0.0 0.0 0.0 0.0 0.0 0.0 0.0 0.0 0.0 0.0 0.0 0.0 0.0 0.0 0.0 0.0 0.0 0.0 0.0 0.0 0.0 0.0 0.0 0.0 0.0 0.0 0.0 0.0 0.0 0.0 0.0 0.0 0.0 0.0 0.0 0.0 0.0 0.0 0.0 0.0 0.0 0.0 0.0 0.0 0.0 0.0 0.0 0.0 0.0 0.0 0.0 0.0 0.0 0.0 0.0 0.0 0.0 0.0 0.0 0.0 0.0 0.0 0.0 0.0 0.0 0.0 0.0 0.0 0.0 0.0 0.0 0.0 0.0 0.0 0.0 0.0 0.0 0.0 0.0 0.0 0.0 0.0 0.0 0.0 0.0 0.0 0.0 0.0 0.0 0.0 0.0 0.0 0.0 0.0 0.0 0.0 0.0 0.0 0.0 0.0 0.0 0.0 0.0 0.0 0.0 0.0 0.0 0.0 0.0 0.0 0.0 0.0 0.0 0.0 0.0 0.0 0.0 0.0 0.0 0.0 0.0 0.0 0.0 0.0 0.0 0.0 0.0 0.0 0.0 0.0 0.0 0.0 0.0 0.0 0.0 0.0 0.0 0.0 0.0 0.0 0.0 0.0 0.0 0.0 0.0 0.0 0.0 0.0 0.0 0.0 0.0 0.0 0.0 0.0 0.0 0.0 0.0 0.0 0.0 0.0 0.0 0.0 0.0 0.0 0.0 0.0 0.0 0.0 0.0 0.0 0.0 0.0 0.0 0.0 0.0 0.0 0.0 0.0 0.0 0.0 0.0 0.0 0.0 0.0 0.0 0.0 0.0 0.0 0.0 0.0 0.0 0.0 0.0 0.0 0.0 0.0 0.0 0.0 0.0 0.0 0.0 0.0 0.0 0.0 0.0 0.0 0.0 0.0 0.0 0.0 0.0 0.0 0.0 0.0 0.0 0.0 0.0 0.0 0.0 0.0 0.0 0.0 0.0 0.0 0.0 0.0 0.0 0.0 0.0 0.0 0.0 0.0 0.0 0.0 0.0 0.0 0.0 0.0 0.0 0.0 0.0 0.0 0.0 0.0 0.0 0.0 0.0 0.0 0.0 0.0 0.0 0.0 0.0 0.0 0.0 0.0 0.0 0.0 0.0 0.0 0.0 0.0 0.0 0.0 0.0 0.0 0.0 0.0 0.0 0.0 0.0 0.0 0.0 0.0 0.0 0.0 0.0 0.0 0.0 0.0 0.0 0.0 0.0 0.0 0.0 0.0 0.0 0.0 0.0 0.0 0.0 0.0 0.0 0.0 0.0 0.0 0.0 0.0 0.0 0.0 0.0 0.0 0.0 0.0 0.0 0.0 0.0 0.0 0.0 0.0 0.0 0.0 0.0 0.0 0.0 0.0 0.0 0.0}}
set IQGraph(x,titlecolor) "black"
set IQGraph(c,dash) "0"
set IQGraph(y,size) "12"
set IQGraph(x,rot) "0"
set IQGraph(e,error) {{8.592974 7.83686 6.574819 5.585215 4.630993 4.227571 3.92565 3.924188 3.93575 3.970358 3.593568 3.271995 3.174201 2.965069 2.829797 2.674229 2.510869 2.371653 2.165875 2.080623 1.97182 1.879634 1.67853 1.510819 1.486193 1.394342 1.280065 1.208467 1.166512 1.019101 0.9160889 0.8518644 0.8325811 0.7656363 0.6981754 0.6434386 0.5678252 0.558962 0.4497394 0.4622728 0.4338448 0.3534712 0.3262992 0.2820642 0.2435263 0.2329839 0.198948 0.1809006 0.1749627 0.1641568 0.1563515 0.1265824 0.112144 0.1143649 0.1051526 0.09872879 0.08965188 0.08133042 0.08373266 0.07135767 0.07179705 0.0632198 0.06436239 0.07013925 0.05710823 0.06342026 0.05161488 0.05588633 0.05350047 0.0455151 0.04710043 0.0411483 0.04217372 0.05683127 0.06382307 0.05349963 0.04883471 0.05304237 0.04469116 0.04957997 0.04763627 0.0498248 0.05052531 0.046537 0.0478219 0.04428377 0.04759323 0.03760344 0.0400287 0.03774167 0.0390681 0.04410861 0.04319751 0.03518806 0.03666414 0.0349505 0.03263667 0.03301238 0.03307649 0.03296718 0.02890267 0.03114423 0.0311014 0.02358121 0.02318883 0.02917607 0.02532117 0.02526595 0.02369909 0.02738525 0.02666027 0.02497817 0.02286931 0.02153825 0.02453438 0.02040251 0.02177775 0.02340283 0.02706308 0.02038967 0.02056407 0.01899968 0.02414627 0.02241483 0.02124969 0.02080054 0.01911232 0.01677284 0.01881779 0.02019424 0.01984162 0.02128268 0.01800234 0.01779758 0.01982792 0.02114506 0.01942261 0.01975176 0.02191234 0.02223701 0.0162461 0.01557329 0.01796957 0.01744281 0.01602075 0.02108895 0.01477657 0.009370601 0.01088881 0.01094229 0.01246573 0.01973081 0.02116489 0.0194398 0.01623625 0.01544547 0.0178583 0.01374399 0.0165087 0.01628581 0.01903668 0.01857048 0.01593419 0.01354127 0.01401644 0.01500195 0.01299296 0.009965818 0.01085225 0.01122768 0.0124651 0.009914225 0.0139449 0.0166617 0.01375656 0.009885127 0.01085153 0.01658354 0.01544318 0.01781923 0.01446745 0.01285785 0.009428621 0.009683597 0.01287098 0.008291928 0.01536399 0.01468181 0.01255972 0.01030742 0.01825991 0.009556665 0.008827564 0.01174644 0.007329008 0.01027924 0.01178142 0.01546382 0.004804196 0.01022176 0.01131944 0.01478098 0.02083811 0.01076545 0.01651463 0.01116927 0.01006763 0.01173485 0.01456809 0.01082396 0.005869859 0.01547556 0.012238 0.005486131 0.007327603 0.005460515 0.005458367 0.0100802 0.01415252 0.009053654 0.01085023 0.02322332 0.01361891 0.01012095 0.008674937 0.0128203 0.005817941 0.009867929 0.006073066 0.01102691 0.01562761 0.007492499 0.008698453 0.01830321 0.006160249 0.004949838 0.009596693 0.01417253 0.01377489 0.00625273 0.008598582 0.0153934 0.01938231 0.01390419 0.004791819 0.00666382 0.004381377 0.004371124 0.01470558 0.009622525 0.008116336 0.009416827 0.005453513 0.01012263 0.01175102 0.00470377 0.009669757 0.004023228 0.007378656 0.01548386 0.02300682 0.006081258 0.008908323 0.005627934 0.008054117 0.004999236 0.008477817 0.01525378 0.02156578 0.01177668 0.008844648 0.005607597 0.004831424 0.01212735 0.005399433 0.004635517 0.004662979 0.004646645 0.00599995 0.008743495 0.0116729 0.004550281 0.004744316 0.02679276 0.006543947 0.005866109 0.004993779 0.004602516 0.004804903 0.004464953 0.005243257 0.01354035 0.01876129 0.01639064 0.004380911 0.005028703 0.01212541 0.02692663 0.00499614 0.004861685 0.01859783 0.004624293 0.004399892 0.005111872 0.006806509 0.004776534 0.004891432 0.0045083 0.004588035 0.01336837 0.00515448 0.005082412 0.004836276 0.009550555 0.007408828 0.004891548 0.004654351 0.004381505 0.004544786 0.004962846 0.004574794 0.01718689 0.01528399 0.01236737 0.0175327 0.005048239 0.004895838 0.004622761 0.004174189 0.004495066 0.004126607 0.004936704 0.004909059 0.004646087 0.0056438 0.004702069 0.01840105 0.006113779 0.004839076 0.005439213 0.004636074 0.004660416 0.01753331 0.004781127 0.02134815 0.0058326 0.00467363 0.00458003 0.004731535 0.004859512 0.009213723 0.009661132 0.03805111 0.003831335 0.004593338 0.004688058 0.009706797 0.02092535 0.004709526 0.00450327 0.00499607 0.008382638 0.02276132 0.004825714 0.004860041 0.006777392 0.02938695 0.00510196 0.004687982 0.004674592 0.004714418 0.004580536 0.004706719 0.00470311 0.02662756 0.00476609 0.004987093 0.004673028 0.004746844 0.004770189 0.004885593 0.006731627 0.005870509 0.01406195 0.00779869 0.006829002 0.004886437 0.01353293 0.007222964 0.004846282 0.004400355 0.01099687 0.004997022 0.007508287 0.004945706 0.004671884 0.01872056 0.003907175 0.004613873 0.004612837 0.004778377 0.004650376 0.00497909 0.005106847 0.0048158 0.003528003 0.00403972 0.01188993 0.004184014 0.01329218 0.004687182 0.004657609 0.004511188 0.007683514 0.005357429 0.004713124 0.01070142 0.01747031 0.006063413 0.004605827 0.004725817 0.006003144 0.004676082 0.004344632 0.004593938 0.004492319 0.004851519}}
set IQGraph(x,factor) "1.0"
set IQGraph(x,stepsize) "0"
set IQGraph(plot,background) "gray90"
set IQGraph(l,fg) "black"
set IQGraph(g,hide) "yes"
set IQGraph(margin,left) "0"
set IQGraph(l,relief) "sunken"
set IQGraph(w) ".obW.tab.iq.draw"
set IQGraph(upper,x) "0.221422641776"
set IQGraph(width) "768"
set IQGraph(g,minor) "no"
set IQGraph(upper,y) ""
set IQGraph(e,reslinewidth) "1"
set IQGraph(y,stepsize) "0"
set IQGraph(y,showticks) "yes"
set IQGraph(lower,x) "0.221422641776"
set IQGraph(l,position) "right"
set IQGraph(lower,y) ""
set IQGraph(y,type) "log10(y)"
set GlobalFitIQGraph(e,fill) ""
set GlobalFitIQGraph(e,scale) "no"
set GlobalFitIQGraph(e,dash) "0"
set GlobalFitIQGraph(e,linewidth) "2"
set GlobalFitIQGraph(y,min) ""
set GlobalFitIQGraph(l,hide) "no"
set GlobalFitIQGraph(e,resoutline) "blue"
set GlobalFitIQGraph(e,xdata) "{}"
set GlobalFitIQGraph(e,element) "0"
set GlobalFitIQGraph(y,max) ""
set GlobalFitIQGraph(x,linewidth) "2"
set GlobalFitIQGraph(colorselection) {black red green blue cyan magenta yellow violet purple orange pink gray}
set GlobalFitIQGraph(x,titlefont) {Helvetica 10}
set GlobalFitIQGraph(y,titlecolor) "black"
set GlobalFitIQGraph(y,loose) "no"
set GlobalFitIQGraph(fit,background) "#cccccc"
set GlobalFitIQGraph(x,size) "12"
set GlobalFitIQGraph(e,dashcolor) "Black"
set GlobalFitIQGraph(e,outlinewidth) "1"
set GlobalFitIQGraph(x,ticklength) "10"
set GlobalFitIQGraph(l,posx) "10"
set GlobalFitIQGraph(e,errlinewidth) "1"
set GlobalFitIQGraph(l,posy) "10"
set GlobalFitIQGraph(e,linehide) "0"
set GlobalFitIQGraph(graph,fg) "black"
set GlobalFitIQGraph(e,elementname) "{}"
set GlobalFitIQGraph(dashnames) {{-} {..} {--} {.-}  {..-} {--.}}
set GlobalFitIQGraph(e,reshide) "no"
set GlobalFitIQGraph(graph,relief) "flat"
set GlobalFitIQGraph(e,pixels) "4"
set GlobalFitIQGraph(dashpattern) {{0} {2 2} {8 2 8 2} {2 2 8 2}  {2 2 2 2 8 2} {8 2 8 2 2 2} }
set GlobalFitIQGraph(x,tickcolor) "black"
set GlobalFitIQGraph(x,logscale) "1"
set GlobalFitIQGraph(e,resstipples) "hline1"
set GlobalFitIQGraph(y,title) "I(Q)"
set GlobalFitIQGraph(l,bg) "white"
set GlobalFitIQGraph(e,errtags) "{}"
set GlobalFitIQGraph(e,symbolhide) "no"
set GlobalFitIQGraph(c,hide) "yes"
set GlobalFitIQGraph(plot,borderwidth) "0"
set GlobalFitIQGraph(y,rot) "0"
set GlobalFitIQGraph(e,smooth) "linear"
set GlobalFitIQGraph(e,offdashcolor) "White"
set GlobalFitIQGraph(g,dash) "0"
set GlobalFitIQGraph(y,color) "Black"
set GlobalFitIQGraph(x,subticks) "5"
set GlobalFitIQGraph(l,padx) {0 0}
set GlobalFitIQGraph(y,linewidth) "2"
set GlobalFitIQGraph(l,pady) {0 0}
set GlobalFitIQGraph(y,titlefont) {Helvetica 10}
set GlobalFitIQGraph(x,loose) "no"
set GlobalFitIQGraph(x,type) "log10(x)"
set GlobalFitIQGraph(y,logscale) "1"
set GlobalFitIQGraph(e,restags) "{}"
set GlobalFitIQGraph(title) "unknown"
set GlobalFitIQGraph(l,anchor) "n"
set GlobalFitIQGraph(GraphName) "GlobalFitIQGraph"
set GlobalFitIQGraph(symbolselection) {square circle diamond plus cross splus scross triangle}
set GlobalFitIQGraph(e,errorhide) "no"
set GlobalFitIQGraph(y,subticks) "5"
set GlobalFitIQGraph(l,ipadx) {0 0}
set GlobalFitIQGraph(c,color) "black"
set GlobalFitIQGraph(margin,plotpadx) {5 5}
set GlobalFitIQGraph(x,tickfont) {Helvetica 10}
set GlobalFitIQGraph(x,title) {Q / nm^-1}
set GlobalFitIQGraph(l,ipady) {0 0}
set GlobalFitIQGraph(l,font) {Helvetica 8}
set GlobalFitIQGraph(y,tickcolor) "black"
set GlobalFitIQGraph(c,linewidth) "1"
set GlobalFitIQGraph(margin,plotpady) {5 5}
set GlobalFitIQGraph(fitrange) "no"
set GlobalFitIQGraph(margin,right) "0"
set GlobalFitIQGraph(x,min) ""
set GlobalFitIQGraph(e,errfill) "Black"
set GlobalFitIQGraph(height) "512"
set GlobalFitIQGraph(e,erroutline) "blue"
set GlobalFitIQGraph(e,errdash) "0"
set GlobalFitIQGraph(y,ticklength) "10"
set GlobalFitIQGraph(g,color) "black"
set GlobalFitIQGraph(x,max) ""
set GlobalFitIQGraph(g,linewidth) "1"
set GlobalFitIQGraph(x,color) "Black"
set GlobalFitIQGraph(l,legendtext) "unknown"
set GlobalFitIQGraph(e,ydata) "{}"
set GlobalFitIQGraph(y,mapped) "1"
set GlobalFitIQGraph(margin,top) "0"
set GlobalFitIQGraph(l,borderwidth) "2"
set GlobalFitIQGraph(e,errstipples) "hline1"
set GlobalFitIQGraph(e,symbol) ""
set GlobalFitIQGraph(y,tickfont) {Helvetica 10}
set GlobalFitIQGraph(font) {Helvetica 10}
set GlobalFitIQGraph(graph,bg) "white"
set GlobalFitIQGraph(margin,bottom) "0"
set GlobalFitIQGraph(e,outline) ""
set GlobalFitIQGraph(e,resfill) "Black"
set GlobalFitIQGraph(plot,relief) "flat"
set GlobalFitIQGraph(e,resdash) "0"
set GlobalFitIQGraph(x,showticks) "yes"
set GlobalFitIQGraph(x,mapped) "1"
set GlobalFitIQGraph(y,factor) "1.0"
set GlobalFitIQGraph(stipples) {bdiagonal1 bdiagonal2 checker2 checker3  cross1 cross2 cross3 crossdiag  dot1 dot2 dot3 dot4 fdiagonal1 fdiagonal2  hline1 hline2 lbottom ltop rbottom rtop  vline1 vline2}
set GlobalFitIQGraph(graph,borderwidth) "0"
set GlobalFitIQGraph(e,resdata) "{}"
set GlobalFitIQGraph(x,titlecolor) "black"
set GlobalFitIQGraph(c,dash) "0"
set GlobalFitIQGraph(y,size) "12"
set GlobalFitIQGraph(x,rot) "0"
set GlobalFitIQGraph(e,error) "{}"
set GlobalFitIQGraph(x,factor) "1.0"
set GlobalFitIQGraph(x,stepsize) "0"
set GlobalFitIQGraph(plot,background) "gray90"
set GlobalFitIQGraph(l,fg) "black"
set GlobalFitIQGraph(g,hide) "yes"
set GlobalFitIQGraph(margin,left) "0"
set GlobalFitIQGraph(l,relief) "sunken"
set GlobalFitIQGraph(w) ".obW.tab.globaliq.draw"
set GlobalFitIQGraph(upper,x) ""
set GlobalFitIQGraph(width) "768"
set GlobalFitIQGraph(g,minor) "no"
set GlobalFitIQGraph(upper,y) ""
set GlobalFitIQGraph(e,reslinewidth) "1"
set GlobalFitIQGraph(y,stepsize) "0"
set GlobalFitIQGraph(y,showticks) "yes"
set GlobalFitIQGraph(lower,x) ""
set GlobalFitIQGraph(l,position) "right"
set GlobalFitIQGraph(lower,y) ""
set GlobalFitIQGraph(y,type) "log10(y)"
set ResIQGraph(e,fill) ""
set ResIQGraph(e.resstipples) ""
set ResIQGraph(e,scale) ""
set ResIQGraph(e,dash) ""
set ResIQGraph(e,linewidth) ""
set ResIQGraph(y,min) ""
set ResIQGraph(l,hide) "no"
set ResIQGraph(e,resoutline) ""
set ResIQGraph(e,xdata) ""
set ResIQGraph(e,element) "0"
set ResIQGraph(y,max) ""
set ResIQGraph(x,linewidth) "2"
set ResIQGraph(colorselection) {black red green blue cyan magenta yellow violet purple orange pink gray}
set ResIQGraph(x,titlefont) {Helvetica 10}
set ResIQGraph(y,titlecolor) "black"
set ResIQGraph(y,loose) "no"
set ResIQGraph(fit,background) "#cccccc"
set ResIQGraph(x,size) "12"
set ResIQGraph(e,dashcolor) ""
set ResIQGraph(e,outlinewidth) ""
set ResIQGraph(x,ticklength) "10"
set ResIQGraph(l,posx) "10"
set ResIQGraph(e,errlinewidth) ""
set ResIQGraph(l,posy) "10"
set ResIQGraph(e,linehide) ""
set ResIQGraph(graph,fg) "black"
set ResIQGraph(e,elementname) ""
set ResIQGraph(dashnames) {{-} {..} {--} {.-}  {..-} {--.}}
set ResIQGraph(e,reshide) ""
set ResIQGraph(graph,relief) "flat"
set ResIQGraph(e,pixels) ""
set ResIQGraph(dashpattern) {{0} {2 2} {8 2 8 2} {2 2 8 2}  {2 2 2 2 8 2} {8 2 8 2 2 2} }
set ResIQGraph(x,tickcolor) "black"
set ResIQGraph(x,logscale) "0"
set ResIQGraph(e,resstipples) "hline1"
set ResIQGraph(y,title) "(I(Q)-Ith(Q))/DI(Q)"
set ResIQGraph(l,bg) "white"
set ResIQGraph(e,errtags) ""
set ResIQGraph(e,symbolhide) ""
set ResIQGraph(c,hide) "yes"
set ResIQGraph(plot,borderwidth) "0"
set ResIQGraph(y,rot) "0"
set ResIQGraph(e,smooth) ""
set ResIQGraph(e,offdashcolor) ""
set ResIQGraph(g,dash) "0"
set ResIQGraph(y,color) "Black"
set ResIQGraph(x,subticks) "5"
set ResIQGraph(l,padx) {0 0}
set ResIQGraph(y,linewidth) "2"
set ResIQGraph(l,pady) {0 0}
set ResIQGraph(y,titlefont) {Helvetica 10}
set ResIQGraph(x,loose) "no"
set ResIQGraph(x,type) "x"
set ResIQGraph(y,logscale) "0"
set ResIQGraph(e.errstipples) ""
set ResIQGraph(e,restags) ""
set ResIQGraph(title) ""
set ResIQGraph(l,anchor) "n"
set ResIQGraph(GraphName) "ResIQGraph"
set ResIQGraph(symbolselection) {square circle diamond plus cross splus scross triangle}
set ResIQGraph(e,errorhide) ""
set ResIQGraph(y,subticks) "5"
set ResIQGraph(l,ipadx) {0 0}
set ResIQGraph(c,color) "black"
set ResIQGraph(margin,plotpadx) {5 5}
set ResIQGraph(x,tickfont) {Helvetica 10}
set ResIQGraph(x,title) {Q / nm^-1}
set ResIQGraph(l,ipady) {0 0}
set ResIQGraph(l,font) {Helvetica 8}
set ResIQGraph(y,tickcolor) "black"
set ResIQGraph(c,linewidth) "1"
set ResIQGraph(margin,plotpady) {5 5}
set ResIQGraph(fitrange) "no"
set ResIQGraph(margin,right) "0"
set ResIQGraph(x,min) ""
set ResIQGraph(e,errfill) ""
set ResIQGraph(height) "512"
set ResIQGraph(e,erroutline) ""
set ResIQGraph(e,errdash) ""
set ResIQGraph(y,ticklength) "10"
set ResIQGraph(g,color) "black"
set ResIQGraph(x,max) ""
set ResIQGraph(g,linewidth) "1"
set ResIQGraph(x,color) "Black"
set ResIQGraph(l,legendtext) ""
set ResIQGraph(e,ydata) ""
set ResIQGraph(y,mapped) "1"
set ResIQGraph(margin,top) "0"
set ResIQGraph(l,borderwidth) "2"
set ResIQGraph(e,errstipples) "hline1"
set ResIQGraph(e,symbol) ""
set ResIQGraph(y,tickfont) {Helvetica 10}
set ResIQGraph(font) {Helvetica 10}
set ResIQGraph(graph,bg) "white"
set ResIQGraph(margin,bottom) "0"
set ResIQGraph(e,outline) ""
set ResIQGraph(e,resfill) ""
set ResIQGraph(plot,relief) "flat"
set ResIQGraph(e,resdash) ""
set ResIQGraph(x,showticks) "yes"
set ResIQGraph(x,mapped) "1"
set ResIQGraph(y,factor) "1.0"
set ResIQGraph(stipples) {bdiagonal1 bdiagonal2 checker2 checker3  cross1 cross2 cross3 crossdiag  dot1 dot2 dot3 dot4 fdiagonal1 fdiagonal2  hline1 hline2 lbottom ltop rbottom rtop  vline1 vline2}
set ResIQGraph(graph,borderwidth) "0"
set ResIQGraph(e,resdata) ""
set ResIQGraph(x,titlecolor) "black"
set ResIQGraph(c,dash) "0"
set ResIQGraph(y,size) "12"
set ResIQGraph(x,rot) "0"
set ResIQGraph(e,error) ""
set ResIQGraph(x,factor) "1.0"
set ResIQGraph(x,stepsize) "0"
set ResIQGraph(plot,background) "gray90"
set ResIQGraph(l,fg) "black"
set ResIQGraph(g,hide) "yes"
set ResIQGraph(margin,left) "0"
set ResIQGraph(l,relief) "sunken"
set ResIQGraph(w) ".obW.tab.residual.draw"
set ResIQGraph(upper,x) ""
set ResIQGraph(width) "768"
set ResIQGraph(g,minor) "no"
set ResIQGraph(upper,y) ""
set ResIQGraph(e,reslinewidth) ""
set ResIQGraph(y,stepsize) "0"
set ResIQGraph(y,showticks) "yes"
set ResIQGraph(lower,x) ""
set ResIQGraph(l,position) "right"
set ResIQGraph(lower,y) ""
set ResIQGraph(y,type) "y"
set SDGraph(e,fill) ""
set SDGraph(e.resstipples) ""
set SDGraph(e,scale) ""
set SDGraph(e,dash) ""
set SDGraph(e,linewidth) ""
set SDGraph(y,min) ""
set SDGraph(l,hide) "yes"
set SDGraph(e,resoutline) ""
set SDGraph(e,xdata) ""
set SDGraph(e,element) "0"
set SDGraph(y,max) ""
set SDGraph(x,linewidth) "2"
set SDGraph(colorselection) {black red green blue cyan magenta yellow violet purple orange pink gray}
set SDGraph(x,titlefont) {Helvetica 10}
set SDGraph(y,titlecolor) "black"
set SDGraph(y,loose) "no"
set SDGraph(fit,background) "#cccccc"
set SDGraph(x,size) "12"
set SDGraph(e,dashcolor) ""
set SDGraph(e,outlinewidth) ""
set SDGraph(x,ticklength) "10"
set SDGraph(l,posx) "10"
set SDGraph(e,errlinewidth) ""
set SDGraph(l,posy) "10"
set SDGraph(e,linehide) ""
set SDGraph(graph,fg) "black"
set SDGraph(e,elementname) ""
set SDGraph(dashnames) {{-} {..} {--} {.-}  {..-} {--.}}
set SDGraph(e,reshide) ""
set SDGraph(graph,relief) "flat"
set SDGraph(e,pixels) ""
set SDGraph(dashpattern) {{0} {2 2} {8 2 8 2} {2 2 8 2}  {2 2 2 2 8 2} {8 2 8 2 2 2} }
set SDGraph(x,tickcolor) "black"
set SDGraph(x,logscale) "0"
set SDGraph(e,resstipples) {hline1 hline1 hline1}
set SDGraph(y,title) "N(R)"
set SDGraph(l,bg) "white"
set SDGraph(e,errtags) ""
set SDGraph(e,symbolhide) ""
set SDGraph(c,hide) "yes"
set SDGraph(plot,borderwidth) "0"
set SDGraph(y,rot) "0"
set SDGraph(e,smooth) ""
set SDGraph(e,offdashcolor) ""
set SDGraph(g,dash) "0"
set SDGraph(y,color) "Black"
set SDGraph(x,subticks) "5"
set SDGraph(l,padx) {0 0}
set SDGraph(y,linewidth) "2"
set SDGraph(l,pady) {0 0}
set SDGraph(y,titlefont) {Helvetica 10}
set SDGraph(x,loose) "no"
set SDGraph(x,type) "x"
set SDGraph(y,logscale) "0"
set SDGraph(e.errstipples) ""
set SDGraph(e,restags) ""
set SDGraph(title) ""
set SDGraph(l,anchor) "n"
set SDGraph(GraphName) "SDGraph"
set SDGraph(symbolselection) {square circle diamond plus cross splus scross triangle}
set SDGraph(e,errorhide) ""
set SDGraph(y,subticks) "5"
set SDGraph(l,ipadx) {0 0}
set SDGraph(c,color) "black"
set SDGraph(margin,plotpadx) {5 5}
set SDGraph(x,tickfont) {Helvetica 10}
set SDGraph(x,title) "R"
set SDGraph(l,ipady) {0 0}
set SDGraph(l,font) {Helvetica 8}
set SDGraph(y,tickcolor) "black"
set SDGraph(c,linewidth) "1"
set SDGraph(margin,plotpady) {5 5}
set SDGraph(fitrange) "no"
set SDGraph(margin,right) "0"
set SDGraph(x,min) ""
set SDGraph(e,errfill) ""
set SDGraph(height) "512"
set SDGraph(e,erroutline) ""
set SDGraph(e,errdash) ""
set SDGraph(y,ticklength) "10"
set SDGraph(g,color) "black"
set SDGraph(x,max) ""
set SDGraph(g,linewidth) "1"
set SDGraph(x,color) "Black"
set SDGraph(l,legendtext) ""
set SDGraph(e,ydata) ""
set SDGraph(y,mapped) "1"
set SDGraph(margin,top) "0"
set SDGraph(l,borderwidth) "2"
set SDGraph(e,errstipples) {hline1 hline1 hline1}
set SDGraph(e,symbol) ""
set SDGraph(y,tickfont) {Helvetica 10}
set SDGraph(font) {Helvetica 10}
set SDGraph(graph,bg) "white"
set SDGraph(margin,bottom) "0"
set SDGraph(e,outline) ""
set SDGraph(e,resfill) ""
set SDGraph(plot,relief) "flat"
set SDGraph(e,resdash) ""
set SDGraph(x,showticks) "yes"
set SDGraph(x,mapped) "1"
set SDGraph(y,factor) "1.0"
set SDGraph(stipples) {bdiagonal1 bdiagonal2 checker2 checker3  cross1 cross2 cross3 crossdiag  dot1 dot2 dot3 dot4 fdiagonal1 fdiagonal2  hline1 hline2 lbottom ltop rbottom rtop  vline1 vline2}
set SDGraph(graph,borderwidth) "0"
set SDGraph(e,resdata) ""
set SDGraph(x,titlecolor) "black"
set SDGraph(c,dash) "0"
set SDGraph(y,size) "12"
set SDGraph(x,rot) "0"
set SDGraph(e,error) ""
set SDGraph(x,factor) "1.0"
set SDGraph(x,stepsize) "0"
set SDGraph(plot,background) "gray90"
set SDGraph(l,fg) "black"
set SDGraph(g,hide) "yes"
set SDGraph(margin,left) "0"
set SDGraph(l,relief) "sunken"
set SDGraph(w) ".obW.tab.sizedistr.draw"
set SDGraph(upper,x) ""
set SDGraph(width) "768"
set SDGraph(g,minor) "no"
set SDGraph(upper,y) ""
set SDGraph(e,reslinewidth) ""
set SDGraph(y,stepsize) "0"
set SDGraph(y,showticks) "yes"
set SDGraph(lower,x) ""
set SDGraph(l,position) "right"
set SDGraph(lower,y) ""
set SDGraph(y,type) "y*pow(x,3)"
set StructParData(DInvariant) "-1.0"
set StructParData(S/V) "-1.0"
set StructParData(I0) "-1.0"
set StructParData(isp_w) ".obW.tab.structpar"
set StructParData(Guinierfirst) "1"
set StructParData(iIq0) "-1.0"
set StructParData(Porodchisq) "-1.0"
set StructParData(I0typestr) "Guinier"
set StructParData(errortype) "experimental"
set StructParData(Qmin) "-1.0"
set StructParData(DI0) "-1.0"
set StructParData(Qexp) "-1.0"
set StructParData(Porodnpoints) "25"
set StructParData(Qmax) "-1.0"
set StructParData(iIexp) "-1.0"
set StructParData(DiIq0) "-1.0"
set StructParData(I0chisq) "-1.0"
set StructParData(plottype) "-1"
set StructParData(iIc4) "-1.0"
set StructParData(DQexp) "-1.0"
set StructParData(Qq0) "-1.0"
set StructParData(typestr) "Porod"
set StructParData(DiIc4) "-1.0"
set StructParData(DintIexp) "-1.0"
set StructParData(largeQFit) {Porod fit results:}
set StructParData(Qc4) "-1.0"
set StructParData(error) "0"
set StructParData(order) "descending"
set StructParData(intIq0) "-1.0"
set StructParData(VP) "-1.0"
set StructParData(ndata) "0"
set StructParData(DintIq0) "-1.0"
set StructParData(DVP) "-1.0"
set StructParData(GraphName) "StructParData"
set StructParData(intIc4) "-1.0"
set StructParData(Porodfirst) "1"
set StructParData(Invariant) "-1.0"
set StructParData(c0fit) "yes"
set StructParData(Guiniernpoints) "7"
set StructParData(DR2G) "-1.0"
set StructParData(DintIc4) "-1.0"
set StructParData(chisq) "-1.0"
set StructParData(lowQText) {Guinier approx.:
I(Q) = I0 exp(-Rg^2*Q^2/3)}
set StructParData(isp_text_export) {description;value;error
Guinier approx.: I(Q) = I0 exp(-Rg^2*Q^2/3);;
1st data point (ascending);1;
number of points;7;
Q_min;0.05668963;
Q_max;0.09653333;
Guinier radius RG;-1.0000e+000;-1.0000e+000
forward scattering I(0);-1.0000e+000;-1.0000e+000
chisq(Guinier);-1.0;
;;
Porod approx.: I(Q) = c0+c4*Q^(D-4);;
1st data point (descending);1;
number of points;25;
Q_min;2.781125;
Q_max;2.999027;
background c_0;-1.0000e+000;-1.0000e+000
Porod constant c_4;-1.0000e+000;-1.0000e+000
potential law D;0.0000e+000;-1.0000e+000
chisq(Porod);-1.0;
;;
integral structural parameters:;;
correlation length lc;-1.0000e+000;-1.0000e+000
correlation area Ac;-1.0000e+000;-1.0000e+000
intersection length li;-1.0000e+000;-1.0000e+000
Porod volume VP;-1.0000e+000;-1.0000e+000
Porod radius RP;-1.0000e+000;-1.0000e+000
specific surface S/V;-1.0000e+000;-1.0000e+000
scattering invariant Inv;-1.0000e+000;-1.0000e+000
integrated intensity iI = int(I(Q)*Q)dQ;-1.0000e+000;-1.0000e+000
integral intensity intI = int(I(Q))dQ;-1.0000e+000;-1.0000e+000
Q_min;-1.0;
Q_max;-1.0;}
set StructParData(a) {0.0 0.0 0.0 0.0}
set StructParData(npoints) "3"
set StructParData(active) {yes no yes no}
set StructParData(DS/V) "-1.0"
set StructParData(PorodD) "0"
set StructParData(err) {0.0 0.0 0.0 0.0}
set StructParData(RG) "-1.0"
set StructParData(intIexp) "-1.0"
set StructParData(aname) {c0 c1 c4 D}
set StructParData(c0) "-1.0"
set StructParData(DiIexp) "-1.0"
set StructParData(DPorodD) "-1.0"
set StructParData(c1) " 0.0"
set StructParData(intI) "-1.0"
set StructParData(Ac) "-1.0"
set StructParData(DRG) "-1.0"
set StructParData(DQq0) "-1.0"
set StructParData(c4) "-1.0"
set StructParData(Dc0) "-1.0"
set StructParData(lc) "-1.0"
set StructParData(DAc) "-1.0"
set StructParData(Dc1) "-1.0"
set StructParData(DintI) "-1.0"
set StructParData(RP) "-1.0"
set StructParData(porodDfit) "no"
set StructParData(Dc4) "-1.0"
set StructParData(Dlc) "-1.0"
set StructParData(DQc4) "-1.0"
set StructParData(isp_text_display) {Guinier approx.:
             I(Q) = I0 exp(-Rg^2*Q^2/3)                              
             1st data point (ascending) =            1               
                       number of points =            7               
                                  Q_min =   0.05668963               
                                  Q_max =   0.09653333               
                      Guinier radius RG = -1.0000e+000 � -1.0000e+000
                forward scattering I(0) = -1.0000e+000 � -1.0000e+000
                         chisq(Guinier) =         -1.0               
                                                                     
Porod approx.:
                   I(Q) = c0+c4*Q^(D-4)                              
            1st data point (descending) =            1               
                       number of points =           25               
                                  Q_min =     2.781125               
                                  Q_max =     2.999027               
                         background c_0 = -1.0000e+000 � -1.0000e+000
                     Porod constant c_4 = -1.0000e+000 � -1.0000e+000
                        potential law D =  0.0000e+000 � -1.0000e+000
                           chisq(Porod) =         -1.0               
                                                                     
        integral structural parameters:                              
                  correlation length lc = -1.0000e+000 � -1.0000e+000
                    correlation area Ac = -1.0000e+000 � -1.0000e+000
                 intersection length li = -1.0000e+000 � -1.0000e+000
                        Porod volume VP = -1.0000e+000 � -1.0000e+000
                        Porod radius RP = -1.0000e+000 � -1.0000e+000
                   specific surface S/V = -1.0000e+000 � -1.0000e+000
               scattering invariant Inv = -1.0000e+000 � -1.0000e+000
integrated intensity iI = int(I(Q)*Q)dQ = -1.0000e+000 � -1.0000e+000
  integral intensity intI = int(I(Q))dQ = -1.0000e+000 � -1.0000e+000
                                  Q_min =         -1.0               
                                  Q_max =         -1.0               }
set StructParData(li) "-1.0"
set StructParData(DRP) "-1.0"
set StructParData(w) "123"
set StructParData(first) "1"
set StructParData(largeQText) {Porod approx.:
I(Q) = c0+c4*Q^(D-4)}
set StructParData(Dli) "-1.0"
set StructParData(iI) "-1.0"
set StructParData(R2G) "-1.0"
set StructParData(isp_descr) "integral_structural_parameters"
set StructParData(lowQFit) {Guinier fit results:}
set StructParData(DiI) "-1.0"
set G2ParData(Par5err) "0.0"
set G2ParData(Par7lab) ""
set G2ParData(chisqr) "0.0"
set G2ParData(Par7err) "0.0"
set G2ParData(T) "293.15"
set G2ParData(Par1) "1.0"
set G2ParData(Par2lab) "Gamma1"
set G2ParData(iter) "0"
set G2ParData(Par2) "100.0"
set G2ParData(R_hyd) "0.0"
set G2ParData(Theta) "90"
set G2ParData(Par2err) "0.0"
set G2ParData(Par3) "0.0"
set G2ParData(Par4lab) "Gamma3"
set G2ParData(Par4) "0.0"
set G2ParData(refind) "1.332"
set G2ParData(Par1active) "1"
set G2ParData(Par4err) "0.0"
set G2ParData(Par5) "0.0"
set G2ParData(Par6lab) ""
set G2ParData(lambda) "632.8"
set G2ParData(Par2active) "1"
set G2ParData(par_x_X) "1.001"
set G2ParData(Par6) "0.0"
set G2ParData(plottype) "0"
set G2ParData(Par3active) "0"
set G2ParData(Par6err) "0.0"
set G2ParData(Par7) "0.0"
set G2ParData(Par4active) "0"
set G2ParData(Par) {{A Gamma1 Gamma2 Gamma3 B "" ""} {A p Gamma_a1 Gamma_a2 Gamma_b1 Gamma_b2 B} {A BaseLine p tau1 gamma1 tau2 gamma2}}
set G2ParData(Par1lab) "A"
set G2ParData(Par5active) "0"
set G2ParData(DLSmodel) {cumulant analysis}
set G2ParData(PDI) "0.0"
set G2ParData(visc) "1.002"
set G2ParData(Par6active) "0"
set G2ParData(Par1err) "0.0"
set G2ParData(DLSerror) {lin. error}
set G2ParData(Par3lab) "Gamma2"
set G2ParData(Par7active) "0"
set G2ParData(Par3err) "0.0"
set G2ParData(iter_d) "0"
set G2ParData(Par5lab) "B"
set FitPrecision(SQ_or_IQ,label) {calculate scattering intensity}
set FitPrecision(SQ_or_IQ) "1"
set FitPrecision(Robertus_p) "9"
set FitPrecision(h) "1e-2"
set FitPrecision(epsNRIQ) "1e-6"
set FitPrecision(JMAXNRIQ) "18"
set FitPrecision(epsanisotropic) "1e-5"
set FitPrecision(JMAXanisotropic) "18"
set FitPrecision(int) "no"
set FitPrecision(epsresolution) "1e-3"
set FitPrecision(JMAXresolution) "18"
set FitPrecision(iter_4_MC) "1000"
set OZ(phi) "0.3"
set OZ(p5,name) ""
set OZ(PrintProgress) "0"
set OZ(result,label) ""
set OZ(interrupt) "0"
set OZ(plugin_fct_names) {"SQ oz 1" 	"SQ oz 2" 	"SQ oz 3"  "SQ oz 4" 	"SQ oz 5" 	"SQ oz 6"}
set OZ(p2,name) ""
set OZ(result,closure) ""
set OZ(result,cr) ""
set OZ(result,Ur) ""
set OZ(color_i) "0"
set OZ(p13,name) ""
set OZ(result,gridlength) ""
set OZ(p7,name) ""
set OZ(plugin_C_names) {"sq_sq_oz_1" 	"sq_sq_oz_2" 	"sq_sq_oz_3"  "sq_sq_oz_4" 	"sq_sq_oz_5" 	"sq_sq_oz_6"}
set OZ(T) "300"
set OZ(p10,name) ""
set OZ(result,T) ""
set OZ(potential) "HardSphere"
set OZ(p4,name) ""
set OZ(p10) "1."
set OZ(result,mix) ""
set OZ(p11) "1."
set OZ(p12) "1."
set OZ(result,potential) ""
set OZ(p13) "1."
set OZ(p14) "1."
set OZ(p1,name) ""
set OZ(symbol_i) "0"
set OZ(p15) "1."
set OZ(p0) "1.0"
set OZ(label) "unknown"
set OZ(p1) "0.1"
set OZ(p2) "1.2"
set OZ(p15,name) ""
set OZ(p3) "1.3"
set OZ(maxit) "10000"
set OZ(p4) "1.4"
set OZ(p5) "1.5"
set OZ(p9,name) ""
set OZ(p6) "1."
set OZ(result,releps) ""
set OZ(mix) "0.5"
set OZ(p7) "1."
set OZ(algorithm) {CR iteration}
set OZ(p12,name) ""
set OZ(p8) "1."
set OZ(p9) "1."
set OZ(dr/dsigma) "0.07"
set OZ(mult) "4"
set OZ(p6,name) ""
set OZ(releps) "1e-12"
set OZ(result,gr) ""
set OZ(result,dr/dsigma) ""
set OZ(p3,name) ""
set OZ(result,p) ""
set OZ(result,phi) ""
set OZ(result,q) ""
set OZ(p0,name) "diameter"
set OZ(closure) "Percus-Yevick"
set OZ(result,mult) ""
set OZ(result,r) ""
set OZ(result,Sq) ""
set OZ(gridlength) "512"
set OZ(plottedgraphs) "0"
set OZ(p14,name) ""
set OZ(result,u,x) ""
set OZ(p8,name) ""
set OZ(p11,name) ""
set OZ(mindimOZ) "128"
set ozSQGraph(e,fill) "Black"
set ozSQGraph(e,scale) "no"
set ozSQGraph(e,dash) "0"
set ozSQGraph(e,linewidth) "2"
set ozSQGraph(y,min) ""
set ozSQGraph(l,hide) "yes"
set ozSQGraph(e,resoutline) "blue"
set ozSQGraph(e,xdata) "{}"
set ozSQGraph(e,element) "0"
set ozSQGraph(y,max) ""
set ozSQGraph(x,linewidth) "2"
set ozSQGraph(colorselection) {black red green blue cyan magenta yellow violet purple orange pink gray}
set ozSQGraph(x,titlefont) {Helvetica 10}
set ozSQGraph(y,titlecolor) "black"
set ozSQGraph(y,loose) "no"
set ozSQGraph(fit,background) "#cccccc"
set ozSQGraph(x,size) "12"
set ozSQGraph(e,dashcolor) "Black"
set ozSQGraph(e,outlinewidth) "1"
set ozSQGraph(x,ticklength) "10"
set ozSQGraph(l,posx) "10"
set ozSQGraph(e,errlinewidth) "1"
set ozSQGraph(l,posy) "10"
set ozSQGraph(e,linehide) "0"
set ozSQGraph(graph,fg) "black"
set ozSQGraph(e,elementname) "{}"
set ozSQGraph(dashnames) {{-} {..} {--} {.-}  {..-} {--.}}
set ozSQGraph(e,reshide) "no"
set ozSQGraph(graph,relief) "flat"
set ozSQGraph(e,pixels) "4"
set ozSQGraph(dashpattern) {{0} {2 2} {8 2 8 2} {2 2 8 2}  {2 2 2 2 8 2} {8 2 8 2 2 2} }
set ozSQGraph(x,tickcolor) "black"
set ozSQGraph(x,logscale) "1"
set ozSQGraph(e,resstipples) "hline1"
set ozSQGraph(y,title) "I(Q)"
set ozSQGraph(l,bg) "white"
set ozSQGraph(e,errtags) "{}"
set ozSQGraph(e,symbolhide) "no"
set ozSQGraph(c,hide) "yes"
set ozSQGraph(plot,borderwidth) "0"
set ozSQGraph(y,rot) "0"
set ozSQGraph(e,smooth) "linear"
set ozSQGraph(e,offdashcolor) "White"
set ozSQGraph(g,dash) "0"
set ozSQGraph(y,color) "Black"
set ozSQGraph(x,subticks) "5"
set ozSQGraph(l,padx) {0 0}
set ozSQGraph(y,linewidth) "2"
set ozSQGraph(l,pady) {0 0}
set ozSQGraph(y,titlefont) {Helvetica 10}
set ozSQGraph(x,loose) "no"
set ozSQGraph(x,type) "log10(x)"
set ozSQGraph(y,logscale) "1"
set ozSQGraph(e,restags) "{}"
set ozSQGraph(title) "unknown"
set ozSQGraph(l,anchor) "n"
set ozSQGraph(GraphName) "ozSQGraph"
set ozSQGraph(symbolselection) {square circle diamond plus cross splus scross triangle}
set ozSQGraph(e,errorhide) "no"
set ozSQGraph(y,subticks) "5"
set ozSQGraph(l,ipadx) {0 0}
set ozSQGraph(c,color) "black"
set ozSQGraph(margin,plotpadx) {5 5}
set ozSQGraph(x,tickfont) {Helvetica 10}
set ozSQGraph(x,title) {Q / nm^-1}
set ozSQGraph(l,ipady) {0 0}
set ozSQGraph(l,font) {Helvetica 8}
set ozSQGraph(y,tickcolor) "black"
set ozSQGraph(c,linewidth) "1"
set ozSQGraph(margin,plotpady) {5 5}
set ozSQGraph(fitrange) "no"
set ozSQGraph(margin,right) "0"
set ozSQGraph(x,min) ""
set ozSQGraph(e,errfill) "Black"
set ozSQGraph(height) "512"
set ozSQGraph(e,erroutline) "blue"
set ozSQGraph(e,errdash) "0"
set ozSQGraph(y,ticklength) "10"
set ozSQGraph(g,color) "black"
set ozSQGraph(x,max) ""
set ozSQGraph(g,linewidth) "1"
set ozSQGraph(x,color) "Black"
set ozSQGraph(l,legendtext) "unknown"
set ozSQGraph(e,ydata) "{}"
set ozSQGraph(y,mapped) "1"
set ozSQGraph(margin,top) "0"
set ozSQGraph(l,borderwidth) "2"
set ozSQGraph(e,errstipples) "hline1"
set ozSQGraph(e,symbol) "circle"
set ozSQGraph(y,tickfont) {Helvetica 10}
set ozSQGraph(font) {Helvetica 10}
set ozSQGraph(graph,bg) "white"
set ozSQGraph(margin,bottom) "0"
set ozSQGraph(e,outline) "Black"
set ozSQGraph(e,resfill) "Black"
set ozSQGraph(plot,relief) "flat"
set ozSQGraph(e,resdash) "0"
set ozSQGraph(x,showticks) "yes"
set ozSQGraph(x,mapped) "1"
set ozSQGraph(y,factor) "1.0"
set ozSQGraph(stipples) {bdiagonal1 bdiagonal2 checker2 checker3  cross1 cross2 cross3 crossdiag  dot1 dot2 dot3 dot4 fdiagonal1 fdiagonal2  hline1 hline2 lbottom ltop rbottom rtop  vline1 vline2}
set ozSQGraph(graph,borderwidth) "0"
set ozSQGraph(e,resdata) "{}"
set ozSQGraph(x,titlecolor) "black"
set ozSQGraph(c,dash) "0"
set ozSQGraph(y,size) "12"
set ozSQGraph(x,rot) "0"
set ozSQGraph(e,error) "{}"
set ozSQGraph(x,factor) "1.0"
set ozSQGraph(x,stepsize) "0"
set ozSQGraph(plot,background) "gray90"
set ozSQGraph(l,fg) "black"
set ozSQGraph(g,hide) "yes"
set ozSQGraph(margin,left) "0"
set ozSQGraph(l,relief) "sunken"
set ozSQGraph(w) ""
set ozSQGraph(upper,x) ""
set ozSQGraph(width) "768"
set ozSQGraph(g,minor) "no"
set ozSQGraph(upper,y) ""
set ozSQGraph(e,reslinewidth) "1"
set ozSQGraph(y,stepsize) "0"
set ozSQGraph(y,showticks) "yes"
set ozSQGraph(lower,x) ""
set ozSQGraph(l,position) "right"
set ozSQGraph(lower,y) ""
set ozSQGraph(y,type) "log10(y)"
set ozgrGraph(e,fill) "Black"
set ozgrGraph(e,scale) "no"
set ozgrGraph(e,dash) "0"
set ozgrGraph(e,linewidth) "2"
set ozgrGraph(y,min) ""
set ozgrGraph(l,hide) "yes"
set ozgrGraph(e,resoutline) "blue"
set ozgrGraph(e,xdata) "{}"
set ozgrGraph(e,element) "0"
set ozgrGraph(y,max) ""
set ozgrGraph(x,linewidth) "2"
set ozgrGraph(colorselection) {black red green blue cyan magenta yellow violet purple orange pink gray}
set ozgrGraph(x,titlefont) {Helvetica 10}
set ozgrGraph(y,titlecolor) "black"
set ozgrGraph(y,loose) "no"
set ozgrGraph(fit,background) "#cccccc"
set ozgrGraph(x,size) "12"
set ozgrGraph(e,dashcolor) "Black"
set ozgrGraph(e,outlinewidth) "1"
set ozgrGraph(x,ticklength) "10"
set ozgrGraph(l,posx) "10"
set ozgrGraph(e,errlinewidth) "1"
set ozgrGraph(l,posy) "10"
set ozgrGraph(e,linehide) "0"
set ozgrGraph(graph,fg) "black"
set ozgrGraph(e,elementname) "{}"
set ozgrGraph(dashnames) {{-} {..} {--} {.-}  {..-} {--.}}
set ozgrGraph(e,reshide) "no"
set ozgrGraph(graph,relief) "flat"
set ozgrGraph(e,pixels) "4"
set ozgrGraph(dashpattern) {{0} {2 2} {8 2 8 2} {2 2 8 2}  {2 2 2 2 8 2} {8 2 8 2 2 2} }
set ozgrGraph(x,tickcolor) "black"
set ozgrGraph(x,logscale) "1"
set ozgrGraph(e,resstipples) "hline1"
set ozgrGraph(y,title) "I(Q)"
set ozgrGraph(l,bg) "white"
set ozgrGraph(e,errtags) "{}"
set ozgrGraph(e,symbolhide) "no"
set ozgrGraph(c,hide) "yes"
set ozgrGraph(plot,borderwidth) "0"
set ozgrGraph(y,rot) "0"
set ozgrGraph(e,smooth) "linear"
set ozgrGraph(e,offdashcolor) "White"
set ozgrGraph(g,dash) "0"
set ozgrGraph(y,color) "Black"
set ozgrGraph(x,subticks) "5"
set ozgrGraph(l,padx) {0 0}
set ozgrGraph(y,linewidth) "2"
set ozgrGraph(l,pady) {0 0}
set ozgrGraph(y,titlefont) {Helvetica 10}
set ozgrGraph(x,loose) "no"
set ozgrGraph(x,type) "log10(x)"
set ozgrGraph(y,logscale) "1"
set ozgrGraph(e,restags) "{}"
set ozgrGraph(title) "unknown"
set ozgrGraph(l,anchor) "n"
set ozgrGraph(GraphName) "ozgrGraph"
set ozgrGraph(symbolselection) {square circle diamond plus cross splus scross triangle}
set ozgrGraph(e,errorhide) "no"
set ozgrGraph(y,subticks) "5"
set ozgrGraph(l,ipadx) {0 0}
set ozgrGraph(c,color) "black"
set ozgrGraph(margin,plotpadx) {5 5}
set ozgrGraph(x,tickfont) {Helvetica 10}
set ozgrGraph(x,title) {Q / nm^-1}
set ozgrGraph(l,ipady) {0 0}
set ozgrGraph(l,font) {Helvetica 8}
set ozgrGraph(y,tickcolor) "black"
set ozgrGraph(c,linewidth) "1"
set ozgrGraph(margin,plotpady) {5 5}
set ozgrGraph(fitrange) "no"
set ozgrGraph(margin,right) "0"
set ozgrGraph(x,min) ""
set ozgrGraph(e,errfill) "Black"
set ozgrGraph(height) "512"
set ozgrGraph(e,erroutline) "blue"
set ozgrGraph(e,errdash) "0"
set ozgrGraph(y,ticklength) "10"
set ozgrGraph(g,color) "black"
set ozgrGraph(x,max) ""
set ozgrGraph(g,linewidth) "1"
set ozgrGraph(x,color) "Black"
set ozgrGraph(l,legendtext) "unknown"
set ozgrGraph(e,ydata) "{}"
set ozgrGraph(y,mapped) "1"
set ozgrGraph(margin,top) "0"
set ozgrGraph(l,borderwidth) "2"
set ozgrGraph(e,errstipples) "hline1"
set ozgrGraph(e,symbol) "circle"
set ozgrGraph(y,tickfont) {Helvetica 10}
set ozgrGraph(font) {Helvetica 10}
set ozgrGraph(graph,bg) "white"
set ozgrGraph(margin,bottom) "0"
set ozgrGraph(e,outline) "Black"
set ozgrGraph(e,resfill) "Black"
set ozgrGraph(plot,relief) "flat"
set ozgrGraph(e,resdash) "0"
set ozgrGraph(x,showticks) "yes"
set ozgrGraph(x,mapped) "1"
set ozgrGraph(y,factor) "1.0"
set ozgrGraph(stipples) {bdiagonal1 bdiagonal2 checker2 checker3  cross1 cross2 cross3 crossdiag  dot1 dot2 dot3 dot4 fdiagonal1 fdiagonal2  hline1 hline2 lbottom ltop rbottom rtop  vline1 vline2}
set ozgrGraph(graph,borderwidth) "0"
set ozgrGraph(e,resdata) "{}"
set ozgrGraph(x,titlecolor) "black"
set ozgrGraph(c,dash) "0"
set ozgrGraph(y,size) "12"
set ozgrGraph(x,rot) "0"
set ozgrGraph(e,error) "{}"
set ozgrGraph(x,factor) "1.0"
set ozgrGraph(x,stepsize) "0"
set ozgrGraph(plot,background) "gray90"
set ozgrGraph(l,fg) "black"
set ozgrGraph(g,hide) "yes"
set ozgrGraph(margin,left) "0"
set ozgrGraph(l,relief) "sunken"
set ozgrGraph(w) ""
set ozgrGraph(upper,x) ""
set ozgrGraph(width) "768"
set ozgrGraph(g,minor) "no"
set ozgrGraph(upper,y) ""
set ozgrGraph(e,reslinewidth) "1"
set ozgrGraph(y,stepsize) "0"
set ozgrGraph(y,showticks) "yes"
set ozgrGraph(lower,x) ""
set ozgrGraph(l,position) "right"
set ozgrGraph(lower,y) ""
set ozgrGraph(y,type) "log10(y)"
set ozcrGraph(e,fill) "Black"
set ozcrGraph(e,scale) "no"
set ozcrGraph(e,dash) "0"
set ozcrGraph(e,linewidth) "2"
set ozcrGraph(y,min) ""
set ozcrGraph(l,hide) "yes"
set ozcrGraph(e,resoutline) "blue"
set ozcrGraph(e,xdata) "{}"
set ozcrGraph(e,element) "0"
set ozcrGraph(y,max) ""
set ozcrGraph(x,linewidth) "2"
set ozcrGraph(colorselection) {black red green blue cyan magenta yellow violet purple orange pink gray}
set ozcrGraph(x,titlefont) {Helvetica 10}
set ozcrGraph(y,titlecolor) "black"
set ozcrGraph(y,loose) "no"
set ozcrGraph(fit,background) "#cccccc"
set ozcrGraph(x,size) "12"
set ozcrGraph(e,dashcolor) "Black"
set ozcrGraph(e,outlinewidth) "1"
set ozcrGraph(x,ticklength) "10"
set ozcrGraph(l,posx) "10"
set ozcrGraph(e,errlinewidth) "1"
set ozcrGraph(l,posy) "10"
set ozcrGraph(e,linehide) "0"
set ozcrGraph(graph,fg) "black"
set ozcrGraph(e,elementname) "{}"
set ozcrGraph(dashnames) {{-} {..} {--} {.-}  {..-} {--.}}
set ozcrGraph(e,reshide) "no"
set ozcrGraph(graph,relief) "flat"
set ozcrGraph(e,pixels) "4"
set ozcrGraph(dashpattern) {{0} {2 2} {8 2 8 2} {2 2 8 2}  {2 2 2 2 8 2} {8 2 8 2 2 2} }
set ozcrGraph(x,tickcolor) "black"
set ozcrGraph(x,logscale) "1"
set ozcrGraph(e,resstipples) "hline1"
set ozcrGraph(y,title) "I(Q)"
set ozcrGraph(l,bg) "white"
set ozcrGraph(e,errtags) "{}"
set ozcrGraph(e,symbolhide) "no"
set ozcrGraph(c,hide) "yes"
set ozcrGraph(plot,borderwidth) "0"
set ozcrGraph(y,rot) "0"
set ozcrGraph(e,smooth) "linear"
set ozcrGraph(e,offdashcolor) "White"
set ozcrGraph(g,dash) "0"
set ozcrGraph(y,color) "Black"
set ozcrGraph(x,subticks) "5"
set ozcrGraph(l,padx) {0 0}
set ozcrGraph(y,linewidth) "2"
set ozcrGraph(l,pady) {0 0}
set ozcrGraph(y,titlefont) {Helvetica 10}
set ozcrGraph(x,loose) "no"
set ozcrGraph(x,type) "log10(x)"
set ozcrGraph(y,logscale) "1"
set ozcrGraph(e,restags) "{}"
set ozcrGraph(title) "unknown"
set ozcrGraph(l,anchor) "n"
set ozcrGraph(GraphName) "ozcrGraph"
set ozcrGraph(symbolselection) {square circle diamond plus cross splus scross triangle}
set ozcrGraph(e,errorhide) "no"
set ozcrGraph(y,subticks) "5"
set ozcrGraph(l,ipadx) {0 0}
set ozcrGraph(c,color) "black"
set ozcrGraph(margin,plotpadx) {5 5}
set ozcrGraph(x,tickfont) {Helvetica 10}
set ozcrGraph(x,title) {Q / nm^-1}
set ozcrGraph(l,ipady) {0 0}
set ozcrGraph(l,font) {Helvetica 8}
set ozcrGraph(y,tickcolor) "black"
set ozcrGraph(c,linewidth) "1"
set ozcrGraph(margin,plotpady) {5 5}
set ozcrGraph(fitrange) "no"
set ozcrGraph(margin,right) "0"
set ozcrGraph(x,min) ""
set ozcrGraph(e,errfill) "Black"
set ozcrGraph(height) "512"
set ozcrGraph(e,erroutline) "blue"
set ozcrGraph(e,errdash) "0"
set ozcrGraph(y,ticklength) "10"
set ozcrGraph(g,color) "black"
set ozcrGraph(x,max) ""
set ozcrGraph(g,linewidth) "1"
set ozcrGraph(x,color) "Black"
set ozcrGraph(l,legendtext) "unknown"
set ozcrGraph(e,ydata) "{}"
set ozcrGraph(y,mapped) "1"
set ozcrGraph(margin,top) "0"
set ozcrGraph(l,borderwidth) "2"
set ozcrGraph(e,errstipples) "hline1"
set ozcrGraph(e,symbol) "circle"
set ozcrGraph(y,tickfont) {Helvetica 10}
set ozcrGraph(font) {Helvetica 10}
set ozcrGraph(graph,bg) "white"
set ozcrGraph(margin,bottom) "0"
set ozcrGraph(e,outline) "Black"
set ozcrGraph(e,resfill) "Black"
set ozcrGraph(plot,relief) "flat"
set ozcrGraph(e,resdash) "0"
set ozcrGraph(x,showticks) "yes"
set ozcrGraph(x,mapped) "1"
set ozcrGraph(y,factor) "1.0"
set ozcrGraph(stipples) {bdiagonal1 bdiagonal2 checker2 checker3  cross1 cross2 cross3 crossdiag  dot1 dot2 dot3 dot4 fdiagonal1 fdiagonal2  hline1 hline2 lbottom ltop rbottom rtop  vline1 vline2}
set ozcrGraph(graph,borderwidth) "0"
set ozcrGraph(e,resdata) "{}"
set ozcrGraph(x,titlecolor) "black"
set ozcrGraph(c,dash) "0"
set ozcrGraph(y,size) "12"
set ozcrGraph(x,rot) "0"
set ozcrGraph(e,error) "{}"
set ozcrGraph(x,factor) "1.0"
set ozcrGraph(x,stepsize) "0"
set ozcrGraph(plot,background) "gray90"
set ozcrGraph(l,fg) "black"
set ozcrGraph(g,hide) "yes"
set ozcrGraph(margin,left) "0"
set ozcrGraph(l,relief) "sunken"
set ozcrGraph(w) ""
set ozcrGraph(upper,x) ""
set ozcrGraph(width) "768"
set ozcrGraph(g,minor) "no"
set ozcrGraph(upper,y) ""
set ozcrGraph(e,reslinewidth) "1"
set ozcrGraph(y,stepsize) "0"
set ozcrGraph(y,showticks) "yes"
set ozcrGraph(lower,x) ""
set ozcrGraph(l,position) "right"
set ozcrGraph(lower,y) ""
set ozcrGraph(y,type) "log10(y)"
set ozhrGraph(e,fill) "Black"
set ozhrGraph(e,scale) "no"
set ozhrGraph(e,dash) "0"
set ozhrGraph(e,linewidth) "2"
set ozhrGraph(y,min) ""
set ozhrGraph(l,hide) "yes"
set ozhrGraph(e,resoutline) "blue"
set ozhrGraph(e,xdata) "{}"
set ozhrGraph(e,element) "0"
set ozhrGraph(y,max) ""
set ozhrGraph(x,linewidth) "2"
set ozhrGraph(colorselection) {black red green blue cyan magenta yellow violet purple orange pink gray}
set ozhrGraph(x,titlefont) {Helvetica 10}
set ozhrGraph(y,titlecolor) "black"
set ozhrGraph(y,loose) "no"
set ozhrGraph(fit,background) "#cccccc"
set ozhrGraph(x,size) "12"
set ozhrGraph(e,dashcolor) "Black"
set ozhrGraph(e,outlinewidth) "1"
set ozhrGraph(x,ticklength) "10"
set ozhrGraph(l,posx) "10"
set ozhrGraph(e,errlinewidth) "1"
set ozhrGraph(l,posy) "10"
set ozhrGraph(e,linehide) "0"
set ozhrGraph(graph,fg) "black"
set ozhrGraph(e,elementname) "{}"
set ozhrGraph(dashnames) {{-} {..} {--} {.-}  {..-} {--.}}
set ozhrGraph(e,reshide) "no"
set ozhrGraph(graph,relief) "flat"
set ozhrGraph(e,pixels) "4"
set ozhrGraph(dashpattern) {{0} {2 2} {8 2 8 2} {2 2 8 2}  {2 2 2 2 8 2} {8 2 8 2 2 2} }
set ozhrGraph(x,tickcolor) "black"
set ozhrGraph(x,logscale) "1"
set ozhrGraph(e,resstipples) "hline1"
set ozhrGraph(y,title) "I(Q)"
set ozhrGraph(l,bg) "white"
set ozhrGraph(e,errtags) "{}"
set ozhrGraph(e,symbolhide) "no"
set ozhrGraph(c,hide) "yes"
set ozhrGraph(plot,borderwidth) "0"
set ozhrGraph(y,rot) "0"
set ozhrGraph(e,smooth) "linear"
set ozhrGraph(e,offdashcolor) "White"
set ozhrGraph(g,dash) "0"
set ozhrGraph(y,color) "Black"
set ozhrGraph(x,subticks) "5"
set ozhrGraph(l,padx) {0 0}
set ozhrGraph(y,linewidth) "2"
set ozhrGraph(l,pady) {0 0}
set ozhrGraph(y,titlefont) {Helvetica 10}
set ozhrGraph(x,loose) "no"
set ozhrGraph(x,type) "log10(x)"
set ozhrGraph(y,logscale) "1"
set ozhrGraph(e,restags) "{}"
set ozhrGraph(title) "unknown"
set ozhrGraph(l,anchor) "n"
set ozhrGraph(GraphName) "ozhrGraph"
set ozhrGraph(symbolselection) {square circle diamond plus cross splus scross triangle}
set ozhrGraph(e,errorhide) "no"
set ozhrGraph(y,subticks) "5"
set ozhrGraph(l,ipadx) {0 0}
set ozhrGraph(c,color) "black"
set ozhrGraph(margin,plotpadx) {5 5}
set ozhrGraph(x,tickfont) {Helvetica 10}
set ozhrGraph(x,title) {Q / nm^-1}
set ozhrGraph(l,ipady) {0 0}
set ozhrGraph(l,font) {Helvetica 8}
set ozhrGraph(y,tickcolor) "black"
set ozhrGraph(c,linewidth) "1"
set ozhrGraph(margin,plotpady) {5 5}
set ozhrGraph(fitrange) "no"
set ozhrGraph(margin,right) "0"
set ozhrGraph(x,min) ""
set ozhrGraph(e,errfill) "Black"
set ozhrGraph(height) "512"
set ozhrGraph(e,erroutline) "blue"
set ozhrGraph(e,errdash) "0"
set ozhrGraph(y,ticklength) "10"
set ozhrGraph(g,color) "black"
set ozhrGraph(x,max) ""
set ozhrGraph(g,linewidth) "1"
set ozhrGraph(x,color) "Black"
set ozhrGraph(l,legendtext) "unknown"
set ozhrGraph(e,ydata) "{}"
set ozhrGraph(y,mapped) "1"
set ozhrGraph(margin,top) "0"
set ozhrGraph(l,borderwidth) "2"
set ozhrGraph(e,errstipples) "hline1"
set ozhrGraph(e,symbol) "circle"
set ozhrGraph(y,tickfont) {Helvetica 10}
set ozhrGraph(font) {Helvetica 10}
set ozhrGraph(graph,bg) "white"
set ozhrGraph(margin,bottom) "0"
set ozhrGraph(e,outline) "Black"
set ozhrGraph(e,resfill) "Black"
set ozhrGraph(plot,relief) "flat"
set ozhrGraph(e,resdash) "0"
set ozhrGraph(x,showticks) "yes"
set ozhrGraph(x,mapped) "1"
set ozhrGraph(y,factor) "1.0"
set ozhrGraph(stipples) {bdiagonal1 bdiagonal2 checker2 checker3  cross1 cross2 cross3 crossdiag  dot1 dot2 dot3 dot4 fdiagonal1 fdiagonal2  hline1 hline2 lbottom ltop rbottom rtop  vline1 vline2}
set ozhrGraph(graph,borderwidth) "0"
set ozhrGraph(e,resdata) "{}"
set ozhrGraph(x,titlecolor) "black"
set ozhrGraph(c,dash) "0"
set ozhrGraph(y,size) "12"
set ozhrGraph(x,rot) "0"
set ozhrGraph(e,error) "{}"
set ozhrGraph(x,factor) "1.0"
set ozhrGraph(x,stepsize) "0"
set ozhrGraph(plot,background) "gray90"
set ozhrGraph(l,fg) "black"
set ozhrGraph(g,hide) "yes"
set ozhrGraph(margin,left) "0"
set ozhrGraph(l,relief) "sunken"
set ozhrGraph(w) ""
set ozhrGraph(upper,x) ""
set ozhrGraph(width) "768"
set ozhrGraph(g,minor) "no"
set ozhrGraph(upper,y) ""
set ozhrGraph(e,reslinewidth) "1"
set ozhrGraph(y,stepsize) "0"
set ozhrGraph(y,showticks) "yes"
set ozhrGraph(lower,x) ""
set ozhrGraph(l,position) "right"
set ozhrGraph(lower,y) ""
set ozhrGraph(y,type) "log10(y)"
set ozgammarGraph(e,fill) "Black"
set ozgammarGraph(e,scale) "no"
set ozgammarGraph(e,dash) "0"
set ozgammarGraph(e,linewidth) "2"
set ozgammarGraph(y,min) ""
set ozgammarGraph(l,hide) "yes"
set ozgammarGraph(e,resoutline) "blue"
set ozgammarGraph(e,xdata) "{}"
set ozgammarGraph(e,element) "0"
set ozgammarGraph(y,max) ""
set ozgammarGraph(x,linewidth) "2"
set ozgammarGraph(colorselection) {black red green blue cyan magenta yellow violet purple orange pink gray}
set ozgammarGraph(x,titlefont) {Helvetica 10}
set ozgammarGraph(y,titlecolor) "black"
set ozgammarGraph(y,loose) "no"
set ozgammarGraph(fit,background) "#cccccc"
set ozgammarGraph(x,size) "12"
set ozgammarGraph(e,dashcolor) "Black"
set ozgammarGraph(e,outlinewidth) "1"
set ozgammarGraph(x,ticklength) "10"
set ozgammarGraph(l,posx) "10"
set ozgammarGraph(e,errlinewidth) "1"
set ozgammarGraph(l,posy) "10"
set ozgammarGraph(e,linehide) "0"
set ozgammarGraph(graph,fg) "black"
set ozgammarGraph(e,elementname) "{}"
set ozgammarGraph(dashnames) {{-} {..} {--} {.-}  {..-} {--.}}
set ozgammarGraph(e,reshide) "no"
set ozgammarGraph(graph,relief) "flat"
set ozgammarGraph(e,pixels) "4"
set ozgammarGraph(dashpattern) {{0} {2 2} {8 2 8 2} {2 2 8 2}  {2 2 2 2 8 2} {8 2 8 2 2 2} }
set ozgammarGraph(x,tickcolor) "black"
set ozgammarGraph(x,logscale) "1"
set ozgammarGraph(e,resstipples) "hline1"
set ozgammarGraph(y,title) "I(Q)"
set ozgammarGraph(l,bg) "white"
set ozgammarGraph(e,errtags) "{}"
set ozgammarGraph(e,symbolhide) "no"
set ozgammarGraph(c,hide) "yes"
set ozgammarGraph(plot,borderwidth) "0"
set ozgammarGraph(y,rot) "0"
set ozgammarGraph(e,smooth) "linear"
set ozgammarGraph(e,offdashcolor) "White"
set ozgammarGraph(g,dash) "0"
set ozgammarGraph(y,color) "Black"
set ozgammarGraph(x,subticks) "5"
set ozgammarGraph(l,padx) {0 0}
set ozgammarGraph(y,linewidth) "2"
set ozgammarGraph(l,pady) {0 0}
set ozgammarGraph(y,titlefont) {Helvetica 10}
set ozgammarGraph(x,loose) "no"
set ozgammarGraph(x,type) "log10(x)"
set ozgammarGraph(y,logscale) "1"
set ozgammarGraph(e,restags) "{}"
set ozgammarGraph(title) "unknown"
set ozgammarGraph(l,anchor) "n"
set ozgammarGraph(GraphName) "ozgammarGraph"
set ozgammarGraph(symbolselection) {square circle diamond plus cross splus scross triangle}
set ozgammarGraph(e,errorhide) "no"
set ozgammarGraph(y,subticks) "5"
set ozgammarGraph(l,ipadx) {0 0}
set ozgammarGraph(c,color) "black"
set ozgammarGraph(margin,plotpadx) {5 5}
set ozgammarGraph(x,tickfont) {Helvetica 10}
set ozgammarGraph(x,title) {Q / nm^-1}
set ozgammarGraph(l,ipady) {0 0}
set ozgammarGraph(l,font) {Helvetica 8}
set ozgammarGraph(y,tickcolor) "black"
set ozgammarGraph(c,linewidth) "1"
set ozgammarGraph(margin,plotpady) {5 5}
set ozgammarGraph(fitrange) "no"
set ozgammarGraph(margin,right) "0"
set ozgammarGraph(x,min) ""
set ozgammarGraph(e,errfill) "Black"
set ozgammarGraph(height) "512"
set ozgammarGraph(e,erroutline) "blue"
set ozgammarGraph(e,errdash) "0"
set ozgammarGraph(y,ticklength) "10"
set ozgammarGraph(g,color) "black"
set ozgammarGraph(x,max) ""
set ozgammarGraph(g,linewidth) "1"
set ozgammarGraph(x,color) "Black"
set ozgammarGraph(l,legendtext) "unknown"
set ozgammarGraph(e,ydata) "{}"
set ozgammarGraph(y,mapped) "1"
set ozgammarGraph(margin,top) "0"
set ozgammarGraph(l,borderwidth) "2"
set ozgammarGraph(e,errstipples) "hline1"
set ozgammarGraph(e,symbol) "circle"
set ozgammarGraph(y,tickfont) {Helvetica 10}
set ozgammarGraph(font) {Helvetica 10}
set ozgammarGraph(graph,bg) "white"
set ozgammarGraph(margin,bottom) "0"
set ozgammarGraph(e,outline) "Black"
set ozgammarGraph(e,resfill) "Black"
set ozgammarGraph(plot,relief) "flat"
set ozgammarGraph(e,resdash) "0"
set ozgammarGraph(x,showticks) "yes"
set ozgammarGraph(x,mapped) "1"
set ozgammarGraph(y,factor) "1.0"
set ozgammarGraph(stipples) {bdiagonal1 bdiagonal2 checker2 checker3  cross1 cross2 cross3 crossdiag  dot1 dot2 dot3 dot4 fdiagonal1 fdiagonal2  hline1 hline2 lbottom ltop rbottom rtop  vline1 vline2}
set ozgammarGraph(graph,borderwidth) "0"
set ozgammarGraph(e,resdata) "{}"
set ozgammarGraph(x,titlecolor) "black"
set ozgammarGraph(c,dash) "0"
set ozgammarGraph(y,size) "12"
set ozgammarGraph(x,rot) "0"
set ozgammarGraph(e,error) "{}"
set ozgammarGraph(x,factor) "1.0"
set ozgammarGraph(x,stepsize) "0"
set ozgammarGraph(plot,background) "gray90"
set ozgammarGraph(l,fg) "black"
set ozgammarGraph(g,hide) "yes"
set ozgammarGraph(margin,left) "0"
set ozgammarGraph(l,relief) "sunken"
set ozgammarGraph(w) ""
set ozgammarGraph(upper,x) ""
set ozgammarGraph(width) "768"
set ozgammarGraph(g,minor) "no"
set ozgammarGraph(upper,y) ""
set ozgammarGraph(e,reslinewidth) "1"
set ozgammarGraph(y,stepsize) "0"
set ozgammarGraph(y,showticks) "yes"
set ozgammarGraph(lower,x) ""
set ozgammarGraph(l,position) "right"
set ozgammarGraph(lower,y) ""
set ozgammarGraph(y,type) "log10(y)"
set ozbetaUrGraph(e,fill) "Black"
set ozbetaUrGraph(e,scale) "no"
set ozbetaUrGraph(e,dash) "0"
set ozbetaUrGraph(e,linewidth) "2"
set ozbetaUrGraph(y,min) ""
set ozbetaUrGraph(l,hide) "yes"
set ozbetaUrGraph(e,resoutline) "blue"
set ozbetaUrGraph(e,xdata) "{}"
set ozbetaUrGraph(e,element) "0"
set ozbetaUrGraph(y,max) ""
set ozbetaUrGraph(x,linewidth) "2"
set ozbetaUrGraph(colorselection) {black red green blue cyan magenta yellow violet purple orange pink gray}
set ozbetaUrGraph(x,titlefont) {Helvetica 10}
set ozbetaUrGraph(y,titlecolor) "black"
set ozbetaUrGraph(y,loose) "no"
set ozbetaUrGraph(fit,background) "#cccccc"
set ozbetaUrGraph(x,size) "12"
set ozbetaUrGraph(e,dashcolor) "Black"
set ozbetaUrGraph(e,outlinewidth) "1"
set ozbetaUrGraph(x,ticklength) "10"
set ozbetaUrGraph(l,posx) "10"
set ozbetaUrGraph(e,errlinewidth) "1"
set ozbetaUrGraph(l,posy) "10"
set ozbetaUrGraph(e,linehide) "0"
set ozbetaUrGraph(graph,fg) "black"
set ozbetaUrGraph(e,elementname) "{}"
set ozbetaUrGraph(dashnames) {{-} {..} {--} {.-}  {..-} {--.}}
set ozbetaUrGraph(e,reshide) "no"
set ozbetaUrGraph(graph,relief) "flat"
set ozbetaUrGraph(e,pixels) "4"
set ozbetaUrGraph(dashpattern) {{0} {2 2} {8 2 8 2} {2 2 8 2}  {2 2 2 2 8 2} {8 2 8 2 2 2} }
set ozbetaUrGraph(x,tickcolor) "black"
set ozbetaUrGraph(x,logscale) "1"
set ozbetaUrGraph(e,resstipples) "hline1"
set ozbetaUrGraph(y,title) "I(Q)"
set ozbetaUrGraph(l,bg) "white"
set ozbetaUrGraph(e,errtags) "{}"
set ozbetaUrGraph(e,symbolhide) "no"
set ozbetaUrGraph(c,hide) "yes"
set ozbetaUrGraph(plot,borderwidth) "0"
set ozbetaUrGraph(y,rot) "0"
set ozbetaUrGraph(e,smooth) "linear"
set ozbetaUrGraph(e,offdashcolor) "White"
set ozbetaUrGraph(g,dash) "0"
set ozbetaUrGraph(y,color) "Black"
set ozbetaUrGraph(x,subticks) "5"
set ozbetaUrGraph(l,padx) {0 0}
set ozbetaUrGraph(y,linewidth) "2"
set ozbetaUrGraph(l,pady) {0 0}
set ozbetaUrGraph(y,titlefont) {Helvetica 10}
set ozbetaUrGraph(x,loose) "no"
set ozbetaUrGraph(x,type) "log10(x)"
set ozbetaUrGraph(y,logscale) "1"
set ozbetaUrGraph(e,restags) "{}"
set ozbetaUrGraph(title) "unknown"
set ozbetaUrGraph(l,anchor) "n"
set ozbetaUrGraph(GraphName) "ozbetaUrGraph"
set ozbetaUrGraph(symbolselection) {square circle diamond plus cross splus scross triangle}
set ozbetaUrGraph(e,errorhide) "no"
set ozbetaUrGraph(y,subticks) "5"
set ozbetaUrGraph(l,ipadx) {0 0}
set ozbetaUrGraph(c,color) "black"
set ozbetaUrGraph(margin,plotpadx) {5 5}
set ozbetaUrGraph(x,tickfont) {Helvetica 10}
set ozbetaUrGraph(x,title) {Q / nm^-1}
set ozbetaUrGraph(l,ipady) {0 0}
set ozbetaUrGraph(l,font) {Helvetica 8}
set ozbetaUrGraph(y,tickcolor) "black"
set ozbetaUrGraph(c,linewidth) "1"
set ozbetaUrGraph(margin,plotpady) {5 5}
set ozbetaUrGraph(fitrange) "no"
set ozbetaUrGraph(margin,right) "0"
set ozbetaUrGraph(x,min) ""
set ozbetaUrGraph(e,errfill) "Black"
set ozbetaUrGraph(height) "512"
set ozbetaUrGraph(e,erroutline) "blue"
set ozbetaUrGraph(e,errdash) "0"
set ozbetaUrGraph(y,ticklength) "10"
set ozbetaUrGraph(g,color) "black"
set ozbetaUrGraph(x,max) ""
set ozbetaUrGraph(g,linewidth) "1"
set ozbetaUrGraph(x,color) "Black"
set ozbetaUrGraph(l,legendtext) "unknown"
set ozbetaUrGraph(e,ydata) "{}"
set ozbetaUrGraph(y,mapped) "1"
set ozbetaUrGraph(margin,top) "0"
set ozbetaUrGraph(l,borderwidth) "2"
set ozbetaUrGraph(e,errstipples) "hline1"
set ozbetaUrGraph(e,symbol) "circle"
set ozbetaUrGraph(y,tickfont) {Helvetica 10}
set ozbetaUrGraph(font) {Helvetica 10}
set ozbetaUrGraph(graph,bg) "white"
set ozbetaUrGraph(margin,bottom) "0"
set ozbetaUrGraph(e,outline) "Black"
set ozbetaUrGraph(e,resfill) "Black"
set ozbetaUrGraph(plot,relief) "flat"
set ozbetaUrGraph(e,resdash) "0"
set ozbetaUrGraph(x,showticks) "yes"
set ozbetaUrGraph(x,mapped) "1"
set ozbetaUrGraph(y,factor) "1.0"
set ozbetaUrGraph(stipples) {bdiagonal1 bdiagonal2 checker2 checker3  cross1 cross2 cross3 crossdiag  dot1 dot2 dot3 dot4 fdiagonal1 fdiagonal2  hline1 hline2 lbottom ltop rbottom rtop  vline1 vline2}
set ozbetaUrGraph(graph,borderwidth) "0"
set ozbetaUrGraph(e,resdata) "{}"
set ozbetaUrGraph(x,titlecolor) "black"
set ozbetaUrGraph(c,dash) "0"
set ozbetaUrGraph(y,size) "12"
set ozbetaUrGraph(x,rot) "0"
set ozbetaUrGraph(e,error) "{}"
set ozbetaUrGraph(x,factor) "1.0"
set ozbetaUrGraph(x,stepsize) "0"
set ozbetaUrGraph(plot,background) "gray90"
set ozbetaUrGraph(l,fg) "black"
set ozbetaUrGraph(g,hide) "yes"
set ozbetaUrGraph(margin,left) "0"
set ozbetaUrGraph(l,relief) "sunken"
set ozbetaUrGraph(w) ""
set ozbetaUrGraph(upper,x) ""
set ozbetaUrGraph(width) "768"
set ozbetaUrGraph(g,minor) "no"
set ozbetaUrGraph(upper,y) ""
set ozbetaUrGraph(e,reslinewidth) "1"
set ozbetaUrGraph(y,stepsize) "0"
set ozbetaUrGraph(y,showticks) "yes"
set ozbetaUrGraph(lower,x) ""
set ozbetaUrGraph(l,position) "right"
set ozbetaUrGraph(lower,y) ""
set ozbetaUrGraph(y,type) "log10(y)"
set ozBrGraph(e,fill) "Black"
set ozBrGraph(e,scale) "no"
set ozBrGraph(e,dash) "0"
set ozBrGraph(e,linewidth) "2"
set ozBrGraph(y,min) ""
set ozBrGraph(l,hide) "yes"
set ozBrGraph(e,resoutline) "blue"
set ozBrGraph(e,xdata) "{}"
set ozBrGraph(e,element) "0"
set ozBrGraph(y,max) ""
set ozBrGraph(x,linewidth) "2"
set ozBrGraph(colorselection) {black red green blue cyan magenta yellow violet purple orange pink gray}
set ozBrGraph(x,titlefont) {Helvetica 10}
set ozBrGraph(y,titlecolor) "black"
set ozBrGraph(y,loose) "no"
set ozBrGraph(fit,background) "#cccccc"
set ozBrGraph(x,size) "12"
set ozBrGraph(e,dashcolor) "Black"
set ozBrGraph(e,outlinewidth) "1"
set ozBrGraph(x,ticklength) "10"
set ozBrGraph(l,posx) "10"
set ozBrGraph(e,errlinewidth) "1"
set ozBrGraph(l,posy) "10"
set ozBrGraph(e,linehide) "0"
set ozBrGraph(graph,fg) "black"
set ozBrGraph(e,elementname) "{}"
set ozBrGraph(dashnames) {{-} {..} {--} {.-}  {..-} {--.}}
set ozBrGraph(e,reshide) "no"
set ozBrGraph(graph,relief) "flat"
set ozBrGraph(e,pixels) "4"
set ozBrGraph(dashpattern) {{0} {2 2} {8 2 8 2} {2 2 8 2}  {2 2 2 2 8 2} {8 2 8 2 2 2} }
set ozBrGraph(x,tickcolor) "black"
set ozBrGraph(x,logscale) "1"
set ozBrGraph(e,resstipples) "hline1"
set ozBrGraph(y,title) "I(Q)"
set ozBrGraph(l,bg) "white"
set ozBrGraph(e,errtags) "{}"
set ozBrGraph(e,symbolhide) "no"
set ozBrGraph(c,hide) "yes"
set ozBrGraph(plot,borderwidth) "0"
set ozBrGraph(y,rot) "0"
set ozBrGraph(e,smooth) "linear"
set ozBrGraph(e,offdashcolor) "White"
set ozBrGraph(g,dash) "0"
set ozBrGraph(y,color) "Black"
set ozBrGraph(x,subticks) "5"
set ozBrGraph(l,padx) {0 0}
set ozBrGraph(y,linewidth) "2"
set ozBrGraph(l,pady) {0 0}
set ozBrGraph(y,titlefont) {Helvetica 10}
set ozBrGraph(x,loose) "no"
set ozBrGraph(x,type) "log10(x)"
set ozBrGraph(y,logscale) "1"
set ozBrGraph(e,restags) "{}"
set ozBrGraph(title) "unknown"
set ozBrGraph(l,anchor) "n"
set ozBrGraph(GraphName) "ozBrGraph"
set ozBrGraph(symbolselection) {square circle diamond plus cross splus scross triangle}
set ozBrGraph(e,errorhide) "no"
set ozBrGraph(y,subticks) "5"
set ozBrGraph(l,ipadx) {0 0}
set ozBrGraph(c,color) "black"
set ozBrGraph(margin,plotpadx) {5 5}
set ozBrGraph(x,tickfont) {Helvetica 10}
set ozBrGraph(x,title) {Q / nm^-1}
set ozBrGraph(l,ipady) {0 0}
set ozBrGraph(l,font) {Helvetica 8}
set ozBrGraph(y,tickcolor) "black"
set ozBrGraph(c,linewidth) "1"
set ozBrGraph(margin,plotpady) {5 5}
set ozBrGraph(fitrange) "no"
set ozBrGraph(margin,right) "0"
set ozBrGraph(x,min) ""
set ozBrGraph(e,errfill) "Black"
set ozBrGraph(height) "512"
set ozBrGraph(e,erroutline) "blue"
set ozBrGraph(e,errdash) "0"
set ozBrGraph(y,ticklength) "10"
set ozBrGraph(g,color) "black"
set ozBrGraph(x,max) ""
set ozBrGraph(g,linewidth) "1"
set ozBrGraph(x,color) "Black"
set ozBrGraph(l,legendtext) "unknown"
set ozBrGraph(e,ydata) "{}"
set ozBrGraph(y,mapped) "1"
set ozBrGraph(margin,top) "0"
set ozBrGraph(l,borderwidth) "2"
set ozBrGraph(e,errstipples) "hline1"
set ozBrGraph(e,symbol) "circle"
set ozBrGraph(y,tickfont) {Helvetica 10}
set ozBrGraph(font) {Helvetica 10}
set ozBrGraph(graph,bg) "white"
set ozBrGraph(margin,bottom) "0"
set ozBrGraph(e,outline) "Black"
set ozBrGraph(e,resfill) "Black"
set ozBrGraph(plot,relief) "flat"
set ozBrGraph(e,resdash) "0"
set ozBrGraph(x,showticks) "yes"
set ozBrGraph(x,mapped) "1"
set ozBrGraph(y,factor) "1.0"
set ozBrGraph(stipples) {bdiagonal1 bdiagonal2 checker2 checker3  cross1 cross2 cross3 crossdiag  dot1 dot2 dot3 dot4 fdiagonal1 fdiagonal2  hline1 hline2 lbottom ltop rbottom rtop  vline1 vline2}
set ozBrGraph(graph,borderwidth) "0"
set ozBrGraph(e,resdata) "{}"
set ozBrGraph(x,titlecolor) "black"
set ozBrGraph(c,dash) "0"
set ozBrGraph(y,size) "12"
set ozBrGraph(x,rot) "0"
set ozBrGraph(e,error) "{}"
set ozBrGraph(x,factor) "1.0"
set ozBrGraph(x,stepsize) "0"
set ozBrGraph(plot,background) "gray90"
set ozBrGraph(l,fg) "black"
set ozBrGraph(g,hide) "yes"
set ozBrGraph(margin,left) "0"
set ozBrGraph(l,relief) "sunken"
set ozBrGraph(w) ""
set ozBrGraph(upper,x) ""
set ozBrGraph(width) "768"
set ozBrGraph(g,minor) "no"
set ozBrGraph(upper,y) ""
set ozBrGraph(e,reslinewidth) "1"
set ozBrGraph(y,stepsize) "0"
set ozBrGraph(y,showticks) "yes"
set ozBrGraph(lower,x) ""
set ozBrGraph(l,position) "right"
set ozBrGraph(lower,y) ""
set ozBrGraph(y,type) "log10(y)"
set ozyrGraph(e,fill) "Black"
set ozyrGraph(e,scale) "no"
set ozyrGraph(e,dash) "0"
set ozyrGraph(e,linewidth) "2"
set ozyrGraph(y,min) ""
set ozyrGraph(l,hide) "yes"
set ozyrGraph(e,resoutline) "blue"
set ozyrGraph(e,xdata) "{}"
set ozyrGraph(e,element) "0"
set ozyrGraph(y,max) ""
set ozyrGraph(x,linewidth) "2"
set ozyrGraph(colorselection) {black red green blue cyan magenta yellow violet purple orange pink gray}
set ozyrGraph(x,titlefont) {Helvetica 10}
set ozyrGraph(y,titlecolor) "black"
set ozyrGraph(y,loose) "no"
set ozyrGraph(fit,background) "#cccccc"
set ozyrGraph(x,size) "12"
set ozyrGraph(e,dashcolor) "Black"
set ozyrGraph(e,outlinewidth) "1"
set ozyrGraph(x,ticklength) "10"
set ozyrGraph(l,posx) "10"
set ozyrGraph(e,errlinewidth) "1"
set ozyrGraph(l,posy) "10"
set ozyrGraph(e,linehide) "0"
set ozyrGraph(graph,fg) "black"
set ozyrGraph(e,elementname) "{}"
set ozyrGraph(dashnames) {{-} {..} {--} {.-}  {..-} {--.}}
set ozyrGraph(e,reshide) "no"
set ozyrGraph(graph,relief) "flat"
set ozyrGraph(e,pixels) "4"
set ozyrGraph(dashpattern) {{0} {2 2} {8 2 8 2} {2 2 8 2}  {2 2 2 2 8 2} {8 2 8 2 2 2} }
set ozyrGraph(x,tickcolor) "black"
set ozyrGraph(x,logscale) "1"
set ozyrGraph(e,resstipples) "hline1"
set ozyrGraph(y,title) "I(Q)"
set ozyrGraph(l,bg) "white"
set ozyrGraph(e,errtags) "{}"
set ozyrGraph(e,symbolhide) "no"
set ozyrGraph(c,hide) "yes"
set ozyrGraph(plot,borderwidth) "0"
set ozyrGraph(y,rot) "0"
set ozyrGraph(e,smooth) "linear"
set ozyrGraph(e,offdashcolor) "White"
set ozyrGraph(g,dash) "0"
set ozyrGraph(y,color) "Black"
set ozyrGraph(x,subticks) "5"
set ozyrGraph(l,padx) {0 0}
set ozyrGraph(y,linewidth) "2"
set ozyrGraph(l,pady) {0 0}
set ozyrGraph(y,titlefont) {Helvetica 10}
set ozyrGraph(x,loose) "no"
set ozyrGraph(x,type) "log10(x)"
set ozyrGraph(y,logscale) "1"
set ozyrGraph(e,restags) "{}"
set ozyrGraph(title) "unknown"
set ozyrGraph(l,anchor) "n"
set ozyrGraph(GraphName) "ozyrGraph"
set ozyrGraph(symbolselection) {square circle diamond plus cross splus scross triangle}
set ozyrGraph(e,errorhide) "no"
set ozyrGraph(y,subticks) "5"
set ozyrGraph(l,ipadx) {0 0}
set ozyrGraph(c,color) "black"
set ozyrGraph(margin,plotpadx) {5 5}
set ozyrGraph(x,tickfont) {Helvetica 10}
set ozyrGraph(x,title) {Q / nm^-1}
set ozyrGraph(l,ipady) {0 0}
set ozyrGraph(l,font) {Helvetica 8}
set ozyrGraph(y,tickcolor) "black"
set ozyrGraph(c,linewidth) "1"
set ozyrGraph(margin,plotpady) {5 5}
set ozyrGraph(fitrange) "no"
set ozyrGraph(margin,right) "0"
set ozyrGraph(x,min) ""
set ozyrGraph(e,errfill) "Black"
set ozyrGraph(height) "512"
set ozyrGraph(e,erroutline) "blue"
set ozyrGraph(e,errdash) "0"
set ozyrGraph(y,ticklength) "10"
set ozyrGraph(g,color) "black"
set ozyrGraph(x,max) ""
set ozyrGraph(g,linewidth) "1"
set ozyrGraph(x,color) "Black"
set ozyrGraph(l,legendtext) "unknown"
set ozyrGraph(e,ydata) "{}"
set ozyrGraph(y,mapped) "1"
set ozyrGraph(margin,top) "0"
set ozyrGraph(l,borderwidth) "2"
set ozyrGraph(e,errstipples) "hline1"
set ozyrGraph(e,symbol) "circle"
set ozyrGraph(y,tickfont) {Helvetica 10}
set ozyrGraph(font) {Helvetica 10}
set ozyrGraph(graph,bg) "white"
set ozyrGraph(margin,bottom) "0"
set ozyrGraph(e,outline) "Black"
set ozyrGraph(e,resfill) "Black"
set ozyrGraph(plot,relief) "flat"
set ozyrGraph(e,resdash) "0"
set ozyrGraph(x,showticks) "yes"
set ozyrGraph(x,mapped) "1"
set ozyrGraph(y,factor) "1.0"
set ozyrGraph(stipples) {bdiagonal1 bdiagonal2 checker2 checker3  cross1 cross2 cross3 crossdiag  dot1 dot2 dot3 dot4 fdiagonal1 fdiagonal2  hline1 hline2 lbottom ltop rbottom rtop  vline1 vline2}
set ozyrGraph(graph,borderwidth) "0"
set ozyrGraph(e,resdata) "{}"
set ozyrGraph(x,titlecolor) "black"
set ozyrGraph(c,dash) "0"
set ozyrGraph(y,size) "12"
set ozyrGraph(x,rot) "0"
set ozyrGraph(e,error) "{}"
set ozyrGraph(x,factor) "1.0"
set ozyrGraph(x,stepsize) "0"
set ozyrGraph(plot,background) "gray90"
set ozyrGraph(l,fg) "black"
set ozyrGraph(g,hide) "yes"
set ozyrGraph(margin,left) "0"
set ozyrGraph(l,relief) "sunken"
set ozyrGraph(w) ""
set ozyrGraph(upper,x) ""
set ozyrGraph(width) "768"
set ozyrGraph(g,minor) "no"
set ozyrGraph(upper,y) ""
set ozyrGraph(e,reslinewidth) "1"
set ozyrGraph(y,stepsize) "0"
set ozyrGraph(y,showticks) "yes"
set ozyrGraph(lower,x) ""
set ozyrGraph(l,position) "right"
set ozyrGraph(lower,y) ""
set ozyrGraph(y,type) "log10(y)"
set ozfrGraph(e,fill) "Black"
set ozfrGraph(e,scale) "no"
set ozfrGraph(e,dash) "0"
set ozfrGraph(e,linewidth) "2"
set ozfrGraph(y,min) ""
set ozfrGraph(l,hide) "yes"
set ozfrGraph(e,resoutline) "blue"
set ozfrGraph(e,xdata) "{}"
set ozfrGraph(e,element) "0"
set ozfrGraph(y,max) ""
set ozfrGraph(x,linewidth) "2"
set ozfrGraph(colorselection) {black red green blue cyan magenta yellow violet purple orange pink gray}
set ozfrGraph(x,titlefont) {Helvetica 10}
set ozfrGraph(y,titlecolor) "black"
set ozfrGraph(y,loose) "no"
set ozfrGraph(fit,background) "#cccccc"
set ozfrGraph(x,size) "12"
set ozfrGraph(e,dashcolor) "Black"
set ozfrGraph(e,outlinewidth) "1"
set ozfrGraph(x,ticklength) "10"
set ozfrGraph(l,posx) "10"
set ozfrGraph(e,errlinewidth) "1"
set ozfrGraph(l,posy) "10"
set ozfrGraph(e,linehide) "0"
set ozfrGraph(graph,fg) "black"
set ozfrGraph(e,elementname) "{}"
set ozfrGraph(dashnames) {{-} {..} {--} {.-}  {..-} {--.}}
set ozfrGraph(e,reshide) "no"
set ozfrGraph(graph,relief) "flat"
set ozfrGraph(e,pixels) "4"
set ozfrGraph(dashpattern) {{0} {2 2} {8 2 8 2} {2 2 8 2}  {2 2 2 2 8 2} {8 2 8 2 2 2} }
set ozfrGraph(x,tickcolor) "black"
set ozfrGraph(x,logscale) "1"
set ozfrGraph(e,resstipples) "hline1"
set ozfrGraph(y,title) "I(Q)"
set ozfrGraph(l,bg) "white"
set ozfrGraph(e,errtags) "{}"
set ozfrGraph(e,symbolhide) "no"
set ozfrGraph(c,hide) "yes"
set ozfrGraph(plot,borderwidth) "0"
set ozfrGraph(y,rot) "0"
set ozfrGraph(e,smooth) "linear"
set ozfrGraph(e,offdashcolor) "White"
set ozfrGraph(g,dash) "0"
set ozfrGraph(y,color) "Black"
set ozfrGraph(x,subticks) "5"
set ozfrGraph(l,padx) {0 0}
set ozfrGraph(y,linewidth) "2"
set ozfrGraph(l,pady) {0 0}
set ozfrGraph(y,titlefont) {Helvetica 10}
set ozfrGraph(x,loose) "no"
set ozfrGraph(x,type) "log10(x)"
set ozfrGraph(y,logscale) "1"
set ozfrGraph(e,restags) "{}"
set ozfrGraph(title) "unknown"
set ozfrGraph(l,anchor) "n"
set ozfrGraph(GraphName) "ozfrGraph"
set ozfrGraph(symbolselection) {square circle diamond plus cross splus scross triangle}
set ozfrGraph(e,errorhide) "no"
set ozfrGraph(y,subticks) "5"
set ozfrGraph(l,ipadx) {0 0}
set ozfrGraph(c,color) "black"
set ozfrGraph(margin,plotpadx) {5 5}
set ozfrGraph(x,tickfont) {Helvetica 10}
set ozfrGraph(x,title) {Q / nm^-1}
set ozfrGraph(l,ipady) {0 0}
set ozfrGraph(l,font) {Helvetica 8}
set ozfrGraph(y,tickcolor) "black"
set ozfrGraph(c,linewidth) "1"
set ozfrGraph(margin,plotpady) {5 5}
set ozfrGraph(fitrange) "no"
set ozfrGraph(margin,right) "0"
set ozfrGraph(x,min) ""
set ozfrGraph(e,errfill) "Black"
set ozfrGraph(height) "512"
set ozfrGraph(e,erroutline) "blue"
set ozfrGraph(e,errdash) "0"
set ozfrGraph(y,ticklength) "10"
set ozfrGraph(g,color) "black"
set ozfrGraph(x,max) ""
set ozfrGraph(g,linewidth) "1"
set ozfrGraph(x,color) "Black"
set ozfrGraph(l,legendtext) "unknown"
set ozfrGraph(e,ydata) "{}"
set ozfrGraph(y,mapped) "1"
set ozfrGraph(margin,top) "0"
set ozfrGraph(l,borderwidth) "2"
set ozfrGraph(e,errstipples) "hline1"
set ozfrGraph(e,symbol) "circle"
set ozfrGraph(y,tickfont) {Helvetica 10}
set ozfrGraph(font) {Helvetica 10}
set ozfrGraph(graph,bg) "white"
set ozfrGraph(margin,bottom) "0"
set ozfrGraph(e,outline) "Black"
set ozfrGraph(e,resfill) "Black"
set ozfrGraph(plot,relief) "flat"
set ozfrGraph(e,resdash) "0"
set ozfrGraph(x,showticks) "yes"
set ozfrGraph(x,mapped) "1"
set ozfrGraph(y,factor) "1.0"
set ozfrGraph(stipples) {bdiagonal1 bdiagonal2 checker2 checker3  cross1 cross2 cross3 crossdiag  dot1 dot2 dot3 dot4 fdiagonal1 fdiagonal2  hline1 hline2 lbottom ltop rbottom rtop  vline1 vline2}
set ozfrGraph(graph,borderwidth) "0"
set ozfrGraph(e,resdata) "{}"
set ozfrGraph(x,titlecolor) "black"
set ozfrGraph(c,dash) "0"
set ozfrGraph(y,size) "12"
set ozfrGraph(x,rot) "0"
set ozfrGraph(e,error) "{}"
set ozfrGraph(x,factor) "1.0"
set ozfrGraph(x,stepsize) "0"
set ozfrGraph(plot,background) "gray90"
set ozfrGraph(l,fg) "black"
set ozfrGraph(g,hide) "yes"
set ozfrGraph(margin,left) "0"
set ozfrGraph(l,relief) "sunken"
set ozfrGraph(w) ""
set ozfrGraph(upper,x) ""
set ozfrGraph(width) "768"
set ozfrGraph(g,minor) "no"
set ozfrGraph(upper,y) ""
set ozfrGraph(e,reslinewidth) "1"
set ozfrGraph(y,stepsize) "0"
set ozfrGraph(y,showticks) "yes"
set ozfrGraph(lower,x) ""
set ozfrGraph(l,position) "right"
set ozfrGraph(lower,y) ""
set ozfrGraph(y,type) "log10(y)"
